# Supplementary material for: Optimized Post-Vaccination Strategies and Preventative Measures for SARS-CoV-2
Source: medRxiv. 2021 Sep 21:2021.09.17.21263723. Preprint. [Version 1] doi: 10.1101/2021.09.17.21263723 (PMC8475973; doi:10.1101/2021.09.17.21263723)
Supplement: Supplement 1 [file media-1.xlsx]

## Sheet: Table 1
	Table 1. Sensitivity and Specificity of simulated SARS-CoV-2 testing methods
	Test Method	Clinical Sensitivity	Specificity	Turnaround Time	Test Frequency	Test Target
	NOTEST
	PCR90	~ 90%	0.999	1 day	Daily	All or unvaccinated
	PCR90	~ 90%	0.999	1 day	MWF	All or unvaccinated
	PCR90	~ 90%	0.999	1 day	M	All or unvaccinated
	Ag80	~ 80%	0.98	1 hour	Daily	All or unvaccinated
	Ag80	~ 80%	0.98	1 hour	MWF	All or unvaccinated
	Ag80	~ 80%	0.98	1 hour	M	All or unvaccinated

## Sheet: Table 2
	Table 2. Permutations of Vaccination Efficacy in Workplace Interventions
	Name	Vaccine	alpha	Efficacy for preventing infection		Efficacy for preventing further infection
			delta	Asymptomatic	Symptomatic	Asymptomatic	Symptomatic
	VAC95	2 doses of Pfizer or Moderna	alpha	86% [5]	93% [4] [5] [6]	0.91	0.95
			delta	0.8	88% [4]	0.83	0.89
	VAC70	2 doses of AstraZeneca	alpha	0.63	70% (9)	0.76	0.77
			delta	0.54	0.6	0.57	0.61
	VAC50	1 dose of Pfizer, AstraZeneca	alpha	0.45	50% (5)	0.64	0.61
			delta	0.3	33% (5)	0.34	0.34

## Sheet: Table 3
	Table 3. Results of 33,462 Parameter Iterating Simulations
	Community Infection Rate (New Daily Cases Per 100,000)	Variant	Non Pharmaceutical Intervention	Size Of Production	Test Name	Test Frequency	Vaccination Efficacy At Preventing Transmission	Vaccination Coverage (%)	Scale Of Testing	Number Of Tests Per Person Per Week	Community Acquired Infections Per Person Per Week	Workplace Acquired Infections Per Person Per Week	Total Acquired Infections Per Person Per Week	Symptomatic Workforce Per Person Per Week	Infections Detected Per Person Per Week	False Positive Tests Per Person Per Week	Number Of Tests 60 Persons 8 Weeks	Community Acquired Infections 60 Persons 8 Weeks	Workplace Acquired Infections 60 Persons 8 Weeks	Total Acquired Infections 60 Persons 8 Weeks	Symptomatic Workforce 60 Persons 8 Weeks	Infections Detected 60 Persons 8 Weeks	False Positive Tests 60 Persons 8 Weeks	Number Of Tests 200 Persons 24 Weeks	Community Acquired Infections 200 Persons 24 Weeks	Workplace Acquired Infections 200 Persons 24 Weeks	Total Acquired Infections 200 Persons 24 Weeks	Symptomatic Workforce 200 Persons 24 Weeks	Infections Detected 200 Persons 24 Weeks	False Positive Tests 200 Persons 24 Weeks
	150	original	0.6	60x8 weeks	PCR90	Daily	NOVAC	0	All	4.91037	0.0103667	0.00271875	0.0130854	0.000791667	0.0128021	0.00473125	2356.98	4.976	1.305	6.281	0.38	6.145	2.271	23569.8	49.76	13.05	62.81	3.8	61.45	22.71
	150	original	1	60x8 weeks	PCR90	Daily	NOVAC	0	All	4.89522	0.00961667	0.00556875	0.0151854	0.00103333	0.0148979	0.0046125	2349.71	4.616	2.673	7.289	0.496	7.151	2.214	23497.1	46.16	26.73	72.89	4.96	71.51	22.14
	150	original	1.2	60x8 weeks	PCR90	Daily	NOVAC	0	All	4.87968	0.00987917	0.00741875	0.0172979	0.00116458	0.0171021	0.00454792	2342.25	4.742	3.561	8.303	0.559	8.209	2.183	23422.5	47.42	35.61	83.03	5.59	82.09	21.83
	150	alpha	0.6	60x8 weeks	PCR90	Daily	NOVAC	0	All	4.88238	0.00962708	0.00673542	0.0163625	0.00118542	0.0166	0.00465208	2343.54	4.621	3.233	7.854	0.569	7.968	2.233	23435.4	46.21	32.33	78.54	5.69	79.68	22.33
	150	alpha	1	60x8 weeks	PCR90	Daily	NOVAC	0	All	4.81066	0.0094875	0.0170313	0.0265188	0.00180625	0.0268313	0.00451875	2309.11	4.554	8.175	12.729	0.867	12.879	2.169	23091.2	45.54	81.75	127.29	8.67	128.79	21.69
	150	alpha	1.2	60x8 weeks	PCR90	Daily	NOVAC	0	All	4.74166	0.00896667	0.0267875	0.0357542	0.00247917	0.036425	0.0042	2276	4.304	12.858	17.162	1.19	17.484	2.016	22760	43.04	128.58	171.62	11.9	174.84	20.16
	150	delta	0.6	60x8 weeks	PCR90	Daily	NOVAC	0	All	4.6847	0.00881042	0.0349083	0.0437188	0.00454375	0.0427354	0.00415625	2248.66	4.229	16.756	20.985	2.181	20.513	1.995	22486.6	42.29	167.56	209.85	21.81	205.13	19.95
	150	delta	1	60x8 weeks	PCR90	Daily	NOVAC	0	All	4.2573	0.00582917	0.0915958	0.097425	0.0103958	0.0970396	0.00277292	2043.51	2.798	43.966	46.764	4.99	46.579	1.331	20435.1	27.98	439.66	467.64	49.9	465.79	13.31
	150	delta	1.2	60x8 weeks	PCR90	Daily	NOVAC	0	All	4.12913	0.00508333	0.107015	0.112098	0.0122396	0.1123	0.00240208	1981.98	2.44	51.367	53.807	5.875	53.904	1.153	19819.8	24.4	513.67	538.07	58.75	539.04	11.53
	150	original	0.6	60x8 weeks	PCR90	Daily	VAC95	25	All	4.93726	0.007675	0.00145625	0.00913125	0.000625	0.00885625	0.00473542	2369.89	3.684	0.699	4.383	0.3	4.251	2.273	23698.9	36.84	6.99	43.83	3	42.51	22.73
	150	original	1	60x8 weeks	PCR90	Daily	VAC95	25	All	4.92777	0.00769167	0.00290833	0.0106	0.00075	0.0101688	0.00470417	2365.33	3.692	1.396	5.088	0.36	4.881	2.258	23653.3	36.92	13.96	50.88	3.6	48.81	22.58
	150	original	1.2	60x8 weeks	PCR90	Daily	VAC95	25	All	4.92167	0.00787708	0.00365	0.0115271	0.00081875	0.0109667	0.0048375	2362.4	3.781	1.752	5.533	0.393	5.264	2.322	23624	37.81	17.52	55.33	3.93	52.64	23.22
	150	alpha	0.6	60x8 weeks	PCR90	Daily	VAC95	25	All	4.92313	0.00759792	0.00330833	0.0109062	0.00079375	0.0108938	0.00484583	2363.1	3.647	1.588	5.235	0.381	5.229	2.326	23631	36.47	15.88	52.35	3.81	52.29	23.26
	150	alpha	1	60x8 weeks	PCR90	Daily	VAC95	25	All	4.89445	0.00760833	0.00721458	0.0148229	0.00104375	0.0150021	0.00465833	2349.34	3.652	3.463	7.115	0.501	7.201	2.236	23493.3	36.52	34.63	71.15	5.01	72.01	22.36
	150	alpha	1.2	60x8 weeks	PCR90	Daily	VAC95	25	All	4.87509	0.00728542	0.0103687	0.0176542	0.00124583	0.0177479	0.0046875	2340.04	3.497	4.977	8.474	0.598	8.519	2.25	23400.4	34.97	49.77	84.74	5.98	85.19	22.5
	150	delta	0.6	60x8 weeks	PCR90	Daily	VAC95	25	All	4.85614	0.00745625	0.0131021	0.0205583	0.00203333	0.0199958	0.0045125	2330.95	3.579	6.289	9.868	0.976	9.598	2.166	23309.5	35.79	62.89	98.68	9.76	95.98	21.66
	150	delta	1	60x8 weeks	PCR90	Daily	VAC95	25	All	4.65296	0.00641042	0.0410083	0.0474188	0.00476875	0.0466937	0.00390625	2233.42	3.077	19.684	22.761	2.289	22.413	1.875	22334.2	30.77	196.84	227.61	22.89	224.13	18.75
	150	delta	1.2	60x8 weeks	PCR90	Daily	VAC95	25	All	4.51422	0.00552083	0.0599042	0.065425	0.00661875	0.0647521	0.00359583	2166.82	2.65	28.754	31.404	3.177	31.081	1.726	21668.2	26.5	287.54	314.04	31.77	310.81	17.26
	150	original	0.6	60x8 weeks	PCR90	Daily	VAC95	50	All	4.96009	0.00550625	0.0006	0.00610625	0.000485417	0.00559167	0.00478125	2380.84	2.643	0.288	2.931	0.233	2.684	2.295	23808.4	26.43	2.88	29.31	2.33	26.84	22.95
	150	original	1	60x8 weeks	PCR90	Daily	VAC95	50	All	4.95789	0.00533333	0.00111875	0.00645208	0.000554167	0.0059125	0.00487292	2379.79	2.56	0.537	3.097	0.266	2.838	2.339	23797.9	25.6	5.37	30.97	2.66	28.38	23.39
	150	original	1.2	60x8 weeks	PCR90	Daily	VAC95	50	All	4.95476	0.00527292	0.00148958	0.0067625	0.000564583	0.00631875	0.00467083	2378.28	2.531	0.715	3.246	0.271	3.033	2.242	23782.8	25.31	7.15	32.46	2.71	30.33	22.42
	150	alpha	0.6	60x8 weeks	PCR90	Daily	VAC95	50	All	4.95173	0.00546667	0.00139583	0.0068625	0.000479167	0.00686667	0.00493958	2376.83	2.624	0.67	3.294	0.23	3.296	2.371	23768.3	26.24	6.7	32.94	2.3	32.96	23.71
	150	alpha	1	60x8 weeks	PCR90	Daily	VAC95	50	All	4.9413	0.005425	0.00294792	0.00837292	0.00065	0.00828542	0.00465417	2371.83	2.604	1.415	4.019	0.312	3.977	2.234	23718.3	26.04	14.15	40.19	3.12	39.77	22.34
	150	alpha	1.2	60x8 weeks	PCR90	Daily	VAC95	50	All	4.93454	0.00559375	0.00378542	0.00937917	0.00056875	0.00946667	0.00473542	2368.58	2.685	1.817	4.502	0.273	4.544	2.273	23685.8	26.85	18.17	45.02	2.73	45.44	22.73
	150	delta	0.6	60x8 weeks	PCR90	Daily	VAC95	50	All	4.92625	0.00570625	0.0048625	0.0105688	0.001	0.0101896	0.00477708	2364.6	2.739	2.334	5.073	0.48	4.891	2.293	23646	27.39	23.34	50.73	4.8	48.91	22.93
	150	delta	1	60x8 weeks	PCR90	Daily	VAC95	50	All	4.87529	0.0053375	0.0121917	0.0175292	0.00172708	0.017	0.00462917	2340.14	2.562	5.852	8.414	0.829	8.16	2.222	23401.4	25.62	58.52	84.14	8.29	81.6	22.22
	150	delta	1.2	60x8 weeks	PCR90	Daily	VAC95	50	All	4.8393	0.00511667	0.0175229	0.0226396	0.00230417	0.0220292	0.004625	2322.86	2.456	8.411	10.867	1.106	10.574	2.22	23228.6	24.56	84.11	108.67	11.06	105.74	22.2
	150	original	0.6	60x8 weeks	PCR90	Daily	VAC95	75	All	4.98	0.0030125	0.00018125	0.00319375	0.000347917	0.0027	0.00504583	2390.4	1.446	0.087	1.533	0.167	1.296	2.422	23904	14.46	0.87	15.33	1.67	12.96	24.22
	150	original	1	60x8 weeks	PCR90	Daily	VAC95	75	All	4.97972	0.00297917	0.000245833	0.003225	0.00028125	0.00278542	0.00490833	2390.26	1.43	0.118	1.548	0.135	1.337	2.356	23902.6	14.3	1.18	15.48	1.35	13.37	23.56
	150	original	1.2	60x8 weeks	PCR90	Daily	VAC95	75	All	4.97834	0.00307292	0.00041875	0.00349167	0.000422917	0.0028375	0.0049625	2389.6	1.475	0.201	1.676	0.203	1.362	2.382	23896	14.75	2.01	16.76	2.03	13.62	23.82
	150	alpha	0.6	60x8 weeks	PCR90	Daily	VAC95	75	All	4.97463	0.00320208	0.000439583	0.00364167	0.000239583	0.00362292	0.00491458	2387.82	1.537	0.211	1.748	0.115	1.739	2.359	23878.2	15.37	2.11	17.48	1.15	17.39	23.59
	150	alpha	1	60x8 weeks	PCR90	Daily	VAC95	75	All	4.97222	0.00310625	0.000802083	0.00390833	0.000295833	0.00393125	0.00488958	2386.67	1.491	0.385	1.876	0.142	1.887	2.347	23866.7	14.91	3.85	18.76	1.42	18.87	23.47
	150	alpha	1.2	60x8 weeks	PCR90	Daily	VAC95	75	All	4.97126	0.00328333	0.000922917	0.00420625	0.000297917	0.0040875	0.00492917	2386.21	1.576	0.443	2.019	0.143	1.962	2.366	23862.1	15.76	4.43	20.19	1.43	19.62	23.66
	150	delta	0.6	60x8 weeks	PCR90	Daily	VAC95	75	All	4.96684	0.00345833	0.00124375	0.00470208	0.000452083	0.00455833	0.00495833	2384.08	1.66	0.597	2.257	0.217	2.188	2.38	23840.8	16.6	5.97	22.57	2.17	21.88	23.8
	150	delta	1	60x8 weeks	PCR90	Daily	VAC95	75	All	4.95361	0.00373958	0.00289167	0.00663125	0.0006375	0.00639583	0.00483542	2377.73	1.795	1.388	3.183	0.306	3.07	2.321	23777.3	17.95	13.88	31.83	3.06	30.7	23.21
	150	delta	1.2	60x8 weeks	PCR90	Daily	VAC95	75	All	4.95012	0.00351458	0.00371875	0.00723333	0.000702083	0.00696667	0.00484792	2376.06	1.687	1.785	3.472	0.337	3.344	2.327	23760.6	16.87	17.85	34.72	3.37	33.44	23.27
	150	original	0.6	60x8 weeks	PCR90	Daily	VAC95	100	All	4.99794	0.00069375	0	0.00069375	0.000160417	0.00015625	0.00493958	2399.01	0.333	0	0.333	0.077	0.075	2.371	23990.1	3.33	0	3.33	0.77	0.75	23.71
	150	original	1	60x8 weeks	PCR90	Daily	VAC95	100	All	4.99771	0.000775	6.25e-06	0.00078125	0.00021875	0.000145833	0.00511042	2398.9	0.372	0.003	0.375	0.105	0.07	2.453	23989	3.72	0.03	3.75	1.05	0.7	24.53
	150	original	1.2	60x8 weeks	PCR90	Daily	VAC95	100	All	4.99748	0.000766667	2.08333e-06	0.00076875	0.000216667	0.000166667	0.00501458	2398.79	0.368	0.001	0.369	0.104	0.08	2.407	23987.9	3.68	0.01	3.69	1.04	0.8	24.07
	150	alpha	0.6	60x8 weeks	PCR90	Daily	VAC95	100	All	4.99316	0.000977083	2.29167e-05	0.001	6.25e-05	0.000977083	0.00502917	2396.72	0.469	0.011	0.48	0.03	0.469	2.414	23967.2	4.69	0.11	4.8	0.3	4.69	24.14
	150	alpha	1	60x8 weeks	PCR90	Daily	VAC95	100	All	4.99316	0.000970833	2.91667e-05	0.001	3.95833e-05	0.00100417	0.005125	2396.72	0.466	0.014	0.48	0.019	0.482	2.46	23967.2	4.66	0.14	4.8	0.19	4.82	24.6
	150	alpha	1.2	60x8 weeks	PCR90	Daily	VAC95	100	All	4.99335	0.000941667	4.375e-05	0.000985417	5.83333e-05	0.00095625	0.0049875	2396.81	0.452	0.021	0.473	0.028	0.459	2.394	23968.1	4.52	0.21	4.73	0.28	4.59	23.94
	150	delta	0.6	60x8 weeks	PCR90	Daily	VAC95	100	All	4.98944	0.00146667	7.5e-05	0.00154167	0.00013125	0.00145625	0.00484375	2394.93	0.704	0.036	0.74	0.063	0.699	2.325	23949.3	7.04	0.36	7.4	0.63	6.99	23.25
	150	delta	1	60x8 weeks	PCR90	Daily	VAC95	100	All	4.9884	0.0015125	0.000177083	0.00168958	0.00011875	0.00165417	0.00489167	2394.43	0.726	0.085	0.811	0.057	0.794	2.348	23944.3	7.26	0.85	8.11	0.57	7.94	23.48
	150	delta	1.2	60x8 weeks	PCR90	Daily	VAC95	100	All	4.98804	0.00150417	0.000235417	0.00173958	0.000164583	0.00164167	0.00495417	2394.26	0.722	0.113	0.835	0.079	0.788	2.378	23942.6	7.22	1.13	8.35	0.79	7.88	23.78
	150	original	0.6	60x8 weeks	PCR90	Daily	VAC70	25	All	4.93344	0.00852292	0.00169167	0.0102146	0.000970833	0.00916667	0.0048875	2368.05	4.091	0.812	4.903	0.466	4.4	2.346	23680.5	40.91	8.12	49.03	4.66	44	23.46
	150	original	1	60x8 weeks	PCR90	Daily	VAC70	25	All	4.92506	0.00823125	0.00319792	0.0114292	0.00109375	0.0103646	0.00476458	2364.03	3.951	1.535	5.486	0.525	4.975	2.287	23640.3	39.51	15.35	54.86	5.25	49.75	22.87
	150	original	1.2	60x8 weeks	PCR90	Daily	VAC70	25	All	4.91876	0.00831667	0.00395	0.0122667	0.00120833	0.0110604	0.00467708	2361	3.992	1.896	5.888	0.58	5.309	2.245	23610	39.92	18.96	58.88	5.8	53.09	22.45
	150	alpha	0.6	60x8 weeks	PCR90	Daily	VAC70	25	All	4.91401	0.00826667	0.00382292	0.0120896	0.000833333	0.0121438	0.00469167	2358.73	3.968	1.835	5.803	0.4	5.829	2.252	23587.3	39.68	18.35	58.03	4	58.29	22.52
	150	alpha	1	60x8 weeks	PCR90	Daily	VAC70	25	All	4.8765	0.00806458	0.0092375	0.0173021	0.00121667	0.0174625	0.00457292	2340.72	3.871	4.434	8.305	0.584	8.382	2.195	23407.2	38.71	44.34	83.05	5.84	83.82	21.95
	150	alpha	1.2	60x8 weeks	PCR90	Daily	VAC70	25	All	4.85508	0.00795	0.0123687	0.0203188	0.0014125	0.0206083	0.00456458	2330.44	3.816	5.937	9.753	0.678	9.892	2.191	23304.4	38.16	59.37	97.53	6.78	98.92	21.91
	150	delta	0.6	60x8 weeks	PCR90	Daily	VAC70	25	All	4.82715	0.0080375	0.0166	0.0246375	0.00240833	0.0239187	0.004675	2317.03	3.858	7.968	11.826	1.156	11.481	2.244	23170.3	38.58	79.68	118.26	11.56	114.81	22.44
	150	delta	1	60x8 weeks	PCR90	Daily	VAC70	25	All	4.55879	0.00673125	0.0535583	0.0602896	0.00618542	0.0591542	0.00395625	2188.22	3.231	25.708	28.939	2.969	28.394	1.899	21882.2	32.31	257.08	289.39	29.69	283.94	18.99
	150	delta	1.2	60x8 weeks	PCR90	Daily	VAC70	25	All	4.37977	0.00573958	0.0777854	0.083525	0.0086875	0.0823229	0.00313958	2102.29	2.755	37.337	40.092	4.17	39.515	1.507	21022.9	27.55	373.37	400.92	41.7	395.15	15.07
	150	original	0.6	60x8 weeks	PCR90	Daily	VAC70	50	All	4.95457	0.006725	0.000789583	0.00751458	0.00103542	0.00597083	0.00477292	2378.2	3.228	0.379	3.607	0.497	2.866	2.291	23782	32.28	3.79	36.07	4.97	28.66	22.91
	150	original	1	60x8 weeks	PCR90	Daily	VAC70	50	All	4.95029	0.00675833	0.00150833	0.00826667	0.00118542	0.006425	0.00492292	2376.14	3.244	0.724	3.968	0.569	3.084	2.363	23761.4	32.44	7.24	39.68	5.69	30.84	23.63
	150	original	1.2	60x8 weeks	PCR90	Daily	VAC70	50	All	4.94853	0.00645208	0.00190417	0.00835625	0.00117708	0.00660417	0.00472708	2375.29	3.097	0.914	4.011	0.565	3.17	2.269	23752.9	30.97	9.14	40.11	5.65	31.7	22.69
	150	alpha	0.6	60x8 weeks	PCR90	Daily	VAC70	50	All	4.93838	0.00661875	0.00209375	0.0087125	0.000595833	0.00873542	0.00475208	2370.42	3.177	1.005	4.182	0.286	4.193	2.281	23704.2	31.77	10.05	41.82	2.86	41.93	22.81
	150	alpha	1	60x8 weeks	PCR90	Daily	VAC70	50	All	4.92535	0.00645417	0.00411667	0.0105708	0.000666667	0.0106292	0.00489792	2364.17	3.098	1.976	5.074	0.32	5.102	2.351	23641.7	30.98	19.76	50.74	3.2	51.02	23.51
	150	alpha	1.2	60x8 weeks	PCR90	Daily	VAC70	50	All	4.91361	0.0065125	0.00574792	0.0122604	0.000914583	0.0121542	0.00470417	2358.53	3.126	2.759	5.885	0.439	5.834	2.258	23585.3	31.26	27.59	58.85	4.39	58.34	22.58
	150	delta	0.6	60x8 weeks	PCR90	Daily	VAC70	50	All	4.88813	0.0072625	0.00849375	0.0157562	0.00148958	0.0153813	0.00461667	2346.3	3.486	4.077	7.563	0.715	7.383	2.216	23463	34.86	40.77	75.63	7.15	73.83	22.16
	150	delta	1	60x8 weeks	PCR90	Daily	VAC70	50	All	4.79463	0.0062125	0.0228479	0.0290604	0.00296042	0.0280875	0.0044	2301.42	2.982	10.967	13.949	1.421	13.482	2.112	23014.2	29.82	109.67	139.49	14.21	134.82	21.12
	150	delta	1.2	60x8 weeks	PCR90	Daily	VAC70	50	All	4.68542	0.00614792	0.0374583	0.0436062	0.00431667	0.0428042	0.00412083	2249	2.951	17.98	20.931	2.072	20.546	1.978	22490	29.51	179.8	209.31	20.72	205.46	19.78
	150	original	0.6	60x8 weeks	PCR90	Daily	VAC70	75	All	4.97163	0.00508958	0.00035	0.00543958	0.00107292	0.00328333	0.00488125	2386.38	2.443	0.168	2.611	0.515	1.576	2.343	23863.8	24.43	1.68	26.11	5.15	15.76	23.43
	150	original	1	60x8 weeks	PCR90	Daily	VAC70	75	All	4.9703	0.00506667	0.000572917	0.00563958	0.0013	0.00328333	0.00476042	2385.74	2.432	0.275	2.707	0.624	1.576	2.285	23857.5	24.32	2.75	27.07	6.24	15.76	22.85
	150	original	1.2	60x8 weeks	PCR90	Daily	VAC70	75	All	4.97022	0.0050375	0.000729167	0.00576667	0.00132708	0.00332292	0.00466875	2385.71	2.418	0.35	2.768	0.637	1.595	2.241	23857.1	24.18	3.5	27.68	6.37	15.95	22.41
	150	alpha	0.6	60x8 weeks	PCR90	Daily	VAC70	75	All	4.95818	0.00496667	0.000904167	0.00587083	0.00041875	0.00584792	0.00515	2379.93	2.384	0.434	2.818	0.201	2.807	2.472	23799.3	23.84	4.34	28.18	2.01	28.07	24.72
	150	alpha	1	60x8 weeks	PCR90	Daily	VAC70	75	All	4.95319	0.0050875	0.00165	0.0067375	0.000541667	0.00660833	0.00508125	2377.53	2.442	0.792	3.234	0.26	3.172	2.439	23775.3	24.42	7.92	32.34	2.6	31.72	24.39
	150	alpha	1.2	60x8 weeks	PCR90	Daily	VAC70	75	All	4.94987	0.00501875	0.00224375	0.0072625	0.000539583	0.00709583	0.0048875	2375.94	2.409	1.077	3.486	0.259	3.406	2.346	23759.4	24.09	10.77	34.86	2.59	34.06	23.46
	150	delta	0.6	60x8 weeks	PCR90	Daily	VAC70	75	All	4.93458	0.00580625	0.00349375	0.0093	0.0009	0.009025	0.00478958	2368.6	2.787	1.677	4.464	0.432	4.332	2.299	23686	27.87	16.77	44.64	4.32	43.32	22.99
	150	delta	1	60x8 weeks	PCR90	Daily	VAC70	75	All	4.9119	0.00538958	0.00732917	0.0127187	0.0012625	0.0121958	0.0047	2357.71	2.587	3.518	6.105	0.606	5.854	2.256	23577.1	25.87	35.18	61.05	6.06	58.54	22.56
	150	delta	1.2	60x8 weeks	PCR90	Daily	VAC70	75	All	4.88199	0.00544792	0.0114042	0.0168521	0.00156458	0.0164688	0.00475417	2343.35	2.615	5.474	8.089	0.751	7.905	2.282	23433.5	26.15	54.74	80.89	7.51	79.05	22.82
	150	original	0.6	60x8 weeks	PCR90	Daily	VAC70	100	All	4.9869	0.00336875	3.125e-05	0.0034	0.00126458	0.00075	0.00500833	2393.71	1.617	0.015	1.632	0.607	0.36	2.404	23937.1	16.17	0.15	16.32	6.07	3.6	24.04
	150	original	1	60x8 weeks	PCR90	Daily	VAC70	100	All	4.98669	0.00345625	2.91667e-05	0.00348542	0.00130208	0.000752083	0.00496667	2393.61	1.659	0.014	1.673	0.625	0.361	2.384	23936.1	16.59	0.14	16.73	6.25	3.61	23.84
	150	original	1.2	60x8 weeks	PCR90	Daily	VAC70	100	All	4.9866	0.003375	6.25e-05	0.0034375	0.00129167	0.0007625	0.00490417	2393.57	1.62	0.03	1.65	0.62	0.366	2.354	23935.7	16.2	0.3	16.5	6.2	3.66	23.54
	150	alpha	0.6	60x8 weeks	PCR90	Daily	VAC70	100	All	4.97501	0.00335208	0.000254167	0.00360625	0.0002625	0.00352083	0.00503333	2388	1.609	0.122	1.731	0.126	1.69	2.416	23880	16.09	1.22	17.31	1.26	16.9	24.16
	150	alpha	1	60x8 weeks	PCR90	Daily	VAC70	100	All	4.97448	0.00326875	0.000454167	0.00372292	0.00028125	0.00360625	0.00485833	2387.75	1.569	0.218	1.787	0.135	1.731	2.332	23877.5	15.69	2.18	17.87	1.35	17.31	23.32
	150	alpha	1.2	60x8 weeks	PCR90	Daily	VAC70	100	All	4.97391	0.0031625	0.000560417	0.00372292	0.00029375	0.00363125	0.00493542	2387.48	1.518	0.269	1.787	0.141	1.743	2.369	23874.8	15.18	2.69	17.87	1.41	17.43	23.69
	150	delta	0.6	60x8 weeks	PCR90	Daily	VAC70	100	All	4.9629	0.00427292	0.00107708	0.00535	0.000583333	0.00502083	0.00484167	2382.19	2.051	0.517	2.568	0.28	2.41	2.324	23821.9	20.51	5.17	25.68	2.8	24.1	23.24
	150	delta	1	60x8 weeks	PCR90	Daily	VAC70	100	All	4.95809	0.004225	0.00192083	0.00614583	0.000591667	0.00584583	0.004975	2379.88	2.028	0.922	2.95	0.284	2.806	2.388	23798.8	20.28	9.22	29.5	2.84	28.06	23.88
	150	delta	1.2	60x8 weeks	PCR90	Daily	VAC70	100	All	4.95047	0.00426042	0.00289583	0.00715625	0.000745833	0.00682708	0.00472917	2376.23	2.045	1.39	3.435	0.358	3.277	2.27	23762.3	20.45	13.9	34.35	3.58	32.77	22.7
	150	original	0.6	60x8 weeks	PCR90	Daily	VAC50	25	All	4.93321	0.0086625	0.0017875	0.01045	0.00118542	0.00893125	0.00477917	2367.94	4.158	0.858	5.016	0.569	4.287	2.294	23679.4	41.58	8.58	50.16	5.69	42.87	22.94
	150	original	1	60x8 weeks	PCR90	Daily	VAC50	25	All	4.91977	0.00883333	0.00363333	0.0124667	0.00143958	0.0107896	0.00488958	2361.49	4.24	1.744	5.984	0.691	5.179	2.347	23614.9	42.4	17.44	59.84	6.91	51.79	23.47
	150	original	1.2	60x8 weeks	PCR90	Daily	VAC50	25	All	4.91602	0.00879583	0.00440208	0.0131979	0.00148958	0.0113583	0.00476458	2359.69	4.222	2.113	6.335	0.715	5.452	2.287	23596.9	42.22	21.13	63.35	7.15	54.52	22.87
	150	alpha	0.6	60x8 weeks	PCR90	Daily	VAC50	25	All	4.90677	0.00889167	0.00441667	0.0133083	0.00095625	0.013275	0.00458125	2355.25	4.268	2.12	6.388	0.459	6.372	2.199	23552.5	42.68	21.2	63.88	4.59	63.72	21.99
	150	alpha	1	60x8 weeks	PCR90	Daily	VAC50	25	All	4.8669	0.00858125	0.010525	0.0191063	0.00135208	0.0190854	0.00474167	2336.11	4.119	5.052	9.171	0.649	9.161	2.276	23361.1	41.19	50.52	91.71	6.49	91.61	22.76
	150	alpha	1.2	60x8 weeks	PCR90	Daily	VAC50	25	All	4.84335	0.00827083	0.0138563	0.0221271	0.00158958	0.0222563	0.00452917	2324.81	3.97	6.651	10.621	0.763	10.683	2.174	23248.1	39.7	66.51	106.21	7.63	106.83	21.74
	150	delta	0.6	60x8 weeks	PCR90	Daily	VAC50	25	All	4.80781	0.0084875	0.0186333	0.0271208	0.00269167	0.0263625	0.00452708	2307.75	4.074	8.944	13.018	1.292	12.654	2.173	23077.5	40.74	89.44	130.18	12.92	126.54	21.73
	150	delta	1	60x8 weeks	PCR90	Daily	VAC50	25	All	4.44933	0.00673125	0.0676604	0.0743917	0.00770625	0.0733771	0.00322917	2135.68	3.231	32.477	35.708	3.699	35.221	1.55	21356.8	32.31	324.77	357.08	36.99	352.21	15.5
	150	delta	1.2	60x8 weeks	PCR90	Daily	VAC50	25	All	4.30822	0.00583125	0.0861479	0.0919792	0.00986667	0.0909854	0.00299792	2067.95	2.799	41.351	44.15	4.736	43.673	1.439	20679.5	27.99	413.51	441.5	47.36	436.73	14.39
	150	original	0.6	60x8 weeks	PCR90	Daily	VAC50	50	All	4.94973	0.00758542	0.00096875	0.00855417	0.0014375	0.00618958	0.00474167	2375.87	3.641	0.465	4.106	0.69	2.971	2.276	23758.7	36.41	4.65	41.06	6.9	29.71	22.76
	150	original	1	60x8 weeks	PCR90	Daily	VAC50	50	All	4.94427	0.00770625	0.00181667	0.00952292	0.00165417	0.00679167	0.00469167	2373.25	3.699	0.872	4.571	0.794	3.26	2.252	23732.5	36.99	8.72	45.71	7.94	32.6	22.52
	150	original	1.2	60x8 weeks	PCR90	Daily	VAC50	50	All	4.94133	0.0076125	0.00243333	0.0100458	0.00184583	0.00712292	0.004825	2371.84	3.654	1.168	4.822	0.886	3.419	2.316	23718.4	36.54	11.68	48.22	8.86	34.19	23.16
	150	alpha	0.6	60x8 weeks	PCR90	Daily	VAC50	50	All	4.92632	0.00749792	0.00286458	0.0103625	0.000764583	0.0103479	0.00491042	2364.63	3.599	1.375	4.974	0.367	4.967	2.357	23646.3	35.99	13.75	49.74	3.67	49.67	23.57
	150	alpha	1	60x8 weeks	PCR90	Daily	VAC50	50	All	4.90532	0.00755	0.00592708	0.0134771	0.00104167	0.0133292	0.004775	2354.55	3.624	2.845	6.469	0.5	6.398	2.292	23545.5	36.24	28.45	64.69	5	63.98	22.92
	150	alpha	1.2	60x8 weeks	PCR90	Daily	VAC50	50	All	4.89455	0.00746667	0.00735833	0.014825	0.00102083	0.0148979	0.00485625	2349.38	3.584	3.532	7.116	0.49	7.151	2.331	23493.8	35.84	35.32	71.16	4.9	71.51	23.31
	150	delta	0.6	60x8 weeks	PCR90	Daily	VAC50	50	All	4.86086	0.00815208	0.01165	0.0198021	0.00189792	0.019225	0.00455625	2333.21	3.913	5.592	9.505	0.911	9.228	2.187	23332.1	39.13	55.92	95.05	9.11	92.28	21.87
	150	delta	1	60x8 weeks	PCR90	Daily	VAC50	50	All	4.68144	0.00716667	0.0371292	0.0442958	0.00453542	0.0431979	0.00406667	2247.09	3.44	17.822	21.262	2.177	20.735	1.952	22470.9	34.4	178.22	212.62	21.77	207.35	19.52
	150	delta	1.2	60x8 weeks	PCR90	Daily	VAC50	50	All	4.52152	0.00633333	0.0589708	0.0653042	0.00697708	0.0639042	0.00387708	2170.33	3.04	28.306	31.346	3.349	30.674	1.861	21703.3	30.4	283.06	313.46	33.49	306.74	18.61
	150	original	0.6	60x8 weeks	PCR90	Daily	VAC50	75	All	4.96371	0.00656875	0.000495833	0.00706458	0.00183333	0.0036625	0.00481667	2382.58	3.153	0.238	3.391	0.88	1.758	2.312	23825.8	31.53	2.38	33.91	8.8	17.58	23.12
	150	original	1	60x8 weeks	PCR90	Daily	VAC50	75	All	4.96285	0.006675	0.000660417	0.00733542	0.00192083	0.00373958	0.0049125	2382.17	3.204	0.317	3.521	0.922	1.795	2.358	23821.7	32.04	3.17	35.21	9.22	17.95	23.58
	150	original	1.2	60x8 weeks	PCR90	Daily	VAC50	75	All	4.96272	0.00637917	0.000885417	0.00726458	0.00202917	0.00363542	0.00478125	2382.11	3.062	0.425	3.487	0.974	1.745	2.295	23821.1	30.62	4.25	34.87	9.74	17.45	22.95
	150	alpha	0.6	60x8 weeks	PCR90	Daily	VAC50	75	All	4.94624	0.00623542	0.00147708	0.0077125	0.00054375	0.00759375	0.00474583	2374.19	2.993	0.709	3.702	0.261	3.645	2.278	23741.9	29.93	7.09	37.02	2.61	36.45	22.78
	150	alpha	1	60x8 weeks	PCR90	Daily	VAC50	75	All	4.93504	0.00631667	0.00300208	0.00931875	0.000704167	0.00915	0.00465208	2368.82	3.032	1.441	4.473	0.338	4.392	2.233	23688.2	30.32	14.41	44.73	3.38	43.92	22.33
	150	alpha	1.2	60x8 weeks	PCR90	Daily	VAC50	75	All	4.93107	0.00637708	0.00362917	0.0100062	0.000702083	0.00986042	0.00484792	2366.92	3.061	1.742	4.803	0.337	4.733	2.327	23669.2	30.61	17.42	48.03	3.37	47.33	23.27
	150	delta	0.6	60x8 weeks	PCR90	Daily	VAC50	75	All	4.90122	0.00755417	0.00638333	0.0139375	0.00149375	0.0134104	0.0045875	2352.59	3.626	3.064	6.69	0.717	6.437	2.202	23525.9	36.26	30.64	66.9	7.17	64.37	22.02
	150	delta	1	60x8 weeks	PCR90	Daily	VAC50	75	All	4.82475	0.00724375	0.0174833	0.0247271	0.00252083	0.0238708	0.00453542	2315.88	3.477	8.392	11.869	1.21	11.458	2.177	23158.8	34.77	83.92	118.69	12.1	114.58	21.77
	150	delta	1.2	60x8 weeks	PCR90	Daily	VAC50	75	All	4.76337	0.00684375	0.0264292	0.0332729	0.00350833	0.0321313	0.00430417	2286.42	3.285	12.686	15.971	1.684	15.423	2.066	22864.2	32.85	126.86	159.71	16.84	154.23	20.66
	150	original	0.6	60x8 weeks	PCR90	Daily	VAC50	100	All	4.97869	0.00544167	7.29167e-05	0.00551458	0.00208958	0.00121042	0.00490208	2389.77	2.612	0.035	2.647	1.003	0.581	2.353	23897.7	26.12	0.35	26.47	10.03	5.81	23.53
	150	original	1	60x8 weeks	PCR90	Daily	VAC50	100	All	4.97785	0.00552708	9.375e-05	0.00562083	0.00210833	0.00131042	0.00487917	2389.37	2.653	0.045	2.698	1.012	0.629	2.342	23893.7	26.53	0.45	26.98	10.12	6.29	23.42
	150	original	1.2	60x8 weeks	PCR90	Daily	VAC50	100	All	4.97951	0.00514375	0.000114583	0.00525833	0.00197917	0.00118542	0.00498542	2390.17	2.469	0.055	2.524	0.95	0.569	2.393	23901.7	24.69	0.55	25.24	9.5	5.69	23.93
	150	alpha	0.6	60x8 weeks	PCR90	Daily	VAC50	100	All	4.95842	0.00526458	0.000685417	0.00595	0.000520833	0.00576667	0.00479167	2380.04	2.527	0.329	2.856	0.25	2.768	2.3	23800.4	25.27	3.29	28.56	2.5	27.68	23
	150	alpha	1	60x8 weeks	PCR90	Daily	VAC50	100	All	4.9541	0.00517083	0.00138958	0.00656042	0.000525	0.00640208	0.005025	2377.97	2.482	0.667	3.149	0.252	3.073	2.412	23779.7	24.82	6.67	31.49	2.52	30.73	24.12
	150	alpha	1.2	60x8 weeks	PCR90	Daily	VAC50	100	All	4.95256	0.00523333	0.00165625	0.00688958	0.00055	0.00668333	0.0049625	2377.23	2.512	0.795	3.307	0.264	3.208	2.382	23772.3	25.12	7.95	33.07	2.64	32.08	23.82
	150	delta	0.6	60x8 weeks	PCR90	Daily	VAC50	100	All	4.92836	0.00695625	0.00327083	0.0102271	0.00107917	0.00981875	0.00486875	2365.61	3.339	1.57	4.909	0.518	4.713	2.337	23656.1	33.39	15.7	49.09	5.18	47.13	23.37
	150	delta	1	60x8 weeks	PCR90	Daily	VAC50	100	All	4.89885	0.00695208	0.00755	0.0145021	0.00140833	0.0139937	0.00481458	2351.45	3.337	3.624	6.961	0.676	6.717	2.311	23514.5	33.37	36.24	69.61	6.76	67.17	23.11
	150	delta	1.2	60x8 weeks	PCR90	Daily	VAC50	100	All	4.87574	0.00680417	0.0107688	0.0175729	0.00186667	0.0169042	0.00465833	2340.35	3.266	5.169	8.435	0.896	8.114	2.236	23403.5	32.66	51.69	84.35	8.96	81.14	22.36
	150	original	0.6	60x8 weeks	PCR90	MWF	NOVAC	0	All	2.9505	0.0100354	0.0034375	0.0134729	0.00137083	0.0124187	0.00271458	1416.24	4.817	1.65	6.467	0.658	5.961	1.303	14162.4	48.17	16.5	64.67	6.58	59.61	13.03
	150	original	1	60x8 weeks	PCR90	MWF	NOVAC	0	All	2.93365	0.00982292	0.00768542	0.0175083	0.00183125	0.0164646	0.00277917	1408.15	4.715	3.689	8.404	0.879	7.903	1.334	14081.5	47.15	36.89	84.04	8.79	79.03	13.34
	150	original	1.2	60x8 weeks	PCR90	MWF	NOVAC	0	All	2.9249	0.009625	0.0106333	0.0202583	0.00204792	0.0188583	0.00272708	1403.95	4.62	5.104	9.724	0.983	9.052	1.309	14039.5	46.2	51.04	97.24	9.83	90.52	13.09
	150	alpha	0.6	60x8 weeks	PCR90	MWF	NOVAC	0	All	2.92316	0.00983125	0.0101396	0.0199708	0.00223333	0.0189896	0.00277083	1403.12	4.719	4.867	9.586	1.072	9.115	1.33	14031.2	47.19	48.67	95.86	10.72	91.15	13.3
	150	alpha	1	60x8 weeks	PCR90	MWF	NOVAC	0	All	2.85629	0.00892917	0.0282417	0.0371708	0.0042125	0.035275	0.00259583	1371.02	4.286	13.556	17.842	2.022	16.932	1.246	13710.2	42.86	135.56	178.42	20.22	169.32	12.46
	150	alpha	1.2	60x8 weeks	PCR90	MWF	NOVAC	0	All	2.79345	0.00841458	0.0441438	0.0525583	0.00604167	0.0503062	0.00231667	1340.86	4.039	21.189	25.228	2.9	24.147	1.112	13408.6	40.39	211.89	252.28	29	241.47	11.12
	150	delta	0.6	60x8 weeks	PCR90	MWF	NOVAC	0	All	2.73618	0.00775417	0.0587229	0.0664771	0.0110688	0.0599437	0.00213333	1313.37	3.722	28.187	31.909	5.313	28.773	1.024	13133.7	37.22	281.87	319.09	53.13	287.73	10.24
	150	delta	1	60x8 weeks	PCR90	MWF	NOVAC	0	All	2.5111	0.00484167	0.109035	0.113877	0.0197896	0.10541	0.00128333	1205.33	2.324	52.337	54.661	9.499	50.597	0.616	12053.3	23.24	523.37	546.61	94.99	505.97	6.16
	150	delta	1.2	60x8 weeks	PCR90	MWF	NOVAC	0	All	2.47924	0.00431042	0.116437	0.120748	0.0212729	0.112125	0.00125	1190.04	2.069	55.89	57.959	10.211	53.82	0.6	11900.4	20.69	558.9	579.59	102.11	538.2	6
	150	original	0.6	60x8 weeks	PCR90	MWF	VAC95	25	All	2.96509	0.00772708	0.00186042	0.0095875	0.000975	0.00877083	0.00274375	1423.24	3.709	0.893	4.602	0.468	4.21	1.317	14232.5	37.09	8.93	46.02	4.68	42.1	13.17
	150	original	1	60x8 weeks	PCR90	MWF	VAC95	25	All	2.95877	0.00771875	0.00372708	0.0114458	0.00114167	0.0103938	0.00286875	1420.21	3.705	1.789	5.494	0.548	4.989	1.377	14202.1	37.05	17.89	54.94	5.48	49.89	13.77
	150	original	1.2	60x8 weeks	PCR90	MWF	VAC95	25	All	2.95361	0.00767292	0.00498542	0.0126583	0.00128542	0.0115979	0.00300833	1417.73	3.683	2.393	6.076	0.617	5.567	1.444	14177.3	36.83	23.93	60.76	6.17	55.67	14.44
	150	alpha	0.6	60x8 weeks	PCR90	MWF	VAC95	25	All	2.95309	0.00763125	0.00479792	0.0124292	0.00128958	0.0117667	0.00286042	1417.48	3.663	2.303	5.966	0.619	5.648	1.373	14174.8	36.63	23.03	59.66	6.19	56.48	13.73
	150	alpha	1	60x8 weeks	PCR90	MWF	VAC95	25	All	2.92845	0.0073625	0.0114292	0.0187917	0.00197292	0.0178104	0.00289167	1405.65	3.534	5.486	9.02	0.947	8.549	1.388	14056.5	35.34	54.86	90.2	9.47	85.49	13.88
	150	alpha	1.2	60x8 weeks	PCR90	MWF	VAC95	25	All	2.90868	0.00712083	0.0165437	0.0236646	0.00266667	0.0225417	0.00284375	1396.16	3.418	7.941	11.359	1.28	10.82	1.365	13961.6	34.18	79.41	113.59	12.8	108.2	13.65
	150	delta	0.6	60x8 weeks	PCR90	MWF	VAC95	25	All	2.8852	0.00717083	0.0224	0.0295708	0.00496458	0.0263292	0.00268958	1384.89	3.442	10.752	14.194	2.383	12.638	1.291	13849	34.42	107.52	141.94	23.83	126.38	12.91
	150	delta	1	60x8 weeks	PCR90	MWF	VAC95	25	All	2.72158	0.00543125	0.0633583	0.0687896	0.0116229	0.062225	0.00207083	1306.36	2.607	30.412	33.019	5.579	29.868	0.994	13063.6	26.07	304.12	330.19	55.79	298.68	9.94
	150	delta	1.2	60x8 weeks	PCR90	MWF	VAC95	25	All	2.65203	0.00472917	0.0800771	0.0848062	0.0141771	0.0775271	0.00182708	1272.97	2.27	38.437	40.707	6.805	37.213	0.877	12729.8	22.7	384.37	407.07	68.05	372.13	8.77
	150	original	0.6	60x8 weeks	PCR90	MWF	VAC95	50	All	2.97785	0.00537292	0.0008625	0.00623542	0.000722917	0.00543333	0.00292708	1429.37	2.579	0.414	2.993	0.347	2.608	1.405	14293.7	25.79	4.14	29.93	3.47	26.08	14.05
	150	original	1	60x8 weeks	PCR90	MWF	VAC95	50	All	2.97596	0.00531875	0.00151875	0.0068375	0.000810417	0.00585625	0.00284167	1428.46	2.553	0.729	3.282	0.389	2.811	1.364	14284.6	25.53	7.29	32.82	3.89	28.11	13.64
	150	original	1.2	60x8 weeks	PCR90	MWF	VAC95	50	All	2.97521	0.00521042	0.00171667	0.00692708	0.000754167	0.00607917	0.00276875	1428.1	2.501	0.824	3.325	0.362	2.918	1.329	14281	25.01	8.24	33.25	3.62	29.18	13.29
	150	alpha	0.6	60x8 weeks	PCR90	MWF	VAC95	50	All	2.97232	0.00542292	0.00194167	0.00736458	0.0008	0.0069375	0.00284375	1426.71	2.603	0.932	3.535	0.384	3.33	1.365	14267.1	26.03	9.32	35.35	3.84	33.3	13.65
	150	alpha	1	60x8 weeks	PCR90	MWF	VAC95	50	All	2.96342	0.00546042	0.0041	0.00956042	0.00096875	0.00916667	0.00288333	1422.44	2.621	1.968	4.589	0.465	4.4	1.384	14224.4	26.21	19.68	45.89	4.65	44	13.84
	150	alpha	1.2	60x8 weeks	PCR90	MWF	VAC95	50	All	2.95983	0.00530625	0.00519167	0.0104979	0.00107917	0.00996667	0.0028375	1420.72	2.547	2.492	5.039	0.518	4.784	1.362	14207.2	25.47	24.92	50.39	5.18	47.84	13.62
	150	delta	0.6	60x8 weeks	PCR90	MWF	VAC95	50	All	2.95248	0.00547083	0.00694792	0.0124187	0.00198542	0.0110583	0.00285417	1417.19	2.626	3.335	5.961	0.953	5.308	1.37	14171.9	26.26	33.35	59.61	9.53	53.08	13.7
	150	delta	1	60x8 weeks	PCR90	MWF	VAC95	50	All	2.90144	0.00515	0.0204229	0.0255729	0.00403958	0.023025	0.00277917	1392.69	2.472	9.803	12.275	1.939	11.052	1.334	13926.9	24.72	98.03	122.75	19.39	110.52	13.34
	150	delta	1.2	60x8 weeks	PCR90	MWF	VAC95	50	All	2.85633	0.00492292	0.0314979	0.0364208	0.00585417	0.0329167	0.00263125	1371.04	2.363	15.119	17.482	2.81	15.8	1.263	13710.4	23.63	151.19	174.82	28.1	158	12.63
	150	original	0.6	60x8 weeks	PCR90	MWF	VAC95	75	All	2.98927	0.00298125	0.000197917	0.00317917	0.000447917	0.00251875	0.00302708	1434.85	1.431	0.095	1.526	0.215	1.209	1.453	14348.5	14.31	0.95	15.26	2.15	12.09	14.53
	150	original	1	60x8 weeks	PCR90	MWF	VAC95	75	All	2.98799	0.0031	0.000445833	0.00354583	0.00053125	0.0027875	0.00290208	1434.23	1.488	0.214	1.702	0.255	1.338	1.393	14342.3	14.88	2.14	17.02	2.55	13.38	13.93
	150	original	1.2	60x8 weeks	PCR90	MWF	VAC95	75	All	2.98853	0.00307917	0.0004125	0.00349167	0.000502083	0.00269167	0.00293958	1434.49	1.478	0.198	1.676	0.241	1.292	1.411	14344.9	14.78	1.98	16.76	2.41	12.92	14.11
	150	alpha	0.6	60x8 weeks	PCR90	MWF	VAC95	75	All	2.98624	0.00318958	0.00055	0.00373958	0.000375	0.00349583	0.00291042	1433.39	1.531	0.264	1.795	0.18	1.678	1.397	14333.9	15.31	2.64	17.95	1.8	16.78	13.97
	150	alpha	1	60x8 weeks	PCR90	MWF	VAC95	75	All	2.98431	0.00314167	0.00104167	0.00418333	0.00043125	0.00394583	0.00304167	1432.47	1.508	0.5	2.008	0.207	1.894	1.46	14324.7	15.08	5	20.08	2.07	18.94	14.6
	150	alpha	1.2	60x8 weeks	PCR90	MWF	VAC95	75	All	2.98386	0.0031	0.001275	0.004375	0.00048125	0.00406042	0.00300833	1432.25	1.488	0.612	2.1	0.231	1.949	1.444	14322.5	14.88	6.12	21	2.31	19.49	14.44
	150	delta	0.6	60x8 weeks	PCR90	MWF	VAC95	75	All	2.97958	0.00366667	0.00177917	0.00544583	0.00083125	0.00485417	0.00302292	1430.2	1.76	0.854	2.614	0.399	2.33	1.451	14302	17.6	8.54	26.14	3.99	23.3	14.51
	150	delta	1	60x8 weeks	PCR90	MWF	VAC95	75	All	2.9731	0.00332292	0.00384167	0.00716458	0.00105	0.00636458	0.00284792	1427.09	1.595	1.844	3.439	0.504	3.055	1.367	14270.9	15.95	18.44	34.39	5.04	30.55	13.67
	150	delta	1.2	60x8 weeks	PCR90	MWF	VAC95	75	All	2.96473	0.00358958	0.00565417	0.00924375	0.00142292	0.00829792	0.00265	1423.07	1.723	2.714	4.437	0.683	3.983	1.272	14230.7	17.23	27.14	44.37	6.83	39.83	12.72
	150	original	0.6	60x8 weeks	PCR90	MWF	VAC95	100	All	2.99871	0.000683333	2.08333e-06	0.000685417	0.00024375	8.125e-05	0.00306042	1439.38	0.328	0.001	0.329	0.117	0.039	1.469	14393.8	3.28	0.01	3.29	1.17	0.39	14.69
	150	original	1	60x8 weeks	PCR90	MWF	VAC95	100	All	2.9987	0.000808333	2.08333e-06	0.000810417	0.000225	0.000116667	0.0029	1439.38	0.388	0.001	0.389	0.108	0.056	1.392	14393.8	3.88	0.01	3.89	1.08	0.56	13.92
	150	original	1.2	60x8 weeks	PCR90	MWF	VAC95	100	All	2.99887	0.00071875	2.08333e-06	0.000720833	0.000208333	9.375e-05	0.00293333	1439.46	0.345	0.001	0.346	0.1	0.045	1.408	14394.6	3.45	0.01	3.46	1	0.45	14.08
	150	alpha	0.6	60x8 weeks	PCR90	MWF	VAC95	100	All	2.99641	0.000977083	2.70833e-05	0.00100417	0.000110417	0.000897917	0.00297292	1438.28	0.469	0.013	0.482	0.053	0.431	1.427	14382.8	4.69	0.13	4.82	0.53	4.31	14.27
	150	alpha	1	60x8 weeks	PCR90	MWF	VAC95	100	All	2.99638	0.000922917	3.95833e-05	0.0009625	0.00010625	0.000897917	0.00288542	1438.26	0.443	0.019	0.462	0.051	0.431	1.385	14382.6	4.43	0.19	4.62	0.51	4.31	13.85
	150	alpha	1.2	60x8 weeks	PCR90	MWF	VAC95	100	All	2.99608	0.00100417	6.25e-05	0.00106667	9.58333e-05	0.00100208	0.00291875	1438.12	0.482	0.03	0.512	0.046	0.481	1.401	14381.2	4.82	0.3	5.12	0.46	4.81	14.01
	150	delta	0.6	60x8 weeks	PCR90	MWF	VAC95	100	All	2.99426	0.00142292	0.000135417	0.00155833	0.000233333	0.00136667	0.00305208	1437.24	0.683	0.065	0.748	0.112	0.656	1.465	14372.4	6.83	0.65	7.48	1.12	6.56	14.65
	150	delta	1	60x8 weeks	PCR90	MWF	VAC95	100	All	2.99355	0.00151042	0.000247917	0.00175833	0.00021875	0.00155	0.00291042	1436.9	0.725	0.119	0.844	0.105	0.744	1.397	14369	7.25	1.19	8.44	1.05	7.44	13.97
	150	delta	1.2	60x8 weeks	PCR90	MWF	VAC95	100	All	2.99324	0.00149583	0.000358333	0.00185417	0.000227083	0.00166458	0.0031	1436.75	0.718	0.172	0.89	0.109	0.799	1.488	14367.5	7.18	1.72	8.9	1.09	7.99	14.88
	150	original	0.6	60x8 weeks	PCR90	MWF	VAC70	25	All	2.96374	0.00835625	0.00198333	0.0103396	0.00133542	0.00877292	0.00288542	1422.59	4.011	0.952	4.963	0.641	4.211	1.385	14225.9	40.11	9.52	49.63	6.41	42.11	13.85
	150	original	1	60x8 weeks	PCR90	MWF	VAC70	25	All	2.95504	0.00821875	0.0043375	0.0125562	0.00155833	0.0108188	0.00293125	1418.42	3.945	2.082	6.027	0.748	5.193	1.407	14184.2	39.45	20.82	60.27	7.48	51.93	14.07
	150	original	1.2	60x8 weeks	PCR90	MWF	VAC70	25	All	2.95248	0.00826875	0.00523125	0.0135	0.00174583	0.0113979	0.00270625	1417.19	3.969	2.511	6.48	0.838	5.471	1.299	14171.9	39.69	25.11	64.8	8.38	54.71	12.99
	150	alpha	0.6	60x8 weeks	PCR90	MWF	VAC70	25	All	2.94869	0.00813125	0.00539583	0.0135271	0.00156042	0.0127375	0.002875	1415.37	3.903	2.59	6.493	0.749	6.114	1.38	14153.7	39.03	25.9	64.93	7.49	61.14	13.8
	150	alpha	1	60x8 weeks	PCR90	MWF	VAC70	25	All	2.91445	0.00788333	0.0142917	0.022175	0.00246042	0.0211292	0.0027	1398.94	3.784	6.86	10.644	1.181	10.142	1.296	13989.4	37.84	68.6	106.44	11.81	101.42	12.96
	150	alpha	1.2	60x8 weeks	PCR90	MWF	VAC70	25	All	2.89115	0.00764583	0.0203521	0.0279979	0.00327917	0.026525	0.00263958	1387.75	3.67	9.769	13.439	1.574	12.732	1.267	13877.5	36.7	97.69	134.39	15.74	127.32	12.67
	150	delta	0.6	60x8 weeks	PCR90	MWF	VAC70	25	All	2.85415	0.00776667	0.0296229	0.0373896	0.00601667	0.0336125	0.00257708	1369.99	3.728	14.219	17.947	2.888	16.134	1.237	13699.9	37.28	142.19	179.47	28.88	161.34	12.37
	150	delta	1	60x8 weeks	PCR90	MWF	VAC70	25	All	2.64773	0.00556042	0.0807479	0.0863083	0.0149062	0.0781583	0.0019	1270.91	2.669	38.759	41.428	7.155	37.516	0.912	12709.1	26.69	387.59	414.28	71.55	375.16	9.12
	150	delta	1.2	60x8 weeks	PCR90	MWF	VAC70	25	All	2.57302	0.00468542	0.0973979	0.102083	0.0174958	0.0936437	0.00159375	1235.05	2.249	46.751	49	8.398	44.949	0.765	12350.5	22.49	467.51	490	83.98	449.49	7.65
	150	original	0.6	60x8 weeks	PCR90	MWF	VAC70	50	All	2.97374	0.00675	0.00113125	0.00788125	0.00142708	0.00576875	0.0028625	1427.4	3.24	0.543	3.783	0.685	2.769	1.374	14274	32.4	5.43	37.83	6.85	27.69	13.74
	150	original	1	60x8 weeks	PCR90	MWF	VAC70	50	All	2.97112	0.00666667	0.00195208	0.00861875	0.00157083	0.00628333	0.00272917	1426.14	3.2	0.937	4.137	0.754	3.016	1.31	14261.4	32	9.37	41.37	7.54	30.16	13.1
	150	original	1.2	60x8 weeks	PCR90	MWF	VAC70	50	All	2.96984	0.00674375	0.00241667	0.00916042	0.0017375	0.00653333	0.00295625	1425.52	3.237	1.16	4.397	0.834	3.136	1.419	14255.2	32.37	11.6	43.97	8.34	31.36	14.19
	150	alpha	0.6	60x8 weeks	PCR90	MWF	VAC70	50	All	2.96551	0.00646458	0.00261042	0.009075	0.000989583	0.00856667	0.00300208	1423.45	3.103	1.253	4.356	0.475	4.112	1.441	14234.5	31.03	12.53	43.56	4.75	41.12	14.41
	150	alpha	1	60x8 weeks	PCR90	MWF	VAC70	50	All	2.95252	0.00642292	0.00601875	0.0124417	0.001425	0.0117	0.00277083	1417.21	3.083	2.889	5.972	0.684	5.616	1.33	14172.1	30.83	28.89	59.72	6.84	56.16	13.3
	150	alpha	1.2	60x8 weeks	PCR90	MWF	VAC70	50	All	2.94234	0.00650417	0.00876875	0.0152729	0.00171458	0.0142562	0.00281875	1412.32	3.122	4.209	7.331	0.823	6.843	1.353	14123.2	31.22	42.09	73.31	8.23	68.43	13.53
	150	delta	0.6	60x8 weeks	PCR90	MWF	VAC70	50	All	2.92508	0.00654583	0.0126125	0.0191583	0.00312708	0.0172354	0.00281042	1404.04	3.142	6.054	9.196	1.501	8.273	1.349	14040.4	31.42	60.54	91.96	15.01	82.73	13.49
	150	delta	1	60x8 weeks	PCR90	MWF	VAC70	50	All	2.81151	0.00589375	0.0418437	0.0477375	0.00782708	0.0428625	0.0024375	1349.53	2.829	20.085	22.914	3.757	20.574	1.17	13495.3	28.29	200.85	229.14	37.57	205.74	11.7
	150	delta	1.2	60x8 weeks	PCR90	MWF	VAC70	50	All	2.73665	0.00536875	0.0605979	0.0659667	0.0109979	0.0596021	0.00214583	1313.59	2.577	29.087	31.664	5.279	28.609	1.03	13135.9	25.77	290.87	316.64	52.79	286.09	10.3
	150	original	0.6	60x8 weeks	PCR90	MWF	VAC70	75	All	2.98383	0.0051375	0.00038125	0.00551875	0.00145625	0.002975	0.00294792	1432.24	2.466	0.183	2.649	0.699	1.428	1.415	14322.4	24.66	1.83	26.49	6.99	14.28	14.15
	150	original	1	60x8 weeks	PCR90	MWF	VAC70	75	All	2.98334	0.00504167	0.00065625	0.00569792	0.001425	0.00308958	0.00279583	1432.01	2.42	0.315	2.735	0.684	1.483	1.342	14320	24.2	3.15	27.35	6.84	14.83	13.42
	150	original	1.2	60x8 weeks	PCR90	MWF	VAC70	75	All	2.98276	0.00500833	0.00083125	0.00583958	0.00152083	0.00313125	0.00283542	1431.72	2.404	0.399	2.803	0.73	1.503	1.361	14317.2	24.04	3.99	28.03	7.3	15.03	13.61
	150	alpha	0.6	60x8 weeks	PCR90	MWF	VAC70	75	All	2.97648	0.00509375	0.00128958	0.00638333	0.000672917	0.00588958	0.00287083	1428.71	2.445	0.619	3.064	0.323	2.827	1.378	14287.1	24.45	6.19	30.64	3.23	28.27	13.78
	150	alpha	1	60x8 weeks	PCR90	MWF	VAC70	75	All	2.97248	0.00495625	0.00242917	0.00738542	0.0009	0.006825	0.00294167	1426.79	2.379	1.166	3.545	0.432	3.276	1.412	14267.9	23.79	11.66	35.45	4.32	32.76	14.12
	150	alpha	1.2	60x8 weeks	PCR90	MWF	VAC70	75	All	2.96968	0.00502708	0.0031875	0.00821458	0.000939583	0.00756667	0.00286042	1425.45	2.413	1.53	3.943	0.451	3.632	1.373	14254.5	24.13	15.3	39.43	4.51	36.32	13.73
	150	delta	0.6	60x8 weeks	PCR90	MWF	VAC70	75	All	2.96151	0.00561458	0.004475	0.0100896	0.00155625	0.00900625	0.00291458	1421.52	2.695	2.148	4.843	0.747	4.323	1.399	14215.2	26.95	21.48	48.43	7.47	43.23	13.99
	150	delta	1	60x8 weeks	PCR90	MWF	VAC70	75	All	2.93339	0.005425	0.012375	0.0178	0.00275	0.0157833	0.00288333	1408.03	2.604	5.94	8.544	1.32	7.576	1.384	14080.2	26.04	59.4	85.44	13.2	75.76	13.84
	150	delta	1.2	60x8 weeks	PCR90	MWF	VAC70	75	All	2.90004	0.00524583	0.0211146	0.0263604	0.00418333	0.0233833	0.0025875	1392.02	2.518	10.135	12.653	2.008	11.224	1.242	13920.2	25.18	101.35	126.53	20.08	112.24	12.42
	150	original	0.6	60x8 weeks	PCR90	MWF	VAC70	100	All	2.99297	0.00325417	1.04167e-05	0.00326458	0.00137708	0.000454167	0.00290833	1436.63	1.562	0.005	1.567	0.661	0.218	1.396	14366.3	15.62	0.05	15.67	6.61	2.18	13.96
	150	original	1	60x8 weeks	PCR90	MWF	VAC70	100	All	2.99239	0.00344375	5.625e-05	0.0035	0.00144792	0.000564583	0.00302708	1436.35	1.653	0.027	1.68	0.695	0.271	1.453	14363.5	16.53	0.27	16.8	6.95	2.71	14.53
	150	original	1.2	60x8 weeks	PCR90	MWF	VAC70	100	All	2.99261	0.00340417	2.91667e-05	0.00343333	0.00143958	0.0005	0.00295	1436.45	1.634	0.014	1.648	0.691	0.24	1.416	14364.5	16.34	0.14	16.48	6.91	2.4	14.16
	150	alpha	0.6	60x8 weeks	PCR90	MWF	VAC70	100	All	2.98698	0.00321875	0.000279167	0.00349792	0.000439583	0.00317917	0.00284167	1433.75	1.545	0.134	1.679	0.211	1.526	1.364	14337.5	15.45	1.34	16.79	2.11	15.26	13.64
	150	alpha	1	60x8 weeks	PCR90	MWF	VAC70	100	All	2.98482	0.0035125	0.0005875	0.0041	0.00046875	0.00377917	0.002975	1432.72	1.686	0.282	1.968	0.225	1.814	1.428	14327.2	16.86	2.82	19.68	2.25	18.14	14.28
	150	alpha	1.2	60x8 weeks	PCR90	MWF	VAC70	100	All	2.98492	0.00328958	0.000783333	0.00407292	0.00048125	0.00372083	0.00291458	1432.76	1.579	0.376	1.955	0.231	1.786	1.399	14327.6	15.79	3.76	19.55	2.31	17.86	13.99
	150	delta	0.6	60x8 weeks	PCR90	MWF	VAC70	100	All	2.97885	0.004275	0.00146667	0.00574167	0.000891667	0.0050625	0.002925	1429.85	2.052	0.704	2.756	0.428	2.43	1.404	14298.5	20.52	7.04	27.56	4.28	24.3	14.04
	150	delta	1	60x8 weeks	PCR90	MWF	VAC70	100	All	2.97314	0.00416458	0.00298958	0.00715417	0.000997917	0.00643333	0.0028625	1427.11	1.999	1.435	3.434	0.479	3.088	1.374	14271.1	19.99	14.35	34.34	4.79	30.88	13.74
	150	delta	1.2	60x8 weeks	PCR90	MWF	VAC70	100	All	2.96732	0.00432083	0.0044125	0.00873333	0.00135625	0.00767083	0.00298333	1424.31	2.074	2.118	4.192	0.651	3.682	1.432	14243.1	20.74	21.18	41.92	6.51	36.82	14.32
	150	original	0.6	60x8 weeks	PCR90	MWF	VAC50	25	All	2.96113	0.00892708	0.00225208	0.0111792	0.00163542	0.00913125	0.0029125	1421.34	4.285	1.081	5.366	0.785	4.383	1.398	14213.4	42.85	10.81	53.66	7.85	43.83	13.98
	150	original	1	60x8 weeks	PCR90	MWF	VAC50	25	All	2.95389	0.00889167	0.00433333	0.013225	0.00196875	0.0107375	0.00287292	1417.87	4.268	2.08	6.348	0.945	5.154	1.379	14178.7	42.68	20.8	63.48	9.45	51.54	13.79
	150	original	1.2	60x8 weeks	PCR90	MWF	VAC50	25	All	2.95065	0.00853125	0.00563125	0.0141625	0.00223333	0.0113583	0.00275833	1416.31	4.095	2.703	6.798	1.072	5.452	1.324	14163.1	40.95	27.03	67.98	10.72	54.52	13.24
	150	alpha	0.6	60x8 weeks	PCR90	MWF	VAC50	25	All	2.94342	0.00865833	0.006225	0.0148833	0.001625	0.0141229	0.00286667	1412.84	4.156	2.988	7.144	0.78	6.779	1.376	14128.4	41.56	29.88	71.44	7.8	67.79	13.76
	150	alpha	1	60x8 weeks	PCR90	MWF	VAC50	25	All	2.90603	0.008275	0.0165542	0.0248292	0.00275625	0.0234	0.00275625	1394.89	3.972	7.946	11.918	1.323	11.232	1.323	13949	39.72	79.46	119.18	13.23	112.32	13.23
	150	alpha	1.2	60x8 weeks	PCR90	MWF	VAC50	25	All	2.87395	0.00790625	0.0247729	0.0326792	0.00387917	0.0308042	0.0026375	1379.5	3.795	11.891	15.686	1.862	14.786	1.266	13795	37.95	118.91	156.86	18.62	147.86	12.66
	150	delta	0.6	60x8 weeks	PCR90	MWF	VAC50	25	All	2.83127	0.00800625	0.0355625	0.0435688	0.00728542	0.0388708	0.00247292	1359.01	3.843	17.07	20.913	3.497	18.658	1.187	13590.1	38.43	170.7	209.13	34.97	186.58	11.87
	150	delta	1	60x8 weeks	PCR90	MWF	VAC50	25	All	2.58515	0.00549375	0.0947208	0.100215	0.0172833	0.0914896	0.00175	1240.87	2.637	45.466	48.103	8.296	43.915	0.84	12408.7	26.37	454.66	481.03	82.96	439.15	8.4
	150	delta	1.2	60x8 weeks	PCR90	MWF	VAC50	25	All	2.53572	0.00460833	0.106367	0.110975	0.019425	0.101513	0.0015375	1217.14	2.212	51.056	53.268	9.324	48.726	0.738	12171.4	22.12	510.56	532.68	93.24	487.26	7.38
	150	original	0.6	60x8 weeks	PCR90	MWF	VAC50	50	All	2.97165	0.00747917	0.00122708	0.00870625	0.002	0.00573542	0.00289167	1426.39	3.59	0.589	4.179	0.96	2.753	1.388	14263.9	35.9	5.89	41.79	9.6	27.53	13.88
	150	original	1	60x8 weeks	PCR90	MWF	VAC50	50	All	2.96934	0.00765625	0.00210417	0.00976042	0.00195208	0.00644583	0.00286875	1425.28	3.675	1.01	4.685	0.937	3.094	1.377	14252.8	36.75	10.1	46.85	9.37	30.94	13.77
	150	original	1.2	60x8 weeks	PCR90	MWF	VAC50	50	All	2.96583	0.00752917	0.00303333	0.0105625	0.00240625	0.00688542	0.00276875	1423.6	3.614	1.456	5.07	1.155	3.305	1.329	14236	36.14	14.56	50.7	11.55	33.05	13.29
	150	alpha	0.6	60x8 weeks	PCR90	MWF	VAC50	50	All	2.95914	0.00743958	0.00346667	0.0109062	0.0013	0.0100896	0.00277708	1420.39	3.571	1.664	5.235	0.624	4.843	1.333	14203.9	35.71	16.64	52.35	6.24	48.43	13.33
	150	alpha	1	60x8 weeks	PCR90	MWF	VAC50	50	All	2.9375	0.00749583	0.00905417	0.01655	0.00185417	0.0155125	0.00264167	1410	3.598	4.346	7.944	0.89	7.446	1.268	14100	35.98	43.46	79.44	8.9	74.46	12.68
	150	alpha	1.2	60x8 weeks	PCR90	MWF	VAC50	50	All	2.9259	0.00740625	0.0117687	0.019175	0.00219792	0.0181854	0.00270625	1404.43	3.555	5.649	9.204	1.055	8.729	1.299	14044.3	35.55	56.49	92.04	10.55	87.29	12.99
	150	delta	0.6	60x8 weeks	PCR90	MWF	VAC50	50	All	2.89794	0.00788542	0.018725	0.0266104	0.004375	0.0236833	0.00273333	1391.01	3.785	8.988	12.773	2.1	11.368	1.312	13910.1	37.85	89.88	127.73	21	113.68	13.12
	150	delta	1	60x8 weeks	PCR90	MWF	VAC50	50	All	2.71799	0.00645208	0.0642771	0.0707292	0.0121458	0.0635458	0.00209583	1304.64	3.097	30.853	33.95	5.83	30.502	1.006	13046.4	30.97	308.53	339.5	58.3	305.02	10.06
	150	delta	1.2	60x8 weeks	PCR90	MWF	VAC50	50	All	2.61961	0.00548333	0.0874979	0.0929813	0.0162167	0.0841875	0.00185417	1257.41	2.632	41.999	44.631	7.784	40.41	0.89	12574.1	26.32	419.99	446.31	77.84	404.1	8.9
	150	original	0.6	60x8 weeks	PCR90	MWF	VAC50	75	All	2.97962	0.00664792	0.000614583	0.0072625	0.00211667	0.00336042	0.00299375	1430.22	3.191	0.295	3.486	1.016	1.613	1.437	14302.2	31.91	2.95	34.86	10.16	16.13	14.37
	150	original	1	60x8 weeks	PCR90	MWF	VAC50	75	All	2.97944	0.00647917	0.000835417	0.00731458	0.00224375	0.00332292	0.00283333	1430.13	3.11	0.401	3.511	1.077	1.595	1.36	14301.3	31.1	4.01	35.11	10.77	15.95	13.6
	150	original	1.2	60x8 weeks	PCR90	MWF	VAC50	75	All	2.97856	0.00663125	0.00119792	0.00782917	0.00229792	0.00348958	0.00276875	1429.71	3.183	0.575	3.758	1.103	1.675	1.329	14297.1	31.83	5.75	37.58	11.03	16.75	13.29
	150	alpha	0.6	60x8 weeks	PCR90	MWF	VAC50	75	All	2.9688	0.006425	0.00194583	0.00837083	0.000979167	0.00770417	0.00288125	1425.03	3.084	0.934	4.018	0.47	3.698	1.383	14250.3	30.84	9.34	40.18	4.7	36.98	13.83
	150	alpha	1	60x8 weeks	PCR90	MWF	VAC50	75	All	2.96134	0.00631667	0.00400417	0.0103208	0.00121042	0.0095	0.00278958	1421.44	3.032	1.922	4.954	0.581	4.56	1.339	14214.4	30.32	19.22	49.54	5.81	45.6	13.39
	150	alpha	1.2	60x8 weeks	PCR90	MWF	VAC50	75	All	2.95682	0.00642917	0.00508958	0.0115187	0.00135208	0.0105958	0.00284792	1419.27	3.086	2.443	5.529	0.649	5.086	1.367	14192.7	30.86	24.43	55.29	6.49	50.86	13.67
	150	delta	0.6	60x8 weeks	PCR90	MWF	VAC50	75	All	2.93725	0.00742292	0.0090625	0.0164854	0.00263958	0.0146792	0.00276875	1409.88	3.563	4.35	7.913	1.267	7.046	1.329	14098.8	35.63	43.5	79.13	12.67	70.46	13.29
	150	delta	1	60x8 weeks	PCR90	MWF	VAC50	75	All	2.85735	0.0067	0.0301438	0.0368438	0.00602917	0.0328708	0.00258125	1371.53	3.216	14.469	17.685	2.894	15.778	1.239	13715.3	32.16	144.69	176.85	28.94	157.78	12.39
	150	delta	1.2	60x8 weeks	PCR90	MWF	VAC50	75	All	2.77757	0.00627708	0.0507521	0.0570292	0.00997708	0.0503292	0.00237708	1333.23	3.013	24.361	27.374	4.789	24.158	1.141	13332.3	30.13	243.61	273.74	47.89	241.58	11.41
	150	original	0.6	60x8 weeks	PCR90	MWF	VAC50	100	All	2.98751	0.00543125	6.04167e-05	0.00549167	0.00245	0.00081875	0.0029	1434	2.607	0.029	2.636	1.176	0.393	1.392	14340	26.07	0.29	26.36	11.76	3.93	13.92
	150	original	1	60x8 weeks	PCR90	MWF	VAC50	100	All	2.98793	0.00539792	9.79167e-05	0.00549583	0.00240208	0.000797917	0.00289167	1434.21	2.591	0.047	2.638	1.153	0.383	1.388	14342.1	25.91	0.47	26.38	11.53	3.83	13.88
	150	original	1.2	60x8 weeks	PCR90	MWF	VAC50	100	All	2.98839	0.00523958	0.000147917	0.0053875	0.00231042	0.000775	0.00285833	1434.43	2.515	0.071	2.586	1.109	0.372	1.372	14344.3	25.15	0.71	25.86	11.09	3.72	13.72
	150	alpha	0.6	60x8 weeks	PCR90	MWF	VAC50	100	All	2.97695	0.0052875	0.000904167	0.00619167	0.000739583	0.00563125	0.00281667	1428.94	2.538	0.434	2.972	0.355	2.703	1.352	14289.4	25.38	4.34	29.72	3.55	27.03	13.52
	150	alpha	1	60x8 weeks	PCR90	MWF	VAC50	100	All	2.97545	0.00512708	0.00157708	0.00670417	0.000858333	0.00603542	0.00298333	1428.21	2.461	0.757	3.218	0.412	2.897	1.432	14282.1	24.61	7.57	32.18	4.12	28.97	14.32
	150	alpha	1.2	60x8 weeks	PCR90	MWF	VAC50	100	All	2.97223	0.00519167	0.00215833	0.00735	0.000902083	0.006725	0.00284375	1426.67	2.492	1.036	3.528	0.433	3.228	1.365	14266.7	24.92	10.36	35.28	4.33	32.28	13.65
	150	delta	0.6	60x8 weeks	PCR90	MWF	VAC50	100	All	2.95805	0.00673333	0.004425	0.0111583	0.00174167	0.00981667	0.00292917	1419.87	3.232	2.124	5.356	0.836	4.712	1.406	14198.6	32.32	21.24	53.56	8.36	47.12	14.06
	150	delta	1	60x8 weeks	PCR90	MWF	VAC50	100	All	2.92963	0.0067875	0.0119875	0.018775	0.00293333	0.0166875	0.00288333	1406.22	3.258	5.754	9.012	1.408	8.01	1.384	14062.2	32.58	57.54	90.12	14.08	80.1	13.84
	150	delta	1.2	60x8 weeks	PCR90	MWF	VAC50	100	All	2.9006	0.00638125	0.0188812	0.0252625	0.00411875	0.0227583	0.0026375	1392.29	3.063	9.063	12.126	1.977	10.924	1.266	13922.9	30.63	90.63	121.26	19.77	109.24	12.66
	150	original	0.6	60x8 weeks	PCR90	M	NOVAC	0	All	0.985877	0.00983958	0.00624792	0.0160875	0.00537083	0.00755	0.000941667	473.221	4.723	2.999	7.722	2.578	3.624	0.452	4732.21	47.23	29.99	77.22	25.78	36.24	4.52
	150	original	1	60x8 weeks	PCR90	M	NOVAC	0	All	0.977688	0.00946667	0.0157396	0.0252062	0.00856667	0.0117646	0.000910417	469.29	4.544	7.555	12.099	4.112	5.647	0.437	4692.9	45.44	75.55	120.99	41.12	56.47	4.37
	150	original	1.2	60x8 weeks	PCR90	M	NOVAC	0	All	0.972081	0.00909583	0.0226688	0.0317646	0.0107688	0.0148292	0.000991667	466.599	4.366	10.881	15.247	5.169	7.118	0.476	4665.99	43.66	108.81	152.47	51.69	71.18	4.76
	150	alpha	0.6	60x8 weeks	PCR90	M	NOVAC	0	All	0.967629	0.00939792	0.0240229	0.0334208	0.0130437	0.0164187	0.0008375	464.462	4.511	11.531	16.042	6.261	7.881	0.402	4644.62	45.11	115.31	160.42	62.61	78.81	4.02
	150	alpha	1	60x8 weeks	PCR90	M	NOVAC	0	All	0.918685	0.00717292	0.07335	0.0805229	0.0320583	0.0404938	0.0007	440.969	3.443	35.208	38.651	15.388	19.437	0.336	4409.69	34.43	352.08	386.51	153.88	194.37	3.36
	150	alpha	1.2	60x8 weeks	PCR90	M	NOVAC	0	All	0.892583	0.00596458	0.0935938	0.0995583	0.0406958	0.0515479	0.000589583	428.44	2.863	44.925	47.788	19.534	24.743	0.283	4284.4	28.63	449.25	477.88	195.34	247.43	2.83
	150	delta	0.6	60x8 weeks	PCR90	M	NOVAC	0	All	0.878835	0.00558958	0.102596	0.108185	0.0486208	0.0529937	0.000558333	421.841	2.683	49.246	51.929	23.338	25.437	0.268	4218.41	26.83	492.46	519.29	233.38	254.37	2.68
	150	delta	1	60x8 weeks	PCR90	M	NOVAC	0	All	0.858335	0.00401667	0.117429	0.121446	0.0556354	0.0598792	0.000441667	412.001	1.928	56.366	58.294	26.705	28.742	0.212	4120.01	19.28	563.66	582.94	267.05	287.42	2.12
	150	delta	1.2	60x8 weeks	PCR90	M	NOVAC	0	All	0.856415	0.00368125	0.117815	0.121496	0.0553542	0.0606312	0.000345833	411.079	1.767	56.551	58.318	26.57	29.103	0.166	4110.79	17.67	565.51	583.18	265.7	291.03	1.66
	150	original	0.6	60x8 weeks	PCR90	M	VAC95	25	All	0.990308	0.00769167	0.00339583	0.0110875	0.0036625	0.00513542	0.000975	475.348	3.692	1.63	5.322	1.758	2.465	0.468	4753.48	36.92	16.3	53.22	17.58	24.65	4.68
	150	original	1	60x8 weeks	PCR90	M	VAC95	25	All	0.987908	0.00752083	0.00666875	0.0141896	0.00472292	0.00656875	0.000920833	474.196	3.61	3.201	6.811	2.267	3.153	0.442	4741.96	36.1	32.01	68.11	22.67	31.53	4.42
	150	original	1.2	60x8 weeks	PCR90	M	VAC95	25	All	0.985769	0.0074125	0.00936667	0.0167792	0.005575	0.00759792	0.000858333	473.169	3.558	4.496	8.054	2.676	3.647	0.412	4731.69	35.58	44.96	80.54	26.76	36.47	4.12
	150	alpha	0.6	60x8 weeks	PCR90	M	VAC95	25	All	0.983271	0.00742917	0.0103042	0.0177333	0.0068	0.00859792	0.000914583	471.97	3.566	4.946	8.512	3.264	4.127	0.439	4719.7	35.66	49.46	85.12	32.64	41.27	4.39
	150	alpha	1	60x8 weeks	PCR90	M	VAC95	25	All	0.964506	0.00665833	0.0295167	0.036175	0.0140417	0.0179083	0.00076875	462.963	3.196	14.168	17.364	6.74	8.596	0.369	4629.63	31.96	141.68	173.64	67.4	85.96	3.69
	150	alpha	1.2	60x8 weeks	PCR90	M	VAC95	25	All	0.949421	0.006125	0.0441833	0.0503083	0.0197188	0.0251563	0.000752083	455.722	2.94	21.208	24.148	9.465	12.075	0.361	4557.22	29.4	212.08	241.48	94.65	120.75	3.61
	150	delta	0.6	60x8 weeks	PCR90	M	VAC95	25	All	0.940477	0.00591458	0.0524396	0.0583542	0.0249458	0.0277729	0.000816667	451.429	2.839	25.171	28.01	11.974	13.331	0.392	4514.29	28.39	251.71	280.1	119.74	133.31	3.92
	150	delta	1	60x8 weeks	PCR90	M	VAC95	25	All	0.894746	0.00415625	0.0917646	0.0959208	0.0420854	0.046775	0.000575	429.478	1.995	44.047	46.042	20.201	22.452	0.276	4294.78	19.95	440.47	460.42	202.01	224.52	2.76
	150	delta	1.2	60x8 weeks	PCR90	M	VAC95	25	All	0.885871	0.00368958	0.0983792	0.102069	0.0446875	0.0508188	0.00054375	425.218	1.771	47.222	48.993	21.45	24.393	0.261	4252.18	17.71	472.22	489.93	214.5	243.93	2.61
	150	original	0.6	60x8 weeks	PCR90	M	VAC95	50	All	0.994594	0.00537083	0.00123958	0.00661042	0.0022	0.00277917	0.00111042	477.405	2.578	0.595	3.173	1.056	1.334	0.533	4774.05	25.78	5.95	31.73	10.56	13.34	5.33
	150	original	1	60x8 weeks	PCR90	M	VAC95	50	All	0.993702	0.0052125	0.00232917	0.00754167	0.0025	0.0032875	0.000991667	476.977	2.502	1.118	3.62	1.2	1.578	0.476	4769.77	25.02	11.18	36.2	12	15.78	4.76
	150	original	1.2	60x8 weeks	PCR90	M	VAC95	50	All	0.992912	0.00524583	0.00305	0.00829583	0.00276875	0.00363333	0.0009125	476.598	2.518	1.464	3.982	1.329	1.744	0.438	4765.98	25.18	14.64	39.82	13.29	17.44	4.38
	150	alpha	0.6	60x8 weeks	PCR90	M	VAC95	50	All	0.991421	0.00535208	0.00368125	0.00903333	0.00346042	0.00434375	0.000947917	475.882	2.569	1.767	4.336	1.661	2.085	0.455	4758.82	25.69	17.67	43.36	16.61	20.85	4.55
	150	alpha	1	60x8 weeks	PCR90	M	VAC95	50	All	0.9867	0.00534583	0.008475	0.0138208	0.00532292	0.006675	0.00100208	473.616	2.566	4.068	6.634	2.555	3.204	0.481	4736.16	25.66	40.68	66.34	25.55	32.04	4.81
	150	alpha	1.2	60x8 weeks	PCR90	M	VAC95	50	All	0.984306	0.00515	0.0118958	0.0170458	0.00632083	0.00834375	0.000902083	472.467	2.472	5.71	8.182	3.034	4.005	0.433	4724.67	24.72	57.1	81.82	30.34	40.05	4.33
	150	delta	0.6	60x8 weeks	PCR90	M	VAC95	50	All	0.978817	0.00530208	0.0164354	0.0217375	0.00895625	0.0101875	0.000922917	469.832	2.545	7.889	10.434	4.299	4.89	0.443	4698.32	25.45	78.89	104.34	42.99	48.9	4.43
	150	delta	1	60x8 weeks	PCR90	M	VAC95	50	All	0.948915	0.00442708	0.0459354	0.0503625	0.0212354	0.0238625	0.000739583	455.479	2.125	22.049	24.174	10.193	11.454	0.355	4554.79	21.25	220.49	241.74	101.93	114.54	3.55
	150	delta	1.2	60x8 weeks	PCR90	M	VAC95	50	All	0.935198	0.00392708	0.0591146	0.0630417	0.0264208	0.0304292	0.000710417	448.895	1.885	28.375	30.26	12.682	14.606	0.341	4488.95	18.85	283.75	302.6	126.82	146.06	3.41
	150	original	0.6	60x8 weeks	PCR90	M	VAC95	75	All	0.997183	0.00320625	0.00034375	0.00355	0.00119167	0.00139583	0.000891667	478.648	1.539	0.165	1.704	0.572	0.67	0.428	4786.48	15.39	1.65	17.04	5.72	6.7	4.28
	150	original	1	60x8 weeks	PCR90	M	VAC95	75	All	0.997092	0.00298125	0.000591667	0.00357292	0.00125208	0.00135625	0.000941667	478.604	1.431	0.284	1.715	0.601	0.651	0.452	4786.04	14.31	2.84	17.15	6.01	6.51	4.52
	150	original	1.2	60x8 weeks	PCR90	M	VAC95	75	All	0.996948	0.00308333	0.000677083	0.00376042	0.00129792	0.00145833	0.000983333	478.535	1.48	0.325	1.805	0.623	0.7	0.472	4785.35	14.8	3.25	18.05	6.23	7	4.72
	150	alpha	0.6	60x8 weeks	PCR90	M	VAC95	75	All	0.996185	0.00322708	0.000825	0.00405208	0.00151458	0.00195833	0.00106458	478.169	1.549	0.396	1.945	0.727	0.94	0.511	4781.69	15.49	3.96	19.45	7.27	9.4	5.11
	150	alpha	1	60x8 weeks	PCR90	M	VAC95	75	All	0.995171	0.00328125	0.0019625	0.00524375	0.00186667	0.00262917	0.0009625	477.682	1.575	0.942	2.517	0.896	1.262	0.462	4776.82	15.75	9.42	25.17	8.96	12.62	4.62
	150	alpha	1.2	60x8 weeks	PCR90	M	VAC95	75	All	0.994921	0.00313958	0.00227917	0.00541875	0.00196042	0.00269792	0.000991667	477.562	1.507	1.094	2.601	0.941	1.295	0.476	4775.62	15.07	10.94	26.01	9.41	12.95	4.76
	150	delta	0.6	60x8 weeks	PCR90	M	VAC95	75	All	0.993754	0.00347708	0.00317708	0.00665417	0.0026875	0.00309375	0.000975	477.002	1.669	1.525	3.194	1.29	1.485	0.468	4770.02	16.69	15.25	31.94	12.9	14.85	4.68
	150	delta	1	60x8 weeks	PCR90	M	VAC95	75	All	0.989223	0.00340833	0.00810417	0.0115125	0.0045375	0.005325	0.000920833	474.827	1.636	3.89	5.526	2.178	2.556	0.442	4748.27	16.36	38.9	55.26	21.78	25.56	4.42
	150	delta	1.2	60x8 weeks	PCR90	M	VAC95	75	All	0.985308	0.00329583	0.0120042	0.0153	0.00608958	0.00715417	0.000914583	472.948	1.582	5.762	7.344	2.923	3.434	0.439	4729.48	15.82	57.62	73.44	29.23	34.34	4.39
	150	original	0.6	60x8 weeks	PCR90	M	VAC95	100	All	0.999633	0.000752083	2.08333e-06	0.000754167	0.000258333	2.70833e-05	0.00101458	479.824	0.361	0.001	0.362	0.124	0.013	0.487	4798.24	3.61	0.01	3.62	1.24	0.13	4.87
	150	original	1	60x8 weeks	PCR90	M	VAC95	100	All	0.999592	0.000789583	4.16667e-06	0.00079375	0.0002875	2.91667e-05	0.00100208	479.804	0.379	0.002	0.381	0.138	0.014	0.481	4798.04	3.79	0.02	3.81	1.38	0.14	4.81
	150	original	1.2	60x8 weeks	PCR90	M	VAC95	100	All	0.999575	0.000804167	0	0.000804167	0.000297917	4.16667e-05	0.000966667	479.796	0.386	0	0.386	0.143	0.02	0.464	4797.96	3.86	0	3.86	1.43	0.2	4.64
	150	alpha	0.6	60x8 weeks	PCR90	M	VAC95	100	All	0.999096	0.000970833	3.95833e-05	0.00101042	0.00033125	0.000516667	0.001	479.566	0.466	0.019	0.485	0.159	0.248	0.48	4795.66	4.66	0.19	4.85	1.59	2.48	4.8
	150	alpha	1	60x8 weeks	PCR90	M	VAC95	100	All	0.999083	0.00091875	8.125e-05	0.001	0.000347917	0.000470833	0.00104167	479.56	0.441	0.039	0.48	0.167	0.226	0.5	4795.6	4.41	0.39	4.8	1.67	2.26	5
	150	alpha	1.2	60x8 weeks	PCR90	M	VAC95	100	All	0.998988	0.00104167	9.16667e-05	0.00113333	0.000370833	0.000522917	0.000960417	479.514	0.5	0.044	0.544	0.178	0.251	0.461	4795.14	5	0.44	5.44	1.78	2.51	4.61
	150	delta	0.6	60x8 weeks	PCR90	M	VAC95	100	All	0.998356	0.00159375	0.000210417	0.00180417	0.00066875	0.000852083	0.00099375	479.211	0.765	0.101	0.866	0.321	0.409	0.477	4792.11	7.65	1.01	8.66	3.21	4.09	4.77
	150	delta	1	60x8 weeks	PCR90	M	VAC95	100	All	0.99801	0.00164583	0.000525	0.00217083	0.000766667	0.0010875	0.00101667	479.045	0.79	0.252	1.042	0.368	0.522	0.488	4790.45	7.9	2.52	10.42	3.68	5.22	4.88
	150	delta	1.2	60x8 weeks	PCR90	M	VAC95	100	All	0.998148	0.00143958	0.0005875	0.00202708	0.0006875	0.0010125	0.000970833	479.111	0.691	0.282	0.973	0.33	0.486	0.466	4791.11	6.91	2.82	9.73	3.3	4.86	4.66
	150	original	0.6	60x8 weeks	PCR90	M	VAC70	25	All	0.99	0.00825625	0.00359792	0.0118542	0.00407708	0.00510625	0.00104375	475.2	3.963	1.727	5.69	1.957	2.451	0.501	4752	39.63	17.27	56.9	19.57	24.51	5.01
	150	original	1	60x8 weeks	PCR90	M	VAC70	25	All	0.987308	0.00797083	0.00707708	0.0150479	0.00525208	0.00643125	0.000947917	473.908	3.826	3.397	7.223	2.521	3.087	0.455	4739.08	38.26	33.97	72.23	25.21	30.87	4.55
	150	original	1.2	60x8 weeks	PCR90	M	VAC70	25	All	0.984392	0.0080125	0.0103583	0.0183708	0.0065625	0.00775833	0.000952083	472.508	3.846	4.972	8.818	3.15	3.724	0.457	4725.08	38.46	49.72	88.18	31.5	37.24	4.57
	150	alpha	0.6	60x8 weeks	PCR90	M	VAC70	25	All	0.981377	0.00805208	0.0115292	0.0195813	0.00753542	0.0094375	0.000935417	471.061	3.865	5.534	9.399	3.617	4.53	0.449	4710.61	38.65	55.34	93.99	36.17	45.3	4.49
	150	alpha	1	60x8 weeks	PCR90	M	VAC70	25	All	0.955602	0.00701667	0.0394604	0.0464771	0.0178292	0.0227854	0.000816667	458.689	3.368	18.941	22.309	8.558	10.937	0.392	4586.89	33.68	189.41	223.09	85.58	109.37	3.92
	150	alpha	1.2	60x8 weeks	PCR90	M	VAC70	25	All	0.939185	0.0063625	0.0545708	0.0609333	0.0241021	0.0302646	0.000764583	450.809	3.054	26.194	29.248	11.569	14.527	0.367	4508.09	30.54	261.94	292.48	115.69	145.27	3.67
	150	delta	0.6	60x8 weeks	PCR90	M	VAC70	25	All	0.92274	0.00620417	0.0672438	0.0734479	0.0322563	0.0347	0.00065625	442.915	2.978	32.277	35.255	15.483	16.656	0.315	4429.15	29.78	322.77	352.55	154.83	166.56	3.15
	150	delta	1	60x8 weeks	PCR90	M	VAC70	25	All	0.875533	0.00421875	0.107231	0.11145	0.0494792	0.0548187	0.000560417	420.256	2.025	51.471	53.496	23.75	26.313	0.269	4202.56	20.25	514.71	534.96	237.5	263.13	2.69
	150	delta	1.2	60x8 weeks	PCR90	M	VAC70	25	All	0.868002	0.00382083	0.111377	0.115198	0.051325	0.0573063	0.0005	416.641	1.834	53.461	55.295	24.636	27.507	0.24	4166.41	18.34	534.61	552.95	246.36	275.07	2.4
	150	original	0.6	60x8 weeks	PCR90	M	VAC70	50	All	0.993327	0.00671042	0.00166875	0.00837917	0.00304583	0.00295833	0.0010375	476.797	3.221	0.801	4.022	1.462	1.42	0.498	4767.97	32.21	8.01	40.22	14.62	14.2	4.98
	150	original	1	60x8 weeks	PCR90	M	VAC70	50	All	0.992202	0.0065375	0.003175	0.0097125	0.00358125	0.00343125	0.000945833	476.257	3.138	1.524	4.662	1.719	1.647	0.454	4762.57	31.38	15.24	46.62	17.19	16.47	4.54
	150	original	1.2	60x8 weeks	PCR90	M	VAC70	50	All	0.991281	0.0067	0.00436875	0.0110688	0.00404167	0.00383125	0.00101667	475.815	3.216	2.097	5.313	1.94	1.839	0.488	4758.15	32.16	20.97	53.13	19.4	18.39	4.88
	150	alpha	0.6	60x8 weeks	PCR90	M	VAC70	50	All	0.988738	0.00652708	0.00531042	0.0118375	0.00448125	0.00573958	0.00103125	474.594	3.133	2.549	5.682	2.151	2.755	0.495	4745.94	31.33	25.49	56.82	21.51	27.55	4.95
	150	alpha	1	60x8 weeks	PCR90	M	VAC70	50	All	0.981187	0.00602708	0.0138604	0.0198875	0.00742083	0.00978542	0.000941667	470.97	2.893	6.653	9.546	3.562	4.697	0.452	4709.7	28.93	66.53	95.46	35.62	46.97	4.52
	150	alpha	1.2	60x8 weeks	PCR90	M	VAC70	50	All	0.975577	0.00599792	0.0199875	0.0259854	0.00990833	0.0126479	0.000941667	468.277	2.879	9.594	12.473	4.756	6.071	0.452	4682.77	28.79	95.94	124.73	47.56	60.71	4.52
	150	delta	0.6	60x8 weeks	PCR90	M	VAC70	50	All	0.964015	0.00614583	0.0297083	0.0358542	0.0156021	0.0164438	0.000952083	462.727	2.95	14.26	17.21	7.489	7.893	0.457	4627.27	29.5	142.6	172.1	74.89	78.93	4.57
	150	delta	1	60x8 weeks	PCR90	M	VAC70	50	All	0.914427	0.00466667	0.0774271	0.0820937	0.0359146	0.0384313	0.0007125	438.925	2.24	37.165	39.405	17.239	18.447	0.342	4389.25	22.4	371.65	394.05	172.39	184.47	3.42
	150	delta	1.2	60x8 weeks	PCR90	M	VAC70	50	All	0.894575	0.00401875	0.0939438	0.0979625	0.0429396	0.0474979	0.000602083	429.396	1.929	45.093	47.022	20.611	22.799	0.289	4293.96	19.29	450.93	470.22	206.11	227.99	2.89
	150	original	0.6	60x8 weeks	PCR90	M	VAC70	75	All	0.995798	0.00507292	0.000622917	0.00569583	0.00232708	0.00138333	0.000985417	477.983	2.435	0.299	2.734	1.117	0.664	0.473	4779.83	24.35	2.99	27.34	11.17	6.64	4.73
	150	original	1	60x8 weeks	PCR90	M	VAC70	75	All	0.995306	0.005225	0.00103958	0.00626458	0.0025625	0.00151458	0.000929167	477.747	2.508	0.499	3.007	1.23	0.727	0.446	4777.47	25.08	4.99	30.07	12.3	7.27	4.46
	150	original	1.2	60x8 weeks	PCR90	M	VAC70	75	All	0.995219	0.00502917	0.00129583	0.006325	0.00259792	0.00152917	0.001025	477.705	2.414	0.622	3.036	1.247	0.734	0.492	4777.05	24.14	6.22	30.36	12.47	7.34	4.92
	150	alpha	0.6	60x8 weeks	PCR90	M	VAC70	75	All	0.993292	0.00508958	0.00208333	0.00717292	0.00272708	0.00346042	0.000958333	476.78	2.443	1	3.443	1.309	1.661	0.46	4767.8	24.43	10	34.43	13.09	16.61	4.6
	150	alpha	1	60x8 weeks	PCR90	M	VAC70	75	All	0.991335	0.00492917	0.00450625	0.00943542	0.00345833	0.004575	0.000991667	475.841	2.366	2.163	4.529	1.66	2.196	0.476	4758.41	23.66	21.63	45.29	16.6	21.96	4.76
	150	alpha	1.2	60x8 weeks	PCR90	M	VAC70	75	All	0.989581	0.00476875	0.00619167	0.0109604	0.00426667	0.00505625	0.000929167	474.999	2.289	2.972	5.261	2.048	2.427	0.446	4749.99	22.89	29.72	52.61	20.48	24.27	4.46
	150	delta	0.6	60x8 weeks	PCR90	M	VAC70	75	All	0.985531	0.0055625	0.0094375	0.015	0.00627083	0.00680625	0.000883333	473.055	2.67	4.53	7.2	3.01	3.267	0.424	4730.55	26.7	45.3	72	30.1	32.67	4.24
	150	delta	1	60x8 weeks	PCR90	M	VAC70	75	All	0.963092	0.004925	0.0330208	0.0379458	0.016075	0.0173854	0.000825	462.284	2.364	15.85	18.214	7.716	8.345	0.396	4622.84	23.64	158.5	182.14	77.16	83.45	3.96
	150	delta	1.2	60x8 weeks	PCR90	M	VAC70	75	All	0.947044	0.00435	0.0481896	0.0525396	0.0226063	0.0244125	0.000772917	454.581	2.088	23.131	25.219	10.851	11.718	0.371	4545.81	20.88	231.31	252.19	108.51	117.18	3.71
	150	original	0.6	60x8 weeks	PCR90	M	VAC70	100	All	0.998035	0.00329583	2.70833e-05	0.00332292	0.00150208	0.000175	0.00105417	479.057	1.582	0.013	1.595	0.721	0.084	0.506	4790.57	15.82	0.13	15.95	7.21	0.84	5.06
	150	original	1	60x8 weeks	PCR90	M	VAC70	100	All	0.997821	0.00332083	5.625e-05	0.00337708	0.00159792	0.000158333	0.00096875	478.954	1.594	0.027	1.621	0.767	0.076	0.465	4789.54	15.94	0.27	16.21	7.67	0.76	4.65
	150	original	1.2	60x8 weeks	PCR90	M	VAC70	100	All	0.997992	0.00324583	2.91667e-05	0.003275	0.001475	0.000152083	0.000941667	479.036	1.558	0.014	1.572	0.708	0.073	0.452	4790.36	15.58	0.14	15.72	7.08	0.73	4.52
	150	alpha	0.6	60x8 weeks	PCR90	M	VAC70	100	All	0.996294	0.00349375	0.000564583	0.00405833	0.00148542	0.00195	0.000952083	478.221	1.677	0.271	1.948	0.713	0.936	0.457	4782.21	16.77	2.71	19.48	7.13	9.36	4.57
	150	alpha	1	60x8 weeks	PCR90	M	VAC70	100	All	0.995877	0.00331042	0.00106042	0.00437083	0.00169167	0.00199375	0.00100417	478.021	1.589	0.509	2.098	0.812	0.957	0.482	4780.21	15.89	5.09	20.98	8.12	9.57	4.82
	150	alpha	1.2	60x8 weeks	PCR90	M	VAC70	100	All	0.995958	0.00326667	0.00112083	0.0043875	0.00165208	0.00200833	0.00100625	478.06	1.568	0.538	2.106	0.793	0.964	0.483	4780.6	15.68	5.38	21.06	7.93	9.64	4.83
	150	delta	0.6	60x8 weeks	PCR90	M	VAC70	100	All	0.993369	0.00424792	0.00266875	0.00691667	0.00280833	0.00320625	0.000910417	476.817	2.039	1.281	3.32	1.348	1.539	0.437	4768.17	20.39	12.81	33.2	13.48	15.39	4.37
	150	delta	1	60x8 weeks	PCR90	M	VAC70	100	All	0.989677	0.004125	0.00656458	0.0106896	0.0044875	0.00476875	0.001	475.045	1.98	3.151	5.131	2.154	2.289	0.48	4750.45	19.8	31.51	51.31	21.54	22.89	4.8
	150	delta	1.2	60x8 weeks	PCR90	M	VAC70	100	All	0.987535	0.00406042	0.00938958	0.01345	0.00544792	0.00610208	0.0009375	474.017	1.949	4.507	6.456	2.615	2.929	0.45	4740.17	19.49	45.07	64.56	26.15	29.29	4.5
	150	original	0.6	60x8 weeks	PCR90	M	VAC50	25	All	0.989744	0.00887708	0.00369583	0.0125729	0.00437083	0.00511042	0.000925	475.077	4.261	1.774	6.035	2.098	2.453	0.444	4750.77	42.61	17.74	60.35	20.98	24.53	4.44
	150	original	1	60x8 weeks	PCR90	M	VAC50	25	All	0.986181	0.00839583	0.00788333	0.0162792	0.00574583	0.0067125	0.000929167	473.367	4.03	3.784	7.814	2.758	3.222	0.446	4733.67	40.3	37.84	78.14	27.58	32.22	4.46
	150	original	1.2	60x8 weeks	PCR90	M	VAC50	25	All	0.983971	0.00839792	0.0107563	0.0191542	0.00698333	0.00759167	0.0009375	472.306	4.031	5.163	9.194	3.352	3.644	0.45	4723.06	40.31	51.63	91.94	33.52	36.44	4.5
	150	alpha	0.6	60x8 weeks	PCR90	M	VAC50	25	All	0.9788	0.00853333	0.0133896	0.0219229	0.00848542	0.0107333	0.000875	469.824	4.096	6.427	10.523	4.073	5.152	0.42	4698.24	40.96	64.27	105.23	40.73	51.52	4.2
	150	alpha	1	60x8 weeks	PCR90	M	VAC50	25	All	0.950794	0.00746667	0.0424604	0.0499271	0.0196438	0.0244604	0.000841667	456.381	3.584	20.381	23.965	9.429	11.741	0.404	4563.81	35.84	203.81	239.65	94.29	117.41	4.04
	150	alpha	1.2	60x8 weeks	PCR90	M	VAC50	25	All	0.930975	0.00685	0.0623563	0.0692062	0.0274292	0.0343229	0.000764583	446.868	3.288	29.931	33.219	13.166	16.475	0.367	4468.68	32.88	299.31	332.19	131.66	164.75	3.67
	150	delta	0.6	60x8 weeks	PCR90	M	VAC50	25	All	0.910104	0.00624792	0.0779771	0.084225	0.0373854	0.0400396	0.0006375	436.85	2.999	37.429	40.428	17.945	19.219	0.306	4368.5	29.99	374.29	404.28	179.45	192.19	3.06
	150	delta	1	60x8 weeks	PCR90	M	VAC50	25	All	0.866008	0.00422083	0.113448	0.117669	0.0534312	0.0575146	0.000483333	415.684	2.026	54.455	56.481	25.647	27.607	0.232	4156.84	20.26	544.55	564.81	256.47	276.07	2.32
	150	delta	1.2	60x8 weeks	PCR90	M	VAC50	25	All	0.860617	0.003875	0.115956	0.119831	0.0545021	0.0597271	0.000452083	413.096	1.86	55.659	57.519	26.161	28.669	0.217	4130.96	18.6	556.59	575.19	261.61	286.69	2.17
	150	original	0.6	60x8 weeks	PCR90	M	VAC50	50	All	0.992231	0.00780625	0.00194792	0.00975417	0.00386667	0.00301875	0.000929167	476.271	3.747	0.935	4.682	1.856	1.449	0.446	4762.71	37.47	9.35	46.82	18.56	14.49	4.46
	150	original	1	60x8 weeks	PCR90	M	VAC50	50	All	0.990956	0.00755417	0.00395208	0.0115063	0.00454167	0.00353958	0.000997917	475.659	3.626	1.897	5.523	2.18	1.699	0.479	4756.59	36.26	18.97	55.23	21.8	16.99	4.79
	150	original	1.2	60x8 weeks	PCR90	M	VAC50	50	All	0.990335	0.007525	0.00495417	0.0124792	0.00484167	0.00385417	0.000958333	475.361	3.612	2.378	5.99	2.324	1.85	0.46	4753.61	36.12	23.78	59.9	23.24	18.5	4.6
	150	alpha	0.6	60x8 weeks	PCR90	M	VAC50	50	All	0.985715	0.00750833	0.00752292	0.0150312	0.00590625	0.00702917	0.0009125	473.143	3.604	3.611	7.215	2.835	3.374	0.438	4731.43	36.04	36.11	72.15	28.35	33.74	4.38
	150	alpha	1	60x8 weeks	PCR90	M	VAC50	50	All	0.972279	0.00705625	0.0217125	0.0287687	0.0113688	0.0137375	0.000935417	466.694	3.387	10.422	13.809	5.457	6.594	0.449	4666.94	33.87	104.22	138.09	54.57	65.94	4.49
	150	alpha	1.2	60x8 weeks	PCR90	M	VAC50	50	All	0.962987	0.00677917	0.0316104	0.0383896	0.0150917	0.018475	0.000858333	462.234	3.254	15.173	18.427	7.244	8.868	0.412	4622.34	32.54	151.73	184.27	72.44	88.68	4.12
	150	delta	0.6	60x8 weeks	PCR90	M	VAC50	50	All	0.94499	0.00703125	0.0471833	0.0542146	0.0235354	0.024975	0.000797917	453.595	3.375	22.648	26.023	11.297	11.988	0.383	4535.95	33.75	226.48	260.23	112.97	119.88	3.83
	150	delta	1	60x8 weeks	PCR90	M	VAC50	50	All	0.882973	0.00469792	0.100888	0.105585	0.0473167	0.0510292	0.000585417	423.827	2.255	48.426	50.681	22.712	24.494	0.281	4238.27	22.55	484.26	506.81	227.12	244.94	2.81
	150	delta	1.2	60x8 weeks	PCR90	M	VAC50	50	All	0.87059	0.00414792	0.111021	0.115169	0.0519271	0.0561437	0.000525	417.883	1.991	53.29	55.281	24.925	26.949	0.252	4178.83	19.91	532.9	552.81	249.25	269.49	2.52
	150	original	0.6	60x8 weeks	PCR90	M	VAC50	75	All	0.994602	0.00652292	0.0008	0.00732292	0.00317917	0.00146667	0.000983333	477.409	3.131	0.384	3.515	1.526	0.704	0.472	4774.09	31.31	3.84	35.15	15.26	7.04	4.72
	150	original	1	60x8 weeks	PCR90	M	VAC50	75	All	0.994237	0.00655208	0.00149167	0.00804375	0.00338958	0.00163958	0.00101042	477.234	3.145	0.716	3.861	1.627	0.787	0.485	4772.34	31.45	7.16	38.61	16.27	7.87	4.85
	150	original	1.2	60x8 weeks	PCR90	M	VAC50	75	All	0.994135	0.00645	0.00163542	0.00808542	0.00340208	0.0017125	0.00102917	477.185	3.096	0.785	3.881	1.633	0.822	0.494	4771.85	30.96	7.85	38.81	16.33	8.22	4.94
	150	alpha	0.6	60x8 weeks	PCR90	M	VAC50	75	All	0.990717	0.00637917	0.00346458	0.00984375	0.00383958	0.00460833	0.00104583	475.544	3.062	1.663	4.725	1.843	2.212	0.502	4755.44	30.62	16.63	47.25	18.43	22.12	5.02
	150	alpha	1	60x8 weeks	PCR90	M	VAC50	75	All	0.986825	0.00627708	0.00818125	0.0144583	0.00551667	0.00677292	0.000933333	473.676	3.013	3.927	6.94	2.648	3.251	0.448	4736.76	30.13	39.27	69.4	26.48	32.51	4.48
	150	alpha	1.2	60x8 weeks	PCR90	M	VAC50	75	All	0.983469	0.00615208	0.0117813	0.0179333	0.00699583	0.00826458	0.000935417	472.065	2.953	5.655	8.608	3.358	3.967	0.449	4720.65	29.53	56.55	86.08	33.58	39.67	4.49
	150	delta	0.6	60x8 weeks	PCR90	M	VAC50	75	All	0.969867	0.00701458	0.0232604	0.030275	0.0131625	0.01365	0.00093125	465.536	3.367	11.165	14.532	6.318	6.552	0.447	4655.36	33.67	111.65	145.32	63.18	65.52	4.47
	150	delta	1	60x8 weeks	PCR90	M	VAC50	75	All	0.920544	0.00560833	0.0710042	0.0766125	0.0338437	0.0354333	0.000745833	441.861	2.692	34.082	36.774	16.245	17.008	0.358	4418.61	26.92	340.82	367.74	162.45	170.08	3.58
	150	delta	1.2	60x8 weeks	PCR90	M	VAC50	75	All	0.89765	0.0048125	0.0912833	0.0960958	0.0428625	0.0452083	0.000654167	430.872	2.31	43.816	46.126	20.574	21.7	0.314	4308.72	23.1	438.16	461.26	205.74	217	3.14
	150	original	0.6	60x8 weeks	PCR90	M	VAC50	100	All	0.99621	0.00545417	7.70833e-05	0.00553125	0.00272708	0.0002875	0.000989583	478.181	2.618	0.037	2.655	1.309	0.138	0.475	4781.81	26.18	0.37	26.55	13.09	1.38	4.75
	150	original	1	60x8 weeks	PCR90	M	VAC50	100	All	0.996404	0.00542292	0.000122917	0.00554583	0.00269583	0.000233333	0.00099375	478.274	2.603	0.059	2.662	1.294	0.112	0.477	4782.74	26.03	0.59	26.62	12.94	1.12	4.77
	150	original	1.2	60x8 weeks	PCR90	M	VAC50	100	All	0.99636	0.00525208	0.000129167	0.00538125	0.00265417	0.000245833	0.000991667	478.253	2.521	0.062	2.583	1.274	0.118	0.476	4782.53	25.21	0.62	25.83	12.74	1.18	4.76
	150	alpha	0.6	60x8 weeks	PCR90	M	VAC50	100	All	0.993667	0.00537083	0.00141667	0.0067875	0.00258542	0.00315625	0.000970833	476.96	2.578	0.68	3.258	1.241	1.515	0.466	4769.6	25.78	6.8	32.58	12.41	15.15	4.66
	150	alpha	1	60x8 weeks	PCR90	M	VAC50	100	All	0.992231	0.0053125	0.00283542	0.00814792	0.003275	0.00358333	0.000885417	476.271	2.55	1.361	3.911	1.572	1.72	0.425	4762.71	25.5	13.61	39.11	15.72	17.2	4.25
	150	alpha	1.2	60x8 weeks	PCR90	M	VAC50	100	All	0.991383	0.00525625	0.00399375	0.00925	0.00356667	0.00431042	0.000995833	475.864	2.523	1.917	4.44	1.712	2.069	0.478	4758.64	25.23	19.17	44.4	17.12	20.69	4.78
	150	delta	0.6	60x8 weeks	PCR90	M	VAC50	100	All	0.985165	0.00659583	0.00875208	0.0153479	0.00647917	0.007	0.000935417	472.879	3.166	4.201	7.367	3.11	3.36	0.449	4728.79	31.66	42.01	73.67	31.1	33.6	4.49
	150	delta	1	60x8 weeks	PCR90	M	VAC50	100	All	0.964308	0.00596042	0.0303437	0.0363042	0.0155062	0.0165417	0.000835417	462.868	2.861	14.565	17.426	7.443	7.94	0.401	4628.68	28.61	145.65	174.26	74.43	79.4	4.01
	150	delta	1.2	60x8 weeks	PCR90	M	VAC50	100	All	0.948298	0.005775	0.0472771	0.0530521	0.0226833	0.0239104	0.00071875	455.183	2.772	22.693	25.465	10.888	11.477	0.345	4551.83	27.72	226.93	254.65	108.88	114.77	3.45
	150	original	0.6	60x8 weeks	Ag80	Daily	NOVAC	0	All	4.92312	0.00988125	0.0014125	0.0112937	0.000320833	0.0113104	0.0954938	2363.1	4.743	0.678	5.421	0.154	5.429	45.837	23631	47.43	6.78	54.21	1.54	54.29	458.37
	150	original	1	60x8 weeks	Ag80	Daily	NOVAC	0	All	4.91629	0.00987292	0.00241042	0.0122833	0.00030625	0.0123458	0.0936812	2359.82	4.739	1.157	5.896	0.147	5.926	44.967	23598.2	47.39	11.57	58.96	1.47	59.26	449.67
	150	original	1.2	60x8 weeks	Ag80	Daily	NOVAC	0	All	4.91162	0.010075	0.0029125	0.0129875	0.000275	0.0130896	0.0945979	2357.58	4.836	1.398	6.234	0.132	6.283	45.407	23575.8	48.36	13.98	62.34	1.32	62.83	454.07
	150	alpha	0.6	60x8 weeks	Ag80	Daily	NOVAC	0	All	4.91222	0.0101854	0.00235625	0.0125417	0.000266667	0.0129729	0.0950208	2357.86	4.889	1.131	6.02	0.128	6.227	45.61	23578.6	48.89	11.31	60.2	1.28	62.27	456.1
	150	alpha	1	60x8 weeks	Ag80	Daily	NOVAC	0	All	4.89859	0.00985208	0.00428333	0.0141354	0.000383333	0.01485	0.0941312	2351.32	4.729	2.056	6.785	0.184	7.128	45.183	23513.2	47.29	20.56	67.85	1.84	71.28	451.83
	150	alpha	1.2	60x8 weeks	Ag80	Daily	NOVAC	0	All	4.89146	0.0098125	0.00546042	0.0152729	0.00030625	0.0160062	0.0938583	2347.9	4.71	2.621	7.331	0.147	7.683	45.052	23479	47.1	26.21	73.31	1.47	76.83	450.52
	150	delta	0.6	60x8 weeks	Ag80	Daily	NOVAC	0	All	4.88862	0.0098375	0.00564792	0.0154854	0.000447917	0.0160187	0.0935833	2346.54	4.722	2.711	7.433	0.215	7.689	44.92	23465.4	47.22	27.11	74.33	2.15	76.89	449.2
	150	delta	1	60x8 weeks	Ag80	Daily	NOVAC	0	All	4.84871	0.00954375	0.0113583	0.0209021	0.000591667	0.0217938	0.0915333	2327.38	4.581	5.452	10.033	0.284	10.461	43.936	23273.8	45.81	54.52	100.33	2.84	104.61	439.36
	150	delta	1.2	60x8 weeks	Ag80	Daily	NOVAC	0	All	4.81159	0.0093375	0.016375	0.0257125	0.00065625	0.0271917	0.0902292	2309.56	4.482	7.86	12.342	0.315	13.052	43.31	23095.6	44.82	78.6	123.42	3.15	130.52	433.1
	150	original	0.6	60x8 weeks	Ag80	Daily	VAC95	25	All	4.94479	0.00768958	0.000716667	0.00840625	0.00024375	0.008175	0.0969021	2373.5	3.691	0.344	4.035	0.117	3.924	46.513	23735	36.91	3.44	40.35	1.17	39.24	465.13
	150	original	1	60x8 weeks	Ag80	Daily	VAC95	25	All	4.9378	0.00788542	0.00143958	0.009325	0.000279167	0.00916875	0.0957188	2370.14	3.785	0.691	4.476	0.134	4.401	45.945	23701.4	37.85	6.91	44.76	1.34	44.01	459.45
	150	original	1.2	60x8 weeks	Ag80	Daily	VAC95	25	All	4.93639	0.00770833	0.00177708	0.00948542	0.0003125	0.00933125	0.0963542	2369.47	3.7	0.853	4.553	0.15	4.479	46.25	23694.7	37	8.53	45.53	1.5	44.79	462.5
	150	alpha	0.6	60x8 weeks	Ag80	Daily	VAC95	25	All	4.93508	0.00781875	0.00141042	0.00922917	0.000222917	0.00955625	0.0961396	2368.84	3.753	0.677	4.43	0.107	4.587	46.147	23688.4	37.53	6.77	44.3	1.07	45.87	461.47
	150	alpha	1	60x8 weeks	Ag80	Daily	VAC95	25	All	4.92766	0.00774167	0.00236667	0.0101083	0.000247917	0.0105688	0.0967521	2365.28	3.716	1.136	4.852	0.119	5.073	46.441	23652.8	37.16	11.36	48.52	1.19	50.73	464.41
	150	alpha	1.2	60x8 weeks	Ag80	Daily	VAC95	25	All	4.92466	0.00766875	0.00294375	0.0106125	0.000197917	0.0111417	0.0964542	2363.84	3.681	1.413	5.094	0.095	5.348	46.298	23638.4	36.81	14.13	50.94	0.95	53.48	462.98
	150	delta	0.6	60x8 weeks	Ag80	Daily	VAC95	25	All	4.92259	0.00769375	0.00306042	0.0107542	0.000333333	0.0112167	0.0953146	2362.84	3.693	1.469	5.162	0.16	5.384	45.751	23628.5	36.93	14.69	51.62	1.6	53.84	457.51
	150	delta	1	60x8 weeks	Ag80	Daily	VAC95	25	All	4.90322	0.00756875	0.00588333	0.0134521	0.0004125	0.0139917	0.0948917	2353.55	3.633	2.824	6.457	0.198	6.716	45.548	23535.5	36.33	28.24	64.57	1.98	67.16	455.48
	150	delta	1.2	60x8 weeks	Ag80	Daily	VAC95	25	All	4.88321	0.00775	0.00839167	0.0161417	0.000439583	0.0168646	0.0938271	2343.94	3.72	4.028	7.748	0.211	8.095	45.037	23439.4	37.2	40.28	77.48	2.11	80.95	450.37
	150	original	0.6	60x8 weeks	Ag80	Daily	VAC95	50	All	4.96246	0.00542292	0.000375	0.00579792	0.000285417	0.00543333	0.0988208	2381.98	2.603	0.18	2.783	0.137	2.608	47.434	23819.8	26.03	1.8	27.83	1.37	26.08	474.34
	150	original	1	60x8 weeks	Ag80	Daily	VAC95	50	All	4.96073	0.00536042	0.000641667	0.00600208	0.00025	0.00569792	0.0984312	2381.15	2.573	0.308	2.881	0.12	2.735	47.247	23811.5	25.73	3.08	28.81	1.2	27.35	472.47
	150	original	1.2	60x8 weeks	Ag80	Daily	VAC95	50	All	4.95926	0.00541667	0.000766667	0.00618333	0.00021875	0.00591042	0.098075	2380.45	2.6	0.368	2.968	0.105	2.837	47.076	23804.5	26	3.68	29.68	1.05	28.37	470.76
	150	alpha	0.6	60x8 weeks	Ag80	Daily	VAC95	50	All	4.95726	0.005475	0.000591667	0.00606667	0.0001375	0.00633125	0.0974437	2379.48	2.628	0.284	2.912	0.066	3.039	46.773	23794.8	26.28	2.84	29.12	0.66	30.39	467.73
	150	alpha	1	60x8 weeks	Ag80	Daily	VAC95	50	All	4.9535	0.00550625	0.00113125	0.0066375	0.00015625	0.00687292	0.0975479	2377.68	2.643	0.543	3.186	0.075	3.299	46.823	23776.8	26.43	5.43	31.86	0.75	32.99	468.23
	150	alpha	1.2	60x8 weeks	Ag80	Daily	VAC95	50	All	4.9518	0.00540625	0.00136875	0.006775	0.0001875	0.00701875	0.0967125	2376.86	2.595	0.657	3.252	0.09	3.369	46.422	23768.7	25.95	6.57	32.52	0.9	33.69	464.22
	150	delta	0.6	60x8 weeks	Ag80	Daily	VAC95	50	All	4.9488	0.00580208	0.00142083	0.00722292	0.000210417	0.00740833	0.0966625	2375.42	2.785	0.682	3.467	0.101	3.556	46.398	23754.2	27.85	6.82	34.67	1.01	35.56	463.98
	150	delta	1	60x8 weeks	Ag80	Daily	VAC95	50	All	4.94045	0.00585	0.00251458	0.00836458	0.000239583	0.00867083	0.0963563	2371.41	2.808	1.207	4.015	0.115	4.162	46.251	23714.2	28.08	12.07	40.15	1.15	41.62	462.51
	150	delta	1.2	60x8 weeks	Ag80	Daily	VAC95	50	All	4.93881	0.00543542	0.00304375	0.00847917	0.000241667	0.00884583	0.0961583	2370.63	2.609	1.461	4.07	0.116	4.246	46.156	23706.3	26.09	14.61	40.7	1.16	42.46	461.56
	150	original	0.6	60x8 weeks	Ag80	Daily	VAC95	75	All	4.98071	0.00305	9.16667e-05	0.00314167	0.000197917	0.00270833	0.0987708	2390.74	1.464	0.044	1.508	0.095	1.3	47.41	23907.4	14.64	0.44	15.08	0.95	13	474.1
	150	original	1	60x8 weeks	Ag80	Daily	VAC95	75	All	4.9801	0.00303958	0.000158333	0.00319792	0.0002375	0.00275417	0.0987125	2390.45	1.459	0.076	1.535	0.114	1.322	47.382	23904.5	14.59	0.76	15.35	1.14	13.22	473.82
	150	original	1.2	60x8 weeks	Ag80	Daily	VAC95	75	All	4.98042	0.00310833	0.000170833	0.00327917	0.0002375	0.00275833	0.0987917	2390.6	1.492	0.082	1.574	0.114	1.324	47.42	23906	14.92	0.82	15.74	1.14	13.24	474.2
	150	alpha	0.6	60x8 weeks	Ag80	Daily	VAC95	75	All	4.97561	0.00324583	0.000214583	0.00346042	7.70833e-05	0.00359792	0.0986854	2388.3	1.558	0.103	1.661	0.037	1.727	47.369	23883	15.58	1.03	16.61	0.37	17.27	473.69
	150	alpha	1	60x8 weeks	Ag80	Daily	VAC95	75	All	4.97464	0.0032625	0.000341667	0.00360417	8.125e-05	0.00373542	0.0979208	2387.83	1.566	0.164	1.73	0.039	1.793	47.002	23878.3	15.66	1.64	17.3	0.39	17.93	470.02
	150	alpha	1.2	60x8 weeks	Ag80	Daily	VAC95	75	All	4.97443	0.0032375	0.000372917	0.00361042	8.125e-05	0.00378333	0.0990562	2387.73	1.554	0.179	1.733	0.039	1.816	47.547	23877.3	15.54	1.79	17.33	0.39	18.16	475.47
	150	delta	0.6	60x8 weeks	Ag80	Daily	VAC95	75	All	4.97146	0.00361458	0.000466667	0.00408125	9.58333e-05	0.00417708	0.0978125	2386.3	1.735	0.224	1.959	0.046	2.005	46.95	23863	17.35	2.24	19.59	0.46	20.05	469.5
	150	delta	1	60x8 weeks	Ag80	Daily	VAC95	75	All	4.96654	0.0038	0.000916667	0.00471667	0.000160417	0.00483125	0.098825	2383.94	1.824	0.44	2.264	0.077	2.319	47.436	23839.4	18.24	4.4	22.64	0.77	23.19	474.36
	150	delta	1.2	60x8 weeks	Ag80	Daily	VAC95	75	All	4.96797	0.003575	0.000960417	0.00453542	0.00013125	0.004675	0.0982583	2384.63	1.716	0.461	2.177	0.063	2.244	47.164	23846.3	17.16	4.61	21.77	0.63	22.44	471.64
	150	original	0.6	60x8 weeks	Ag80	Daily	VAC95	100	All	4.99768	0.000702083	4.16667e-06	0.00070625	0.00021875	0.000141667	0.10035	2398.88	0.337	0.002	0.339	0.105	0.068	48.168	23988.8	3.37	0.02	3.39	1.05	0.68	481.68
	150	original	1	60x8 weeks	Ag80	Daily	VAC95	100	All	4.99763	0.00071875	0	0.00071875	0.000208333	0.000147917	0.0997333	2398.86	0.345	0	0.345	0.1	0.071	47.872	23988.6	3.45	0	3.45	1	0.71	478.72
	150	original	1.2	60x8 weeks	Ag80	Daily	VAC95	100	All	4.99762	0.000735417	0	0.000735417	0.0002	0.000166667	0.0992271	2398.86	0.353	0	0.353	0.096	0.08	47.629	23988.6	3.53	0	3.53	0.96	0.8	476.29
	150	alpha	0.6	60x8 weeks	Ag80	Daily	VAC95	100	All	4.99291	0.0010375	4.16667e-06	0.00104167	3.95833e-05	0.00100833	0.0991563	2396.6	0.498	0.002	0.5	0.019	0.484	47.595	23966	4.98	0.02	5	0.19	4.84	475.95
	150	alpha	1	60x8 weeks	Ag80	Daily	VAC95	100	All	4.9932	0.00098125	1.875e-05	0.001	2.5e-05	0.000991667	0.0999854	2396.74	0.471	0.009	0.48	0.012	0.476	47.993	23967.4	4.71	0.09	4.8	0.12	4.76	479.93
	150	alpha	1.2	60x8 weeks	Ag80	Daily	VAC95	100	All	4.99314	0.00102292	1.66667e-05	0.00103958	2.91667e-05	0.00101458	0.0997521	2396.71	0.491	0.008	0.499	0.014	0.487	47.881	23967.1	4.91	0.08	4.99	0.14	4.87	478.81
	150	delta	0.6	60x8 weeks	Ag80	Daily	VAC95	100	All	4.98975	0.00145	6.45833e-05	0.00151458	5.625e-05	0.00148333	0.0996271	2395.08	0.696	0.031	0.727	0.027	0.712	47.821	23950.8	6.96	0.31	7.27	0.27	7.12	478.21
	150	delta	1	60x8 weeks	Ag80	Daily	VAC95	100	All	4.98942	0.00150833	7.5e-05	0.00158333	5.20833e-05	0.0015375	0.0999396	2394.92	0.724	0.036	0.76	0.025	0.738	47.971	23949.2	7.24	0.36	7.6	0.25	7.38	479.71
	150	delta	1.2	60x8 weeks	Ag80	Daily	VAC95	100	All	4.98997	0.00136458	7.08333e-05	0.00143542	5e-05	0.00147917	0.0996375	2395.19	0.655	0.034	0.689	0.024	0.71	47.826	23951.9	6.55	0.34	6.89	0.24	7.1	478.26
	150	original	0.6	60x8 weeks	Ag80	Daily	VAC70	25	All	4.94005	0.00835417	0.000891667	0.00924583	0.000533333	0.00852083	0.0958104	2371.22	4.01	0.428	4.438	0.256	4.09	45.989	23712.2	40.1	4.28	44.38	2.56	40.9	459.89
	150	original	1	60x8 weeks	Ag80	Daily	VAC70	25	All	4.93822	0.00799583	0.00144375	0.00943958	0.000533333	0.00880208	0.0964479	2370.35	3.838	0.693	4.531	0.256	4.225	46.295	23703.5	38.38	6.93	45.31	2.56	42.25	462.95
	150	original	1.2	60x8 weeks	Ag80	Daily	VAC70	25	All	4.93388	0.00818125	0.00194583	0.0101271	0.000629167	0.0093625	0.0958542	2368.26	3.927	0.934	4.861	0.302	4.494	46.01	23682.6	39.27	9.34	48.61	3.02	44.94	460.1
	150	alpha	0.6	60x8 weeks	Ag80	Daily	VAC70	25	All	4.93029	0.00837708	0.00156042	0.0099375	0.000233333	0.010275	0.0954479	2366.54	4.021	0.749	4.77	0.112	4.932	45.815	23665.4	40.21	7.49	47.7	1.12	49.32	458.15
	150	alpha	1	60x8 weeks	Ag80	Daily	VAC70	25	All	4.92365	0.008175	0.00263125	0.0108062	0.000247917	0.0112146	0.0955938	2363.35	3.924	1.263	5.187	0.119	5.383	45.885	23633.5	39.24	12.63	51.87	1.19	53.83	458.85
	150	alpha	1.2	60x8 weeks	Ag80	Daily	VAC70	25	All	4.91597	0.00836667	0.00358333	0.01195	0.000291667	0.0123917	0.0953917	2359.66	4.016	1.72	5.736	0.14	5.948	45.788	23596.6	40.16	17.2	57.36	1.4	59.48	457.88
	150	delta	0.6	60x8 weeks	Ag80	Daily	VAC70	25	All	4.91246	0.008625	0.0036	0.012225	0.000339583	0.0127271	0.0945229	2357.98	4.14	1.728	5.868	0.163	6.109	45.371	23579.8	41.4	17.28	58.68	1.63	61.09	453.71
	150	delta	1	60x8 weeks	Ag80	Daily	VAC70	25	All	4.89074	0.00840208	0.00695	0.0153521	0.000429167	0.0158458	0.0942042	2347.55	4.033	3.336	7.369	0.206	7.606	45.218	23475.5	40.33	33.36	73.69	2.06	76.06	452.18
	150	delta	1.2	60x8 weeks	Ag80	Daily	VAC70	25	All	4.86769	0.00827708	0.00987083	0.0181479	0.000508333	0.0190083	0.092525	2336.49	3.973	4.738	8.711	0.244	9.124	44.412	23364.9	39.73	47.38	87.11	2.44	91.24	444.12
	150	original	0.6	60x8 weeks	Ag80	Daily	VAC70	50	All	4.95537	0.00689375	0.000485417	0.00737917	0.000791667	0.00600833	0.0966458	2378.58	3.309	0.233	3.542	0.38	2.884	46.39	23785.8	33.09	2.33	35.42	3.8	28.84	463.9
	150	original	1	60x8 weeks	Ag80	Daily	VAC70	50	All	4.95576	0.00661458	0.000825	0.00743958	0.000770833	0.00593958	0.0976208	2378.76	3.175	0.396	3.571	0.37	2.851	46.858	23787.7	31.75	3.96	35.71	3.7	28.51	468.58
	150	original	1.2	60x8 weeks	Ag80	Daily	VAC70	50	All	4.95372	0.00670208	0.000927083	0.00762917	0.0009125	0.00608542	0.096025	2377.79	3.217	0.445	3.662	0.438	2.921	46.092	23777.9	32.17	4.45	36.62	4.38	29.21	460.92
	150	alpha	0.6	60x8 weeks	Ag80	Daily	VAC70	50	All	4.9483	0.0066	0.00088125	0.00748125	0.000189583	0.00762292	0.0975938	2375.18	3.168	0.423	3.591	0.091	3.659	46.845	23751.8	31.68	4.23	35.91	0.91	36.59	468.45
	150	alpha	1	60x8 weeks	Ag80	Daily	VAC70	50	All	4.94018	0.00676875	0.00171458	0.00848333	0.00021875	0.00876458	0.0961792	2371.29	3.249	0.823	4.072	0.105	4.207	46.166	23712.9	32.49	8.23	40.72	1.05	42.07	461.66
	150	alpha	1.2	60x8 weeks	Ag80	Daily	VAC70	50	All	4.93756	0.00675833	0.00216875	0.00892708	0.000225	0.00916875	0.0966146	2370.03	3.244	1.041	4.285	0.108	4.401	46.375	23700.3	32.44	10.41	42.85	1.08	44.01	463.75
	150	delta	0.6	60x8 weeks	Ag80	Daily	VAC70	50	All	4.9356	0.00697708	0.00210417	0.00908125	0.000289583	0.0093125	0.0968229	2369.09	3.349	1.01	4.359	0.139	4.47	46.475	23690.9	33.49	10.1	43.59	1.39	44.7	464.75
	150	delta	1	60x8 weeks	Ag80	Daily	VAC70	50	All	4.92227	0.007075	0.00398125	0.0110563	0.000320833	0.0114188	0.0953792	2362.69	3.396	1.911	5.307	0.154	5.481	45.782	23626.9	33.96	19.11	53.07	1.54	54.81	457.82
	150	delta	1.2	60x8 weeks	Ag80	Daily	VAC70	50	All	4.9129	0.00691875	0.00534583	0.0122646	0.00034375	0.0126396	0.0946687	2358.19	3.321	2.566	5.887	0.165	6.067	45.441	23581.9	33.21	25.66	58.87	1.65	60.67	454.41
	150	original	0.6	60x8 weeks	Ag80	Daily	VAC70	75	All	4.97347	0.00500833	0.00016875	0.00517708	0.00101875	0.0030625	0.0983271	2387.27	2.404	0.081	2.485	0.489	1.47	47.197	23872.7	24.04	0.81	24.85	4.89	14.7	471.97
	150	original	1	60x8 weeks	Ag80	Daily	VAC70	75	All	4.97304	0.00494375	0.00030625	0.00525	0.0010375	0.00305833	0.0973042	2387.06	2.373	0.147	2.52	0.498	1.468	46.706	23870.6	23.73	1.47	25.2	4.98	14.68	467.06
	150	original	1.2	60x8 weeks	Ag80	Daily	VAC70	75	All	4.97188	0.00511458	0.000339583	0.00545417	0.00101667	0.00327917	0.0978458	2386.5	2.455	0.163	2.618	0.488	1.574	46.966	23865	24.55	1.63	26.18	4.88	15.74	469.66
	150	alpha	0.6	60x8 weeks	Ag80	Daily	VAC70	75	All	4.96291	0.00502708	0.000383333	0.00541042	0.0001375	0.00545	0.0980875	2382.2	2.413	0.184	2.597	0.066	2.616	47.082	23822	24.13	1.84	25.97	0.66	26.16	470.82
	150	alpha	1	60x8 weeks	Ag80	Daily	VAC70	75	All	4.96109	0.00492708	0.000633333	0.00556042	0.0001625	0.00568542	0.0981937	2381.32	2.365	0.304	2.669	0.078	2.729	47.133	23813.2	23.65	3.04	26.69	0.78	27.29	471.33
	150	alpha	1.2	60x8 weeks	Ag80	Daily	VAC70	75	All	4.95934	0.00499167	0.00093125	0.00592292	0.00015625	0.00599167	0.0975396	2380.48	2.396	0.447	2.843	0.075	2.876	46.819	23804.8	23.96	4.47	28.43	0.75	28.76	468.19
	150	delta	0.6	60x8 weeks	Ag80	Daily	VAC70	75	All	4.9517	0.00581875	0.00108958	0.00690833	0.00020625	0.007025	0.0975792	2376.82	2.793	0.523	3.316	0.099	3.372	46.838	23768.2	27.93	5.23	33.16	0.99	33.72	468.38
	150	delta	1	60x8 weeks	Ag80	Daily	VAC70	75	All	4.94405	0.00581875	0.00216875	0.0079875	0.000291667	0.008075	0.0974292	2373.14	2.793	1.041	3.834	0.14	3.876	46.766	23731.4	27.93	10.41	38.34	1.4	38.76	467.66
	150	delta	1.2	60x8 weeks	Ag80	Daily	VAC70	75	All	4.93949	0.00580625	0.00270208	0.00850833	0.0002375	0.00876667	0.0968792	2370.96	2.787	1.297	4.084	0.114	4.208	46.502	23709.6	27.87	12.97	40.84	1.14	42.08	465.02
	150	original	0.6	60x8 weeks	Ag80	Daily	VAC70	100	All	4.98747	0.00340417	8.33333e-06	0.0034125	0.00125625	0.000670833	0.0983771	2393.99	1.634	0.004	1.638	0.603	0.322	47.221	23939.9	16.34	0.04	16.38	6.03	3.22	472.21
	150	original	1	60x8 weeks	Ag80	Daily	VAC70	100	All	4.98791	0.00334792	3.54167e-05	0.00338333	0.00123125	0.000675	0.0988792	2394.2	1.607	0.017	1.624	0.591	0.324	47.462	23942	16.07	0.17	16.24	5.91	3.24	474.62
	150	original	1.2	60x8 weeks	Ag80	Daily	VAC70	100	All	4.98726	0.00341667	4.16667e-05	0.00345833	0.00125625	0.0007125	0.0976875	2393.88	1.64	0.02	1.66	0.603	0.342	46.89	23938.8	16.4	0.2	16.6	6.03	3.42	468.9
	150	alpha	0.6	60x8 weeks	Ag80	Daily	VAC70	100	All	4.97622	0.00339167	0.000152083	0.00354375	0.000152083	0.00346458	0.0985188	2388.59	1.628	0.073	1.701	0.073	1.663	47.289	23885.8	16.28	0.73	17.01	0.73	16.63	472.89
	150	alpha	1	60x8 weeks	Ag80	Daily	VAC70	100	All	4.9761	0.00331458	0.000214583	0.00352917	0.0001	0.003525	0.0986979	2388.53	1.591	0.103	1.694	0.048	1.692	47.375	23885.3	15.91	1.03	16.94	0.48	16.92	473.75
	150	alpha	1.2	60x8 weeks	Ag80	Daily	VAC70	100	All	4.97532	0.00338333	0.000295833	0.00367917	0.000127083	0.00363333	0.0974021	2388.16	1.624	0.142	1.766	0.061	1.744	46.753	23881.5	16.24	1.42	17.66	0.61	17.44	467.53
	150	delta	0.6	60x8 weeks	Ag80	Daily	VAC70	100	All	4.9678	0.0042625	0.00043125	0.00469375	0.000139583	0.0047875	0.0986687	2384.55	2.046	0.207	2.253	0.067	2.298	47.361	23845.5	20.46	2.07	22.53	0.67	22.98	473.61
	150	delta	1	60x8 weeks	Ag80	Daily	VAC70	100	All	4.96441	0.00435208	0.0007375	0.00508958	0.00016875	0.00517708	0.0978625	2382.91	2.089	0.354	2.443	0.081	2.485	46.974	23829.2	20.89	3.54	24.43	0.81	24.85	469.74
	150	delta	1.2	60x8 weeks	Ag80	Daily	VAC70	100	All	4.96429	0.00418958	0.000883333	0.00507292	0.00018125	0.00516667	0.0984813	2382.86	2.011	0.424	2.435	0.087	2.48	47.271	23828.6	20.11	4.24	24.35	0.87	24.8	472.71
	150	original	0.6	60x8 weeks	Ag80	Daily	VAC50	25	All	4.93668	0.0089875	0.000916667	0.00990417	0.000758333	0.00872917	0.0959271	2369.6	4.314	0.44	4.754	0.364	4.19	46.045	23696	43.14	4.4	47.54	3.64	41.9	460.45
	150	original	1	60x8 weeks	Ag80	Daily	VAC50	25	All	4.93603	0.00858333	0.00149375	0.0100771	0.0008125	0.00890833	0.0951833	2369.3	4.12	0.717	4.837	0.39	4.276	45.688	23693	41.2	7.17	48.37	3.9	42.76	456.88
	150	original	1.2	60x8 weeks	Ag80	Daily	VAC50	25	All	4.93115	0.00871042	0.00205833	0.0107688	0.000845833	0.00958542	0.0949833	2366.95	4.181	0.988	5.169	0.406	4.601	45.592	23669.5	41.81	9.88	51.69	4.06	46.01	455.92
	150	alpha	0.6	60x8 weeks	Ag80	Daily	VAC50	25	All	4.9247	0.00890417	0.00167708	0.0105813	0.00025625	0.0110229	0.0955021	2363.86	4.274	0.805	5.079	0.123	5.291	45.841	23638.6	42.74	8.05	50.79	1.23	52.91	458.41
	150	alpha	1	60x8 weeks	Ag80	Daily	VAC50	25	All	4.91649	0.00896458	0.00295	0.0119146	0.000285417	0.0123292	0.0957833	2359.91	4.303	1.416	5.719	0.137	5.918	45.976	23599.1	43.03	14.16	57.19	1.37	59.18	459.76
	150	alpha	1.2	60x8 weeks	Ag80	Daily	VAC50	25	All	4.90792	0.00892708	0.0039625	0.0128896	0.000325	0.0134667	0.0950292	2355.8	4.285	1.902	6.187	0.156	6.464	45.614	23558	42.85	19.02	61.87	1.56	64.64	456.14
	150	delta	0.6	60x8 weeks	Ag80	Daily	VAC50	25	All	4.90778	0.00900208	0.00399792	0.013	0.000402083	0.0134417	0.0952188	2355.74	4.321	1.919	6.24	0.193	6.452	45.705	23557.3	43.21	19.19	62.4	1.93	64.52	457.05
	150	delta	1	60x8 weeks	Ag80	Daily	VAC50	25	All	4.87819	0.00883333	0.00811667	0.01695	0.000491667	0.0176229	0.0933458	2341.53	4.24	3.896	8.136	0.236	8.459	44.806	23415.3	42.4	38.96	81.36	2.36	84.59	448.06
	150	delta	1.2	60x8 weeks	Ag80	Daily	VAC50	25	All	4.85602	0.00887083	0.0109979	0.0198688	0.000560417	0.0207292	0.0919042	2330.89	4.258	5.279	9.537	0.269	9.95	44.114	23308.9	42.58	52.79	95.37	2.69	99.5	441.14
	150	original	0.6	60x8 weeks	Ag80	Daily	VAC50	50	All	4.95241	0.00775833	0.000577083	0.00833542	0.00123958	0.00598125	0.0964458	2377.16	3.724	0.277	4.001	0.595	2.871	46.294	23771.6	37.24	2.77	40.01	5.95	28.71	462.94
	150	original	1	60x8 weeks	Ag80	Daily	VAC50	50	All	4.95081	0.0077125	0.000920833	0.00863333	0.00127708	0.00618125	0.0962146	2376.39	3.702	0.442	4.144	0.613	2.967	46.183	23763.9	37.02	4.42	41.44	6.13	29.67	461.83
	150	original	1.2	60x8 weeks	Ag80	Daily	VAC50	50	All	4.95026	0.00759792	0.00105833	0.00865625	0.00131458	0.00621667	0.0960813	2376.12	3.647	0.508	4.155	0.631	2.984	46.119	23761.2	36.47	5.08	41.55	6.31	29.84	461.19
	150	alpha	0.6	60x8 weeks	Ag80	Daily	VAC50	50	All	4.93997	0.00757083	0.001	0.00857083	0.000241667	0.00880208	0.0964688	2371.19	3.634	0.48	4.114	0.116	4.225	46.305	23711.9	36.34	4.8	41.14	1.16	42.25	463.05
	150	alpha	1	60x8 weeks	Ag80	Daily	VAC50	50	All	4.93101	0.00787083	0.00204167	0.0099125	0.000289583	0.0101333	0.0961958	2366.88	3.778	0.98	4.758	0.139	4.864	46.174	23668.8	37.78	9.8	47.58	1.39	48.64	461.74
	150	alpha	1.2	60x8 weeks	Ag80	Daily	VAC50	50	All	4.92943	0.00763125	0.00239583	0.0100271	0.000241667	0.010375	0.0953083	2366.12	3.663	1.15	4.813	0.116	4.98	45.748	23661.2	36.63	11.5	48.13	1.16	49.8	457.48
	150	delta	0.6	60x8 weeks	Ag80	Daily	VAC50	50	All	4.91754	0.00852917	0.00306667	0.0115958	0.00038125	0.01185	0.0955333	2360.42	4.094	1.472	5.566	0.183	5.688	45.856	23604.2	40.94	14.72	55.66	1.83	56.88	458.56
	150	delta	1	60x8 weeks	Ag80	Daily	VAC50	50	All	4.8962	0.008275	0.00609375	0.0143687	0.00041875	0.0149896	0.0939271	2350.18	3.972	2.925	6.897	0.201	7.195	45.085	23501.8	39.72	29.25	68.97	2.01	71.95	450.85
	150	delta	1.2	60x8 weeks	Ag80	Daily	VAC50	50	All	4.88963	0.00830208	0.007225	0.0155271	0.00046875	0.0160187	0.0929792	2347.02	3.985	3.468	7.453	0.225	7.689	44.63	23470.2	39.85	34.68	74.53	2.25	76.89	446.3
	150	original	0.6	60x8 weeks	Ag80	Daily	VAC50	75	All	4.96652	0.00653958	0.000272917	0.0068125	0.00165208	0.00346458	0.0968583	2383.93	3.139	0.131	3.27	0.793	1.663	46.492	23839.3	31.39	1.31	32.7	7.93	16.63	464.92
	150	original	1	60x8 weeks	Ag80	Daily	VAC50	75	All	4.96568	0.00651667	0.000433333	0.00695	0.00172292	0.00349792	0.0972229	2383.53	3.128	0.208	3.336	0.827	1.679	46.667	23835.2	31.28	2.08	33.36	8.27	16.79	466.67
	150	original	1.2	60x8 weeks	Ag80	Daily	VAC50	75	All	4.96429	0.00646875	0.000570833	0.00703958	0.00180417	0.00359792	0.09725	2382.86	3.105	0.274	3.379	0.866	1.727	46.68	23828.6	31.05	2.74	33.79	8.66	17.27	466.8
	150	alpha	0.6	60x8 weeks	Ag80	Daily	VAC50	75	All	4.95138	0.00645208	0.000585417	0.0070375	0.000172917	0.007125	0.0972417	2376.66	3.097	0.281	3.378	0.083	3.42	46.676	23766.6	30.97	2.81	33.78	0.83	34.2	466.76
	150	alpha	1	60x8 weeks	Ag80	Daily	VAC50	75	All	4.9469	0.00636042	0.00123958	0.0076	0.00026875	0.00775208	0.0973771	2374.51	3.053	0.595	3.648	0.129	3.721	46.741	23745.1	30.53	5.95	36.48	1.29	37.21	467.41
	150	alpha	1.2	60x8 weeks	Ag80	Daily	VAC50	75	All	4.94135	0.00678333	0.00155625	0.00833958	0.00023125	0.00858958	0.0972354	2371.85	3.256	0.747	4.003	0.111	4.123	46.673	23718.5	32.56	7.47	40.03	1.11	41.23	466.73
	150	delta	0.6	60x8 weeks	Ag80	Daily	VAC50	75	All	4.93156	0.00767917	0.002	0.00967917	0.000341667	0.00988333	0.0964521	2367.15	3.686	0.96	4.646	0.164	4.744	46.297	23671.5	36.86	9.6	46.46	1.64	47.44	462.97
	150	delta	1	60x8 weeks	Ag80	Daily	VAC50	75	All	4.92091	0.00761042	0.00343542	0.0110458	0.000297917	0.011475	0.0955729	2362.04	3.653	1.649	5.302	0.143	5.508	45.875	23620.4	36.53	16.49	53.02	1.43	55.08	458.75
	150	delta	1.2	60x8 weeks	Ag80	Daily	VAC50	75	All	4.91519	0.00751458	0.00442708	0.0119417	0.000372917	0.0123646	0.0952458	2359.29	3.607	2.125	5.732	0.179	5.935	45.718	23592.9	36.07	21.25	57.32	1.79	59.35	457.18
	150	original	0.6	60x8 weeks	Ag80	Daily	VAC50	100	All	4.98	0.00527708	5.41667e-05	0.00533125	0.00204583	0.0010375	0.0977688	2390.4	2.533	0.026	2.559	0.982	0.498	46.929	23904	25.33	0.26	25.59	9.82	4.98	469.29
	150	original	1	60x8 weeks	Ag80	Daily	VAC50	100	All	4.97878	0.00541458	0.000129167	0.00554375	0.00210625	0.00117292	0.0975479	2389.81	2.599	0.062	2.661	1.011	0.563	46.823	23898.1	25.99	0.62	26.61	10.11	5.63	468.23
	150	original	1.2	60x8 weeks	Ag80	Daily	VAC50	100	All	4.97895	0.00548125	0.000120833	0.00560208	0.00217708	0.00105625	0.0981292	2389.9	2.631	0.058	2.689	1.045	0.507	47.102	23899	26.31	0.58	26.89	10.45	5.07	471.02
	150	alpha	0.6	60x8 weeks	Ag80	Daily	VAC50	100	All	4.96111	0.00537083	0.000364583	0.00573542	0.000229167	0.00567083	0.0980292	2381.33	2.578	0.175	2.753	0.11	2.722	47.054	23813.3	25.78	1.75	27.53	1.1	27.22	470.54
	150	alpha	1	60x8 weeks	Ag80	Daily	VAC50	100	All	4.96007	0.00523542	0.000622917	0.00585833	0.000247917	0.00583958	0.097225	2380.83	2.513	0.299	2.812	0.119	2.803	46.668	23808.3	25.13	2.99	28.12	1.19	28.03	466.68
	150	alpha	1.2	60x8 weeks	Ag80	Daily	VAC50	100	All	4.96067	0.0051375	0.00070625	0.00584375	0.00019375	0.00580625	0.0975854	2381.12	2.466	0.339	2.805	0.093	2.787	46.841	23811.2	24.66	3.39	28.05	0.93	27.87	468.41
	150	delta	0.6	60x8 weeks	Ag80	Daily	VAC50	100	All	4.94435	0.00682917	0.0010875	0.00791667	0.000239583	0.00810208	0.0970208	2373.29	3.278	0.522	3.8	0.115	3.889	46.57	23732.9	32.78	5.22	38	1.15	38.89	465.7
	150	delta	1	60x8 weeks	Ag80	Daily	VAC50	100	All	4.93742	0.00691458	0.00209583	0.00901042	0.000329167	0.00908333	0.0966292	2369.96	3.319	1.006	4.325	0.158	4.36	46.382	23699.6	33.19	10.06	43.25	1.58	43.6	463.82
	150	delta	1.2	60x8 weeks	Ag80	Daily	VAC50	100	All	4.933	0.00686667	0.00260833	0.009475	0.000295833	0.00968125	0.0961792	2367.84	3.296	1.252	4.548	0.142	4.647	46.166	23678.4	32.96	12.52	45.48	1.42	46.47	461.66
	150	original	0.6	60x8 weeks	Ag80	MWF	NOVAC	0	All	2.95626	0.0100229	0.00205	0.0120729	0.000460417	0.0116354	0.057275	1419.01	4.811	0.984	5.795	0.221	5.585	27.492	14190	48.11	9.84	57.95	2.21	55.85	274.92
	150	original	1	60x8 weeks	Ag80	MWF	NOVAC	0	All	2.94981	0.00992917	0.00395	0.0138792	0.000520833	0.0133146	0.0567396	1415.91	4.766	1.896	6.662	0.25	6.391	27.235	14159.1	47.66	18.96	66.62	2.5	63.91	272.35
	150	original	1.2	60x8 weeks	Ag80	MWF	NOVAC	0	All	2.94462	0.00972708	0.00535208	0.0150792	0.000789583	0.0144854	0.0570729	1413.42	4.669	2.569	7.238	0.379	6.953	27.395	14134.2	46.69	25.69	72.38	3.79	69.53	273.95
	150	alpha	0.6	60x8 weeks	Ag80	MWF	NOVAC	0	All	2.94767	0.0096875	0.00392708	0.0136146	0.000554167	0.0138646	0.0570312	1414.88	4.65	1.885	6.535	0.266	6.655	27.375	14148.8	46.5	18.85	65.35	2.66	66.55	273.75
	150	alpha	1	60x8 weeks	Ag80	MWF	NOVAC	0	All	2.92812	0.00976875	0.00914792	0.0189167	0.000795833	0.0191396	0.0553396	1405.5	4.689	4.391	9.08	0.382	9.187	26.563	14055	46.89	43.91	90.8	3.82	91.87	265.63
	150	alpha	1.2	60x8 weeks	Ag80	MWF	NOVAC	0	All	2.91408	0.00952292	0.0129854	0.0225083	0.000997917	0.0227417	0.0551292	1398.76	4.571	6.233	10.804	0.479	10.916	26.462	13987.6	45.71	62.33	108.04	4.79	109.16	264.62
	150	delta	0.6	60x8 weeks	Ag80	MWF	NOVAC	0	All	2.91228	0.00908542	0.0137042	0.0227896	0.001475	0.0225771	0.0542875	1397.9	4.361	6.578	10.939	0.708	10.837	26.058	13979	43.61	65.78	109.39	7.08	108.37	260.58
	150	delta	1	60x8 weeks	Ag80	MWF	NOVAC	0	All	2.76984	0.00807292	0.0495188	0.0575917	0.004025	0.0577583	0.0456458	1329.53	3.875	23.769	27.644	1.932	27.724	21.91	13295.2	38.75	237.69	276.44	19.32	277.24	219.1
	150	delta	1.2	60x8 weeks	Ag80	MWF	NOVAC	0	All	2.68678	0.00705625	0.0703333	0.0773896	0.0055375	0.0775854	0.0402083	1289.66	3.387	33.76	37.147	2.658	37.241	19.3	12896.6	33.87	337.6	371.47	26.58	372.41	193
	150	original	0.6	60x8 weeks	Ag80	MWF	VAC95	25	All	2.96941	0.00762083	0.00108958	0.00871042	0.000397917	0.00808333	0.0576521	1425.32	3.658	0.523	4.181	0.191	3.88	27.673	14253.2	36.58	5.23	41.81	1.91	38.8	276.73
	150	original	1	60x8 weeks	Ag80	MWF	VAC95	25	All	2.96449	0.00789792	0.00204167	0.00993958	0.00044375	0.00945	0.0576917	1422.96	3.791	0.98	4.771	0.213	4.536	27.692	14229.6	37.91	9.8	47.71	2.13	45.36	276.92
	150	original	1.2	60x8 weeks	Ag80	MWF	VAC95	25	All	2.96498	0.00740625	0.00248333	0.00988958	0.000435417	0.00923333	0.0579104	1423.19	3.555	1.192	4.747	0.209	4.432	27.797	14231.9	35.55	11.92	47.47	2.09	44.32	277.97
	150	alpha	0.6	60x8 weeks	Ag80	MWF	VAC95	25	All	2.96295	0.0077625	0.00214583	0.00990833	0.000410417	0.009875	0.0580292	1422.21	3.726	1.03	4.756	0.197	4.74	27.854	14222.1	37.26	10.3	47.56	1.97	47.4	278.54
	150	alpha	1	60x8 weeks	Ag80	MWF	VAC95	25	All	2.95366	0.00769583	0.00461875	0.0123146	0.000566667	0.0122854	0.0575312	1417.76	3.694	2.217	5.911	0.272	5.897	27.615	14177.5	36.94	22.17	59.11	2.72	58.97	276.15
	150	alpha	1.2	60x8 weeks	Ag80	MWF	VAC95	25	All	2.94912	0.00773542	0.00593542	0.0136708	0.000604167	0.0135917	0.0567312	1415.58	3.713	2.849	6.562	0.29	6.524	27.231	14155.8	37.13	28.49	65.62	2.9	65.24	272.31
	150	delta	0.6	60x8 weeks	Ag80	MWF	VAC95	25	All	2.94565	0.00765625	0.00672917	0.0143854	0.00093125	0.014075	0.0567438	1413.91	3.675	3.23	6.905	0.447	6.756	27.237	14139.1	36.75	32.3	69.05	4.47	67.56	272.37
	150	delta	1	60x8 weeks	Ag80	MWF	VAC95	25	All	2.89986	0.00719167	0.0187854	0.0259771	0.00173958	0.025625	0.0537562	1391.93	3.452	9.017	12.469	0.835	12.3	25.803	13919.3	34.52	90.17	124.69	8.35	123	258.03
	150	delta	1.2	60x8 weeks	Ag80	MWF	VAC95	25	All	2.86358	0.00668333	0.0286021	0.0352854	0.00238958	0.0350583	0.0524083	1374.52	3.208	13.729	16.937	1.147	16.828	25.156	13745.2	32.08	137.29	169.37	11.47	168.28	251.56
	150	original	0.6	60x8 weeks	Ag80	MWF	VAC95	50	All	2.97977	0.00549167	0.0004375	0.00592917	0.000347917	0.00526458	0.0581396	1430.29	2.636	0.21	2.846	0.167	2.527	27.907	14302.9	26.36	2.1	28.46	1.67	25.27	279.07
	150	original	1	60x8 weeks	Ag80	MWF	VAC95	50	All	2.97852	0.005375	0.000795833	0.00617083	0.000379167	0.00551667	0.0590625	1429.69	2.58	0.382	2.962	0.182	2.648	28.35	14296.9	25.8	3.82	29.62	1.82	26.48	283.5
	150	original	1.2	60x8 weeks	Ag80	MWF	VAC95	50	All	2.97809	0.00530625	0.00104583	0.00635208	0.00038125	0.0057375	0.0578063	1429.48	2.547	0.502	3.049	0.183	2.754	27.747	14294.8	25.47	5.02	30.49	1.83	27.54	277.47
	150	alpha	0.6	60x8 weeks	Ag80	MWF	VAC95	50	All	2.97674	0.00539167	0.000845833	0.0062375	0.000247917	0.0062125	0.0585396	1428.84	2.588	0.406	2.994	0.119	2.982	28.099	14288.4	25.88	4.06	29.94	1.19	29.82	280.99
	150	alpha	1	60x8 weeks	Ag80	MWF	VAC95	50	All	2.97349	0.00531875	0.00190417	0.00722292	0.000308333	0.00716667	0.0589063	1427.28	2.553	0.914	3.467	0.148	3.44	28.275	14272.8	25.53	9.14	34.67	1.48	34.4	282.75
	150	alpha	1.2	60x8 weeks	Ag80	MWF	VAC95	50	All	2.97178	0.00545208	0.00222708	0.00767917	0.0003375	0.00755625	0.0584417	1426.45	2.617	1.069	3.686	0.162	3.627	28.052	14264.5	26.17	10.69	36.86	1.62	36.27	280.52
	150	delta	0.6	60x8 weeks	Ag80	MWF	VAC95	50	All	2.96844	0.005675	0.00260833	0.00828333	0.00045625	0.00828333	0.0579729	1424.85	2.724	1.252	3.976	0.219	3.976	27.827	14248.5	27.24	12.52	39.76	2.19	39.76	278.27
	150	delta	1	60x8 weeks	Ag80	MWF	VAC95	50	All	2.95665	0.00548958	0.00592708	0.0114167	0.0006875	0.0112854	0.0577563	1419.19	2.635	2.845	5.48	0.33	5.417	27.723	14191.9	26.35	28.45	54.8	3.3	54.17	277.23
	150	delta	1.2	60x8 weeks	Ag80	MWF	VAC95	50	All	2.94314	0.005575	0.00930208	0.0148771	0.00093125	0.0147229	0.0560187	1412.7	2.676	4.465	7.141	0.447	7.067	26.889	14127	26.76	44.65	71.41	4.47	70.67	268.89
	150	original	0.6	60x8 weeks	Ag80	MWF	VAC95	75	All	2.98985	0.00299792	0.000116667	0.00311458	0.000270833	0.00252708	0.0596021	1435.13	1.439	0.056	1.495	0.13	1.213	28.609	14351.3	14.39	0.56	14.95	1.3	12.13	286.09
	150	original	1	60x8 weeks	Ag80	MWF	VAC95	75	All	2.98909	0.00310833	0.000229167	0.0033375	0.000360417	0.00265208	0.0595417	1434.76	1.492	0.11	1.602	0.173	1.273	28.58	14347.6	14.92	1.1	16.02	1.73	12.73	285.8
	150	original	1.2	60x8 weeks	Ag80	MWF	VAC95	75	All	2.98875	0.00320208	0.00030625	0.00350833	0.000291667	0.00275208	0.0590104	1434.6	1.537	0.147	1.684	0.14	1.321	28.325	14346	15.37	1.47	16.84	1.4	13.21	283.25
	150	alpha	0.6	60x8 weeks	Ag80	MWF	VAC95	75	All	2.98684	0.00322083	0.000270833	0.00349167	0.000133333	0.00350833	0.0592417	1433.68	1.546	0.13	1.676	0.064	1.684	28.436	14336.8	15.46	1.3	16.76	0.64	16.84	284.36
	150	alpha	1	60x8 weeks	Ag80	MWF	VAC95	75	All	2.98637	0.003225	0.00048125	0.00370625	0.000145833	0.00365833	0.0592771	1433.46	1.548	0.231	1.779	0.07	1.756	28.453	14334.6	15.48	2.31	17.79	0.7	17.56	284.53
	150	alpha	1.2	60x8 weeks	Ag80	MWF	VAC95	75	All	2.9861	0.00309167	0.000639583	0.00373125	0.000152083	0.00368125	0.0585854	1433.33	1.484	0.307	1.791	0.073	1.767	28.121	14333.3	14.84	3.07	17.91	0.73	17.67	281.21
	150	delta	0.6	60x8 weeks	Ag80	MWF	VAC95	75	All	2.98386	0.00360625	0.000722917	0.00432917	0.000252083	0.0042	0.0593083	1432.25	1.731	0.347	2.078	0.121	2.016	28.468	14322.5	17.31	3.47	20.78	1.21	20.16	284.68
	150	delta	1	60x8 weeks	Ag80	MWF	VAC95	75	All	2.98032	0.00365625	0.00159583	0.00525208	0.000297917	0.00515833	0.0593313	1430.55	1.755	0.766	2.521	0.143	2.476	28.479	14305.5	17.55	7.66	25.21	1.43	24.76	284.79
	150	delta	1.2	60x8 weeks	Ag80	MWF	VAC95	75	All	2.97885	0.00356667	0.00203958	0.00560625	0.000322917	0.00553542	0.0582042	1429.85	1.712	0.979	2.691	0.155	2.657	27.938	14298.5	17.12	9.79	26.91	1.55	26.57	279.38
	150	original	0.6	60x8 weeks	Ag80	MWF	VAC95	100	All	2.99857	0.000797917	0	0.000797917	0.000277083	8.75e-05	0.0593938	1439.31	0.383	0	0.383	0.133	0.042	28.509	14393.1	3.83	0	3.83	1.33	0.42	285.09
	150	original	1	60x8 weeks	Ag80	MWF	VAC95	100	All	2.99878	0.00075	0	0.00075	0.00021875	9.58333e-05	0.0594458	1439.41	0.36	0	0.36	0.105	0.046	28.534	14394.1	3.6	0	3.6	1.05	0.46	285.34
	150	original	1.2	60x8 weeks	Ag80	MWF	VAC95	100	All	2.99872	0.0007125	2.08333e-06	0.000714583	0.000254167	6.875e-05	0.0601021	1439.39	0.342	0.001	0.343	0.122	0.033	28.849	14393.9	3.42	0.01	3.43	1.22	0.33	288.49
	150	alpha	0.6	60x8 weeks	Ag80	MWF	VAC95	100	All	2.99622	0.001025	8.33333e-06	0.00103333	5.83333e-05	0.000983333	0.0603792	1438.18	0.492	0.004	0.496	0.028	0.472	28.982	14381.8	4.92	0.04	4.96	0.28	4.72	289.82
	150	alpha	1	60x8 weeks	Ag80	MWF	VAC95	100	All	2.99657	0.000897917	3.125e-05	0.000929167	5.41667e-05	0.000872917	0.0596229	1438.35	0.431	0.015	0.446	0.026	0.419	28.619	14383.5	4.31	0.15	4.46	0.26	4.19	286.19
	150	alpha	1.2	60x8 weeks	Ag80	MWF	VAC95	100	All	2.99648	0.000933333	3.95833e-05	0.000972917	4.58333e-05	0.000922917	0.0591396	1438.31	0.448	0.019	0.467	0.022	0.443	28.387	14383.1	4.48	0.19	4.67	0.22	4.43	283.87
	150	delta	0.6	60x8 weeks	Ag80	MWF	VAC95	100	All	2.99404	0.00152917	7.5e-05	0.00160417	8.95833e-05	0.0015375	0.0590229	1437.14	0.734	0.036	0.77	0.043	0.738	28.331	14371.4	7.34	0.36	7.7	0.43	7.38	283.31
	150	delta	1	60x8 weeks	Ag80	MWF	VAC95	100	All	2.99405	0.00150208	0.000127083	0.00162917	7.29167e-05	0.0015875	0.0594708	1437.15	0.721	0.061	0.782	0.035	0.762	28.546	14371.5	7.21	0.61	7.82	0.35	7.62	285.46
	150	delta	1.2	60x8 weeks	Ag80	MWF	VAC95	100	All	2.99378	0.00146458	0.0002	0.00166458	8.54167e-05	0.00160833	0.0598854	1437.01	0.703	0.096	0.799	0.041	0.772	28.745	14370.1	7.03	0.96	7.99	0.41	7.72	287.45
	150	original	0.6	60x8 weeks	Ag80	MWF	VAC70	25	All	2.96684	0.00830417	0.00127708	0.00958125	0.000754167	0.00833542	0.0579312	1424.09	3.986	0.613	4.599	0.362	4.001	27.807	14240.9	39.86	6.13	45.99	3.62	40.01	278.07
	150	original	1	60x8 weeks	Ag80	MWF	VAC70	25	All	2.96327	0.00833125	0.00227083	0.0106021	0.000875	0.00924167	0.057375	1422.37	3.999	1.09	5.089	0.42	4.436	27.54	14223.7	39.99	10.9	50.89	4.2	44.36	275.4
	150	original	1.2	60x8 weeks	Ag80	MWF	VAC70	25	All	2.96168	0.00830417	0.00303542	0.0113396	0.000914583	0.00975	0.0573979	1421.61	3.986	1.457	5.443	0.439	4.68	27.551	14216.1	39.86	14.57	54.43	4.39	46.8	275.51
	150	alpha	0.6	60x8 weeks	Ag80	MWF	VAC70	25	All	2.9601	0.00815208	0.00240417	0.0105562	0.00045625	0.0105292	0.0574208	1420.85	3.913	1.154	5.067	0.219	5.054	27.562	14208.5	39.13	11.54	50.67	2.19	50.54	275.62
	150	alpha	1	60x8 weeks	Ag80	MWF	VAC70	25	All	2.94934	0.00834583	0.00505833	0.0134042	0.000585417	0.0134875	0.0567104	1415.68	4.006	2.428	6.434	0.281	6.474	27.221	14156.8	40.06	24.28	64.34	2.81	64.74	272.21
	150	alpha	1.2	60x8 weeks	Ag80	MWF	VAC70	25	All	2.94234	0.00818333	0.00729792	0.0154813	0.000697917	0.0154458	0.0561021	1412.32	3.928	3.503	7.431	0.335	7.414	26.929	14123.2	39.28	35.03	74.31	3.35	74.14	269.29
	150	delta	0.6	60x8 weeks	Ag80	MWF	VAC70	25	All	2.93613	0.00839792	0.00822083	0.0166188	0.00100833	0.0164854	0.0558125	1409.34	4.031	3.946	7.977	0.484	7.913	26.79	14093.4	40.31	39.46	79.77	4.84	79.13	267.9
	150	delta	1	60x8 weeks	Ag80	MWF	VAC70	25	All	2.88246	0.00766667	0.0226521	0.0303187	0.00205833	0.0300792	0.0539083	1383.58	3.68	10.873	14.553	0.988	14.438	25.876	13835.8	36.8	108.73	145.53	9.88	144.38	258.76
	150	delta	1.2	60x8 weeks	Ag80	MWF	VAC70	25	All	2.82218	0.0071625	0.0379667	0.0451292	0.00309792	0.0448875	0.0493083	1354.65	3.438	18.224	21.662	1.487	21.546	23.668	13546.5	34.38	182.24	216.62	14.87	215.46	236.68
	150	original	0.6	60x8 weeks	Ag80	MWF	VAC70	50	All	2.97612	0.00686458	0.00061875	0.00748333	0.00106042	0.00549792	0.0582417	1428.54	3.295	0.297	3.592	0.509	2.639	27.956	14285.4	32.95	2.97	35.92	5.09	26.39	279.56
	150	original	1	60x8 weeks	Ag80	MWF	VAC70	50	All	2.97552	0.00668333	0.00108958	0.00777292	0.00112708	0.00562083	0.0577896	1428.25	3.208	0.523	3.731	0.541	2.698	27.739	14282.5	32.08	5.23	37.31	5.41	26.98	277.39
	150	original	1.2	60x8 weeks	Ag80	MWF	VAC70	50	All	2.97349	0.00674583	0.00147083	0.00821667	0.00113125	0.00616875	0.0579792	1427.28	3.238	0.706	3.944	0.543	2.961	27.83	14272.8	32.38	7.06	39.44	5.43	29.61	278.3
	150	alpha	0.6	60x8 weeks	Ag80	MWF	VAC70	50	All	2.96935	0.00676458	0.00149167	0.00825625	0.000329167	0.00823542	0.0585521	1425.29	3.247	0.716	3.963	0.158	3.953	28.105	14252.9	32.47	7.16	39.63	1.58	39.53	281.05
	150	alpha	1	60x8 weeks	Ag80	MWF	VAC70	50	All	2.96447	0.00676042	0.00270417	0.00946458	0.000429167	0.00940833	0.0573188	1422.94	3.245	1.298	4.543	0.206	4.516	27.513	14229.4	32.45	12.98	45.43	2.06	45.16	275.13
	150	alpha	1.2	60x8 weeks	Ag80	MWF	VAC70	50	All	2.96251	0.00661458	0.00338542	0.01	0.00045625	0.00988958	0.0577229	1422.01	3.175	1.625	4.8	0.219	4.747	27.707	14220.1	31.75	16.25	48	2.19	47.47	277.07
	150	delta	0.6	60x8 weeks	Ag80	MWF	VAC70	50	All	2.95726	0.00693125	0.00428333	0.0112146	0.00073125	0.0110458	0.0574792	1419.48	3.327	2.056	5.383	0.351	5.302	27.59	14194.8	33.27	20.56	53.83	3.51	53.02	275.9
	150	delta	1	60x8 weeks	Ag80	MWF	VAC70	50	All	2.9312	0.00683542	0.0111854	0.0180208	0.0011125	0.0178	0.0558563	1406.98	3.281	5.369	8.65	0.534	8.544	26.811	14069.8	32.81	53.69	86.5	5.34	85.44	268.11
	150	delta	1.2	60x8 weeks	Ag80	MWF	VAC70	50	All	2.91027	0.0066625	0.0162521	0.0229146	0.00156667	0.0228646	0.0541729	1396.93	3.198	7.801	10.999	0.752	10.975	26.003	13969.3	31.98	78.01	109.99	7.52	109.75	260.03
	150	original	0.6	60x8 weeks	Ag80	MWF	VAC70	75	All	2.98529	0.0049875	0.0002625	0.00525	0.00121458	0.00277917	0.0589521	1432.94	2.394	0.126	2.52	0.583	1.334	28.297	14329.4	23.94	1.26	25.2	5.83	13.34	282.97
	150	original	1	60x8 weeks	Ag80	MWF	VAC70	75	All	2.98404	0.00512292	0.000433333	0.00555625	0.00127292	0.00305	0.0582292	1432.34	2.459	0.208	2.667	0.611	1.464	27.95	14323.4	24.59	2.08	26.67	6.11	14.64	279.5
	150	original	1.2	60x8 weeks	Ag80	MWF	VAC70	75	All	2.9843	0.00508958	0.000570833	0.00566042	0.00131875	0.00298542	0.0586187	1432.46	2.443	0.274	2.717	0.633	1.433	28.137	14324.6	24.43	2.74	27.17	6.33	14.33	281.37
	150	alpha	0.6	60x8 weeks	Ag80	MWF	VAC70	75	All	2.97879	0.00499375	0.000635417	0.00562917	0.00023125	0.00563333	0.0587875	1429.82	2.397	0.305	2.702	0.111	2.704	28.218	14298.2	23.97	3.05	27.02	1.11	27.04	282.18
	150	alpha	1	60x8 weeks	Ag80	MWF	VAC70	75	All	2.97798	0.004825	0.00108333	0.00590833	0.000283333	0.00581458	0.0591417	1429.43	2.316	0.52	2.836	0.136	2.791	28.388	14294.3	23.16	5.2	28.36	1.36	27.91	283.88
	150	alpha	1.2	60x8 weeks	Ag80	MWF	VAC70	75	All	2.97582	0.00512292	0.00135208	0.006475	0.0003	0.00637917	0.0584104	1428.4	2.459	0.649	3.108	0.144	3.062	28.037	14284	24.59	6.49	31.08	1.44	30.62	280.37
	150	delta	0.6	60x8 weeks	Ag80	MWF	VAC70	75	All	2.97062	0.00583542	0.00201667	0.00785208	0.000441667	0.00773958	0.0579229	1425.9	2.801	0.968	3.769	0.212	3.715	27.803	14259	28.01	9.68	37.69	2.12	37.15	278.03
	150	delta	1	60x8 weeks	Ag80	MWF	VAC70	75	All	2.96286	0.00573333	0.00404167	0.009775	0.00065625	0.00957292	0.0580437	1422.17	2.752	1.94	4.692	0.315	4.595	27.861	14221.8	27.52	19.4	46.92	3.15	45.95	278.61
	150	delta	1.2	60x8 weeks	Ag80	MWF	VAC70	75	All	2.95475	0.00576458	0.0061125	0.0118771	0.0007625	0.0116937	0.0576646	1418.28	2.767	2.934	5.701	0.366	5.613	27.679	14182.8	27.67	29.34	57.01	3.66	56.13	276.79
	150	original	0.6	60x8 weeks	Ag80	MWF	VAC70	100	All	2.99294	0.00345625	1.875e-05	0.003475	0.00139792	0.00043125	0.0594417	1436.61	1.659	0.009	1.668	0.671	0.207	28.532	14366.1	16.59	0.09	16.68	6.71	2.07	285.32
	150	original	1	60x8 weeks	Ag80	MWF	VAC70	100	All	2.99281	0.00343333	3.95833e-05	0.00347292	0.00144792	0.00041875	0.05865	1436.55	1.648	0.019	1.667	0.695	0.201	28.152	14365.5	16.48	0.19	16.67	6.95	2.01	281.52
	150	original	1.2	60x8 weeks	Ag80	MWF	VAC70	100	All	2.9933	0.00331875	3.95833e-05	0.00335833	0.00136875	0.000395833	0.05895	1436.79	1.593	0.019	1.612	0.657	0.19	28.296	14367.9	15.93	0.19	16.12	6.57	1.9	282.96
	150	alpha	0.6	60x8 weeks	Ag80	MWF	VAC70	100	All	2.9873	0.00324583	0.000214583	0.00346042	0.000152083	0.0033625	0.0591	1433.9	1.558	0.103	1.661	0.073	1.614	28.368	14339	15.58	1.03	16.61	0.73	16.14	283.68
	150	alpha	1	60x8 weeks	Ag80	MWF	VAC70	100	All	2.98708	0.00327708	0.00031875	0.00359583	0.000191667	0.00340417	0.058775	1433.8	1.573	0.153	1.726	0.092	1.634	28.212	14338	15.73	1.53	17.26	0.92	16.34	282.12
	150	alpha	1.2	60x8 weeks	Ag80	MWF	VAC70	100	All	2.98571	0.00346667	0.00049375	0.00396042	0.000216667	0.00375417	0.0587542	1433.14	1.664	0.237	1.901	0.104	1.802	28.202	14331.4	16.64	2.37	19.01	1.04	18.02	282.02
	150	delta	0.6	60x8 weeks	Ag80	MWF	VAC70	100	All	2.98087	0.00436458	0.00075	0.00511458	0.000339583	0.00492708	0.0589958	1430.82	2.095	0.36	2.455	0.163	2.365	28.318	14308.2	20.95	3.6	24.55	1.63	23.65	283.18
	150	delta	1	60x8 weeks	Ag80	MWF	VAC70	100	All	2.97897	0.0043	0.00129583	0.00559583	0.00034375	0.00546667	0.0583104	1429.91	2.064	0.622	2.686	0.165	2.624	27.989	14299.1	20.64	6.22	26.86	1.65	26.24	279.89
	150	delta	1.2	60x8 weeks	Ag80	MWF	VAC70	100	All	2.97755	0.00429167	0.00167292	0.00596458	0.00033125	0.00583542	0.0587479	1429.22	2.06	0.803	2.863	0.159	2.801	28.199	14292.2	20.6	8.03	28.63	1.59	28.01	281.99
	150	original	0.6	60x8 weeks	Ag80	MWF	VAC50	25	All	2.96541	0.00877292	0.00138125	0.0101542	0.001025	0.00847917	0.0570521	1423.4	4.211	0.663	4.874	0.492	4.07	27.385	14234	42.11	6.63	48.74	4.92	40.7	273.85
	150	original	1	60x8 weeks	Ag80	MWF	VAC50	25	All	2.96185	0.00885417	0.00245	0.0113042	0.00117917	0.00931042	0.05695	1421.69	4.25	1.176	5.426	0.566	4.469	27.336	14216.9	42.5	11.76	54.26	5.66	44.69	273.36
	150	original	1.2	60x8 weeks	Ag80	MWF	VAC50	25	All	2.95741	0.00914583	0.00327083	0.0124167	0.00121875	0.0104292	0.0568875	1419.56	4.39	1.57	5.96	0.585	5.006	27.306	14195.6	43.9	15.7	59.6	5.85	50.06	273.06
	150	alpha	0.6	60x8 weeks	Ag80	MWF	VAC50	25	All	2.95685	0.00876875	0.00272917	0.0114979	0.000554167	0.011425	0.0571375	1419.29	4.209	1.31	5.519	0.266	5.484	27.426	14192.9	42.09	13.1	55.19	2.66	54.84	274.26
	150	alpha	1	60x8 weeks	Ag80	MWF	VAC50	25	All	2.94406	0.00878125	0.00597292	0.0147542	0.000695833	0.0147729	0.0567958	1413.15	4.215	2.867	7.082	0.334	7.091	27.262	14131.5	42.15	28.67	70.82	3.34	70.91	272.62
	150	alpha	1.2	60x8 weeks	Ag80	MWF	VAC50	25	All	2.9383	0.00844792	0.00789792	0.0163458	0.000779167	0.0162667	0.0563792	1410.38	4.055	3.791	7.846	0.374	7.808	27.062	14103.8	40.55	37.91	78.46	3.74	78.08	270.62
	150	delta	0.6	60x8 weeks	Ag80	MWF	VAC50	25	All	2.93002	0.0091125	0.00919375	0.0183062	0.00115833	0.0179729	0.0554229	1406.41	4.374	4.413	8.787	0.556	8.627	26.603	14064.1	43.74	44.13	87.87	5.56	86.27	266.03
	150	delta	1	60x8 weeks	Ag80	MWF	VAC50	25	All	2.85342	0.00829792	0.0288312	0.0371292	0.00245833	0.0372063	0.0509187	1369.64	3.983	13.839	17.822	1.18	17.859	24.441	13696.4	39.83	138.39	178.22	11.8	178.59	244.41
	150	delta	1.2	60x8 weeks	Ag80	MWF	VAC50	25	All	2.7898	0.00767292	0.0456063	0.0532792	0.00366875	0.0530271	0.0471063	1339.11	3.683	21.891	25.574	1.761	25.453	22.611	13391.1	36.83	218.91	255.74	17.61	254.53	226.11
	150	original	0.6	60x8 weeks	Ag80	MWF	VAC50	50	All	2.97443	0.00767083	0.00081875	0.00848958	0.00145625	0.005575	0.0581313	1427.73	3.682	0.393	4.075	0.699	2.676	27.903	14277.3	36.82	3.93	40.75	6.99	26.76	279.03
	150	original	1	60x8 weeks	Ag80	MWF	VAC50	50	All	2.97333	0.00741458	0.0013125	0.00872708	0.00163333	0.00568542	0.0580292	1427.2	3.559	0.63	4.189	0.784	2.729	27.854	14272	35.59	6.3	41.89	7.84	27.29	278.54
	150	original	1.2	60x8 weeks	Ag80	MWF	VAC50	50	All	2.97093	0.0077375	0.00166667	0.00940417	0.00175	0.00619167	0.0575458	1426.05	3.714	0.8	4.514	0.84	2.972	27.622	14260.5	37.14	8	45.14	8.4	29.72	276.22
	150	alpha	0.6	60x8 weeks	Ag80	MWF	VAC50	50	All	2.96469	0.00761875	0.0019375	0.00955625	0.0004625	0.00936875	0.05795	1423.05	3.657	0.93	4.587	0.222	4.497	27.816	14230.5	36.57	9.3	45.87	2.22	44.97	278.16
	150	alpha	1	60x8 weeks	Ag80	MWF	VAC50	50	All	2.95846	0.00759375	0.00349167	0.0110854	0.000570833	0.0108979	0.057525	1420.06	3.645	1.676	5.321	0.274	5.231	27.612	14200.6	36.45	16.76	53.21	2.74	52.31	276.12
	150	alpha	1.2	60x8 weeks	Ag80	MWF	VAC50	50	All	2.95562	0.00730208	0.00438542	0.0116875	0.000547917	0.0116125	0.0572229	1418.7	3.505	2.105	5.61	0.263	5.574	27.467	14187	35.05	21.05	56.1	2.63	55.74	274.67
	150	delta	0.6	60x8 weeks	Ag80	MWF	VAC50	50	All	2.94639	0.00836667	0.00584583	0.0142125	0.000885417	0.0139271	0.0567021	1414.27	4.016	2.806	6.822	0.425	6.685	27.217	14142.7	40.16	28.06	68.22	4.25	66.85	272.17
	150	delta	1	60x8 weeks	Ag80	MWF	VAC50	50	All	2.90532	0.00803958	0.0165167	0.0245563	0.00167917	0.0242167	0.0539833	1394.56	3.859	7.928	11.787	0.806	11.624	25.912	13945.6	38.59	79.28	117.87	8.06	116.24	259.12
	150	delta	1.2	60x8 weeks	Ag80	MWF	VAC50	50	All	2.87178	0.007575	0.0254125	0.0329875	0.00228333	0.0326271	0.0517167	1378.46	3.636	12.198	15.834	1.096	15.661	24.824	13784.6	36.36	121.98	158.34	10.96	156.61	248.24
	150	original	0.6	60x8 weeks	Ag80	MWF	VAC50	75	All	2.98136	0.00641042	0.000397917	0.00680833	0.00190833	0.00312083	0.0584312	1431.06	3.077	0.191	3.268	0.916	1.498	28.047	14310.5	30.77	1.91	32.68	9.16	14.98	280.47
	150	original	1	60x8 weeks	Ag80	MWF	VAC50	75	All	2.98006	0.00660208	0.000691667	0.00729375	0.00204792	0.00330417	0.0586104	1430.43	3.169	0.332	3.501	0.983	1.586	28.133	14304.3	31.69	3.32	35.01	9.83	15.86	281.33
	150	original	1.2	60x8 weeks	Ag80	MWF	VAC50	75	All	2.97921	0.00670625	0.000810417	0.00751667	0.00220625	0.00334792	0.0583167	1430.02	3.219	0.389	3.608	1.059	1.607	27.992	14300.2	32.19	3.89	36.08	10.59	16.07	279.92
	150	alpha	0.6	60x8 weeks	Ag80	MWF	VAC50	75	All	2.97241	0.00639583	0.00110417	0.0075	0.00036875	0.00728958	0.0587708	1426.76	3.07	0.53	3.6	0.177	3.499	28.21	14267.6	30.7	5.3	36	1.77	34.99	282.1
	150	alpha	1	60x8 weeks	Ag80	MWF	VAC50	75	All	2.96785	0.00661667	0.00206042	0.00867708	0.0004625	0.00845833	0.0586083	1424.57	3.176	0.989	4.165	0.222	4.06	28.132	14245.7	31.76	9.89	41.65	2.22	40.6	281.32
	150	alpha	1.2	60x8 weeks	Ag80	MWF	VAC50	75	All	2.96721	0.00637083	0.00251667	0.0088875	0.000445833	0.0086875	0.0580896	1424.26	3.058	1.208	4.266	0.214	4.17	27.883	14242.6	30.58	12.08	42.66	2.14	41.7	278.83
	150	delta	0.6	60x8 weeks	Ag80	MWF	VAC50	75	All	2.95872	0.00738333	0.00349167	0.010875	0.000714583	0.0106896	0.0573542	1420.19	3.544	1.676	5.22	0.343	5.131	27.53	14201.9	35.44	16.76	52.2	3.43	51.31	275.3
	150	delta	1	60x8 weeks	Ag80	MWF	VAC50	75	All	2.93896	0.00754792	0.00866667	0.0162146	0.00109167	0.0157729	0.0561083	1410.7	3.623	4.16	7.783	0.524	7.571	26.932	14107	36.23	41.6	77.83	5.24	75.71	269.32
	150	delta	1.2	60x8 weeks	Ag80	MWF	VAC50	75	All	2.92261	0.00732708	0.0128042	0.0201312	0.00140417	0.0198021	0.0552729	1402.85	3.517	6.146	9.663	0.674	9.505	26.531	14028.5	35.17	61.46	96.63	6.74	95.05	265.31
	150	original	0.6	60x8 weeks	Ag80	MWF	VAC50	100	All	2.9888	0.00530625	6.66667e-05	0.00537292	0.0022625	0.00069375	0.058275	1434.62	2.547	0.032	2.579	1.086	0.333	27.972	14346.2	25.47	0.32	25.79	10.86	3.33	279.72
	150	original	1	60x8 weeks	Ag80	MWF	VAC50	100	All	2.98853	0.0052375	0.00011875	0.00535625	0.00225417	0.0007	0.0589042	1434.49	2.514	0.057	2.571	1.082	0.336	28.274	14344.9	25.14	0.57	25.71	10.82	3.36	282.74
	150	original	1.2	60x8 weeks	Ag80	MWF	VAC50	100	All	2.98824	0.00543542	0.000141667	0.00557708	0.00235625	0.000722917	0.0589375	1434.35	2.609	0.068	2.677	1.131	0.347	28.29	14343.5	26.09	0.68	26.77	11.31	3.47	282.9
	150	alpha	0.6	60x8 weeks	Ag80	MWF	VAC50	100	All	2.97912	0.00516875	0.00054375	0.0057125	0.000295833	0.00547917	0.0588708	1429.98	2.481	0.261	2.742	0.142	2.63	28.258	14299.8	24.81	2.61	27.42	1.42	26.3	282.58
	150	alpha	1	60x8 weeks	Ag80	MWF	VAC50	100	All	2.97769	0.0051375	0.000916667	0.00605417	0.00036875	0.00579167	0.0578313	1429.29	2.466	0.44	2.906	0.177	2.78	27.759	14292.9	24.66	4.4	29.06	1.77	27.8	277.59
	150	alpha	1.2	60x8 weeks	Ag80	MWF	VAC50	100	All	2.97591	0.00527083	0.00129375	0.00656458	0.000377083	0.0063125	0.0576917	1428.44	2.53	0.621	3.151	0.181	3.03	27.692	14284.4	25.3	6.21	31.51	1.81	30.3	276.92
	150	delta	0.6	60x8 weeks	Ag80	MWF	VAC50	100	All	2.96712	0.006775	0.00200208	0.00877708	0.00051875	0.00858542	0.0580104	1424.22	3.252	0.961	4.213	0.249	4.121	27.845	14242.2	32.52	9.61	42.13	2.49	41.21	278.45
	150	delta	1	60x8 weeks	Ag80	MWF	VAC50	100	All	2.95766	0.0069625	0.00426875	0.0112312	0.00071875	0.0110646	0.0575958	1419.68	3.342	2.049	5.391	0.345	5.311	27.646	14196.8	33.42	20.49	53.91	3.45	53.11	276.46
	150	delta	1.2	60x8 weeks	Ag80	MWF	VAC50	100	All	2.95502	0.0066875	0.00530417	0.0119917	0.000766667	0.0117167	0.0570479	1418.41	3.21	2.546	5.756	0.368	5.624	27.383	14184.1	32.1	25.46	57.56	3.68	56.24	273.83
	150	original	0.6	60x8 weeks	Ag80	M	NOVAC	0	All	0.987423	0.00995833	0.00513958	0.0150979	0.00419167	0.00730417	0.0185542	473.963	4.78	2.467	7.247	2.012	3.506	8.906	4739.63	47.8	24.67	72.47	20.12	35.06	89.06
	150	original	1	60x8 weeks	Ag80	M	NOVAC	0	All	0.981313	0.00971042	0.0124	0.0221104	0.00608958	0.0109521	0.0184042	471.03	4.661	5.952	10.613	2.923	5.257	8.834	4710.3	46.61	59.52	106.13	29.23	52.57	88.34
	150	original	1.2	60x8 weeks	Ag80	M	NOVAC	0	All	0.977638	0.0094375	0.017	0.0264375	0.00717292	0.0132604	0.0181833	469.266	4.53	8.16	12.69	3.443	6.365	8.728	4692.66	45.3	81.6	126.9	34.43	63.65	87.28
	150	alpha	0.6	60x8 weeks	Ag80	M	NOVAC	0	All	0.975617	0.00939375	0.01595	0.0253438	0.00753333	0.0148333	0.0181938	468.296	4.509	7.656	12.165	3.616	7.12	8.733	4682.96	45.09	76.56	121.65	36.16	71.2	87.33
	150	alpha	1	60x8 weeks	Ag80	M	NOVAC	0	All	0.94104	0.00799375	0.0513646	0.0593583	0.0182125	0.0350896	0.015575	451.699	3.837	24.655	28.492	8.742	16.843	7.476	4516.99	38.37	246.55	284.92	87.42	168.43	74.76
	150	alpha	1.2	60x8 weeks	Ag80	M	NOVAC	0	All	0.918944	0.00697083	0.0712208	0.0781917	0.0245396	0.0471417	0.0140479	441.093	3.346	34.186	37.532	11.779	22.628	6.743	4410.93	33.46	341.86	375.32	117.79	226.28	67.43
	150	delta	0.6	60x8 weeks	Ag80	M	NOVAC	0	All	0.913708	0.00677917	0.0757396	0.0825188	0.0277292	0.0485417	0.0139354	438.58	3.254	36.355	39.609	13.31	23.3	6.689	4385.8	32.54	363.55	396.09	133.1	233	66.89
	150	delta	1	60x8 weeks	Ag80	M	NOVAC	0	All	0.865842	0.00457708	0.111715	0.116292	0.0402458	0.0713479	0.009325	415.604	2.197	53.623	55.82	19.318	34.247	4.476	4156.04	21.97	536.23	558.2	193.18	342.47	44.76
	150	delta	1.2	60x8 weeks	Ag80	M	NOVAC	0	All	0.861163	0.00428333	0.116281	0.120565	0.0413667	0.0744062	0.00868125	413.358	2.056	55.815	57.871	19.856	35.715	4.167	4133.58	20.56	558.15	578.71	198.56	357.15	41.67
	150	original	0.6	60x8 weeks	Ag80	M	VAC95	25	All	0.991356	0.007725	0.00275625	0.0104812	0.0029125	0.00489167	0.0190604	475.851	3.708	1.323	5.031	1.398	2.348	9.149	4758.51	37.08	13.23	50.31	13.98	23.48	91.49
	150	original	1	60x8 weeks	Ag80	M	VAC95	25	All	0.98931	0.00754583	0.00571458	0.0132604	0.00357917	0.00618958	0.0191063	474.869	3.622	2.743	6.365	1.718	2.971	9.171	4748.69	36.22	27.43	63.65	17.18	29.71	91.71
	150	original	1.2	60x8 weeks	Ag80	M	VAC95	25	All	0.987733	0.00756667	0.00760417	0.0151708	0.00413333	0.0072375	0.0188542	474.112	3.632	3.65	7.282	1.984	3.474	9.05	4741.12	36.32	36.5	72.82	19.84	34.74	90.5
	150	alpha	0.6	60x8 weeks	Ag80	M	VAC95	25	All	0.986175	0.00750208	0.00722917	0.0147312	0.0045125	0.00827708	0.0187625	473.364	3.601	3.47	7.071	2.166	3.973	9.006	4733.64	36.01	34.7	70.71	21.66	39.73	90.06
	150	alpha	1	60x8 weeks	Ag80	M	VAC95	25	All	0.974852	0.00715	0.0190354	0.0261854	0.00785208	0.0152146	0.0178188	467.929	3.432	9.137	12.569	3.769	7.303	8.553	4679.29	34.32	91.37	125.69	37.69	73.03	85.53
	150	alpha	1.2	60x8 weeks	Ag80	M	VAC95	25	All	0.964871	0.0066875	0.0293146	0.0360021	0.0109417	0.0212271	0.0175438	463.138	3.21	14.071	17.281	5.252	10.189	8.421	4631.38	32.1	140.71	172.81	52.52	101.89	84.21
	150	delta	0.6	60x8 weeks	Ag80	M	VAC95	25	All	0.96169	0.00675625	0.0319875	0.0387438	0.0123812	0.0225333	0.0170708	461.611	3.243	15.354	18.597	5.943	10.816	8.194	4616.11	32.43	153.54	185.97	59.43	108.16	81.94
	150	delta	1	60x8 weeks	Ag80	M	VAC95	25	All	0.914483	0.004875	0.0752667	0.0801417	0.0266896	0.0480854	0.01345	438.952	2.34	36.128	38.468	12.811	23.081	6.456	4389.52	23.4	361.28	384.68	128.11	230.81	64.56
	150	delta	1.2	60x8 weeks	Ag80	M	VAC95	25	All	0.897958	0.00432083	0.0884396	0.0927604	0.0309521	0.0561583	0.0120187	431.02	2.074	42.451	44.525	14.857	26.956	5.769	4310.2	20.74	424.51	445.25	148.57	269.56	57.69
	150	original	0.6	60x8 weeks	Ag80	M	VAC95	50	All	0.994608	0.00538333	0.00116667	0.00655	0.00189375	0.00292083	0.0197146	477.412	2.584	0.56	3.144	0.909	1.402	9.463	4774.12	25.84	5.6	31.44	9.09	14.02	94.63
	150	original	1	60x8 weeks	Ag80	M	VAC95	50	All	0.994098	0.00527292	0.001925	0.00719792	0.00204167	0.00323958	0.0197146	477.167	2.531	0.924	3.455	0.98	1.555	9.463	4771.67	25.31	9.24	34.55	9.8	15.55	94.63
	150	original	1.2	60x8 weeks	Ag80	M	VAC95	50	All	0.993867	0.00527292	0.00256458	0.0078375	0.0022625	0.00337292	0.0189333	477.056	2.531	1.231	3.762	1.086	1.619	9.088	4770.56	25.31	12.31	37.62	10.86	16.19	90.88
	150	alpha	0.6	60x8 weeks	Ag80	M	VAC95	50	All	0.992081	0.00542083	0.002925	0.00834583	0.00253542	0.0046375	0.0194437	476.199	2.602	1.404	4.006	1.217	2.226	9.333	4761.99	26.02	14.04	40.06	12.17	22.26	93.33
	150	alpha	1	60x8 weeks	Ag80	M	VAC95	50	All	0.988585	0.0054	0.00655833	0.0119583	0.00353333	0.007	0.0192562	474.521	2.592	3.148	5.74	1.696	3.36	9.243	4745.21	25.92	31.48	57.4	16.96	33.6	92.43
	150	alpha	1.2	60x8 weeks	Ag80	M	VAC95	50	All	0.987527	0.00504375	0.00839583	0.0134396	0.003975	0.0076375	0.0193083	474.013	2.421	4.03	6.451	1.908	3.666	9.268	4740.13	24.21	40.3	64.51	19.08	36.66	92.68
	150	delta	0.6	60x8 weeks	Ag80	M	VAC95	50	All	0.984585	0.00550833	0.0103667	0.015875	0.00501667	0.00912292	0.0185667	472.601	2.644	4.976	7.62	2.408	4.379	8.912	4726.01	26.44	49.76	76.2	24.08	43.79	89.12
	150	delta	1	60x8 weeks	Ag80	M	VAC95	50	All	0.965165	0.0048125	0.0298229	0.0346354	0.0112854	0.0200667	0.0174125	463.279	2.31	14.315	16.625	5.417	9.632	8.358	4632.79	23.1	143.15	166.25	54.17	96.32	83.58
	150	delta	1.2	60x8 weeks	Ag80	M	VAC95	50	All	0.955583	0.00443958	0.0392521	0.0436917	0.0141917	0.0255667	0.0162896	458.68	2.131	18.841	20.972	6.812	12.272	7.819	4586.8	21.31	188.41	209.72	68.12	122.72	78.19
	150	original	0.6	60x8 weeks	Ag80	M	VAC95	75	All	0.997398	0.00302917	0.000270833	0.0033	0.000964583	0.0013625	0.0193063	478.751	1.454	0.13	1.584	0.463	0.654	9.267	4787.51	14.54	1.3	15.84	4.63	6.54	92.67
	150	original	1	60x8 weeks	Ag80	M	VAC95	75	All	0.997321	0.00296875	0.000541667	0.00351042	0.00100625	0.00140625	0.0196479	478.714	1.425	0.26	1.685	0.483	0.675	9.431	4787.14	14.25	2.6	16.85	4.83	6.75	94.31
	150	original	1.2	60x8 weeks	Ag80	M	VAC95	75	All	0.997048	0.00309583	0.000716667	0.0038125	0.00116875	0.00144375	0.0195833	478.583	1.486	0.344	1.83	0.561	0.693	9.4	4785.83	14.86	3.44	18.3	5.61	6.93	94
	150	alpha	0.6	60x8 weeks	Ag80	M	VAC95	75	All	0.996433	0.00320417	0.0007	0.00390417	0.00114375	0.0020875	0.0199146	478.288	1.538	0.336	1.874	0.549	1.002	9.559	4782.88	15.38	3.36	18.74	5.49	10.02	95.59
	150	alpha	1	60x8 weeks	Ag80	M	VAC95	75	All	0.995738	0.00325625	0.00133542	0.00459167	0.00131042	0.00265833	0.0196417	477.954	1.563	0.641	2.204	0.629	1.276	9.428	4779.54	15.63	6.41	22.04	6.29	12.76	94.28
	150	alpha	1.2	60x8 weeks	Ag80	M	VAC95	75	All	0.995177	0.00327708	0.00201667	0.00529375	0.00154167	0.00287708	0.0197042	477.685	1.573	0.968	2.541	0.74	1.381	9.458	4776.85	15.73	9.68	25.41	7.4	13.81	94.58
	150	delta	0.6	60x8 weeks	Ag80	M	VAC95	75	All	0.994487	0.0034625	0.00228333	0.00574583	0.00181042	0.00315	0.0194354	477.354	1.662	1.096	2.758	0.869	1.512	9.329	4773.54	16.62	10.96	27.58	8.69	15.12	93.29
	150	delta	1	60x8 weeks	Ag80	M	VAC95	75	All	0.991919	0.00337917	0.00543333	0.0088125	0.00267708	0.0049625	0.0195333	476.121	1.622	2.608	4.23	1.285	2.382	9.376	4761.21	16.22	26.08	42.3	12.85	23.82	93.76
	150	delta	1.2	60x8 weeks	Ag80	M	VAC95	75	All	0.989223	0.00342917	0.00777917	0.0112083	0.00344375	0.00647917	0.0190979	474.827	1.646	3.734	5.38	1.653	3.11	9.167	4748.27	16.46	37.34	53.8	16.53	31.1	91.67
	150	original	0.6	60x8 weeks	Ag80	M	VAC95	100	All	0.999698	0.000710417	0	0.000710417	0.000245833	2.91667e-05	0.0197583	479.855	0.341	0	0.341	0.118	0.014	9.484	4798.55	3.41	0	3.41	1.18	0.14	94.84
	150	original	1	60x8 weeks	Ag80	M	VAC95	100	All	0.999652	0.00071875	0	0.00071875	0.000264583	1.66667e-05	0.0194812	479.833	0.345	0	0.345	0.127	0.008	9.351	4798.33	3.45	0	3.45	1.27	0.08	93.51
	150	original	1.2	60x8 weeks	Ag80	M	VAC95	100	All	0.99961	0.000745833	4.16667e-06	0.00075	0.000275	2.5e-05	0.0198979	479.813	0.358	0.002	0.36	0.132	0.012	9.551	4798.13	3.58	0.02	3.6	1.32	0.12	95.51
	150	alpha	0.6	60x8 weeks	Ag80	M	VAC95	100	All	0.999194	0.000975	3.125e-05	0.00100625	0.000247917	0.0005125	0.0197708	479.613	0.468	0.015	0.483	0.119	0.246	9.49	4796.13	4.68	0.15	4.83	1.19	2.46	94.9
	150	alpha	1	60x8 weeks	Ag80	M	VAC95	100	All	0.999204	0.0009	5e-05	0.00095	0.00024375	0.000514583	0.0200229	479.618	0.432	0.024	0.456	0.117	0.247	9.611	4796.18	4.32	0.24	4.56	1.17	2.47	96.11
	150	alpha	1.2	60x8 weeks	Ag80	M	VAC95	100	All	0.999165	0.00093125	5.20833e-05	0.000983333	0.0002875	0.0004875	0.0195833	479.599	0.447	0.025	0.472	0.138	0.234	9.4	4795.99	4.47	0.25	4.72	1.38	2.34	94
	150	delta	0.6	60x8 weeks	Ag80	M	VAC95	100	All	0.998506	0.00151042	0.0002	0.00171042	0.000464583	0.0009125	0.0197021	479.283	0.725	0.096	0.821	0.223	0.438	9.457	4792.83	7.25	0.96	8.21	2.23	4.38	94.57
	150	delta	1	60x8 weeks	Ag80	M	VAC95	100	All	0.998344	0.00144583	0.000360417	0.00180625	0.000558333	0.0009875	0.0199542	479.205	0.694	0.173	0.867	0.268	0.474	9.578	4792.05	6.94	1.73	8.67	2.68	4.74	95.78
	150	delta	1.2	60x8 weeks	Ag80	M	VAC95	100	All	0.998356	0.00150417	0.000408333	0.0019125	0.000597917	0.000947917	0.0199292	479.211	0.722	0.196	0.918	0.287	0.455	9.566	4792.11	7.22	1.96	9.18	2.87	4.55	95.66
	150	original	0.6	60x8 weeks	Ag80	M	VAC70	25	All	0.990902	0.00825208	0.00285625	0.0111083	0.00328958	0.00491458	0.0190375	475.633	3.961	1.371	5.332	1.579	2.359	9.138	4756.33	39.61	13.71	53.32	15.79	23.59	91.38
	150	original	1	60x8 weeks	Ag80	M	VAC70	25	All	0.988267	0.00806458	0.00628125	0.0143458	0.00437292	0.00622083	0.0192833	474.368	3.871	3.015	6.886	2.099	2.986	9.256	4743.68	38.71	30.15	68.86	20.99	29.86	92.56
	150	original	1.2	60x8 weeks	Ag80	M	VAC70	25	All	0.98674	0.0081	0.00806042	0.0161604	0.00475833	0.0072	0.0184563	473.635	3.888	3.869	7.757	2.284	3.456	8.859	4736.35	38.88	38.69	77.57	22.84	34.56	88.59
	150	alpha	0.6	60x8 weeks	Ag80	M	VAC70	25	All	0.984365	0.00797917	0.00855625	0.0165354	0.00507917	0.00936667	0.0184188	472.495	3.83	4.107	7.937	2.438	4.496	8.841	4724.95	38.3	41.07	79.37	24.38	44.96	88.41
	150	alpha	1	60x8 weeks	Ag80	M	VAC70	25	All	0.968427	0.00755625	0.0250771	0.0326333	0.00988542	0.0189625	0.0179417	464.845	3.627	12.037	15.664	4.745	9.102	8.612	4648.45	36.27	120.37	156.64	47.45	91.02	86.12
	150	alpha	1.2	60x8 weeks	Ag80	M	VAC70	25	All	0.957115	0.007075	0.0365813	0.0436563	0.0136667	0.0253	0.0166083	459.415	3.396	17.559	20.955	6.56	12.144	7.972	4594.15	33.96	175.59	209.55	65.6	121.44	79.72
	150	delta	0.6	60x8 weeks	Ag80	M	VAC70	25	All	0.950542	0.00714167	0.0423417	0.0494833	0.0165458	0.0280625	0.0164167	456.26	3.428	20.324	23.752	7.942	13.47	7.88	4562.6	34.28	203.24	237.52	79.42	134.7	78.8
	150	delta	1	60x8 weeks	Ag80	M	VAC70	25	All	0.891642	0.00499792	0.0948563	0.0998542	0.0335833	0.0600646	0.0116104	427.988	2.399	45.531	47.93	16.12	28.831	5.573	4279.88	23.99	455.31	479.3	161.2	288.31	55.73
	150	delta	1.2	60x8 weeks	Ag80	M	VAC70	25	All	0.880652	0.00439375	0.103202	0.107596	0.0361021	0.0654583	0.0106125	422.713	2.109	49.537	51.646	17.329	31.42	5.094	4227.13	21.09	495.37	516.46	173.29	314.2	50.94
	150	original	0.6	60x8 weeks	Ag80	M	VAC70	50	All	0.993654	0.00670625	0.00143333	0.00813958	0.00262292	0.00299792	0.0196229	476.954	3.219	0.688	3.907	1.259	1.439	9.419	4769.54	32.19	6.88	39.07	12.59	14.39	94.19
	150	original	1	60x8 weeks	Ag80	M	VAC70	50	All	0.99245	0.00682708	0.0027625	0.00958958	0.00308958	0.00362292	0.0193896	476.376	3.277	1.326	4.603	1.483	1.739	9.307	4763.76	32.77	13.26	46.03	14.83	17.39	93.07
	150	original	1.2	60x8 weeks	Ag80	M	VAC70	50	All	0.992025	0.00663958	0.00354583	0.0101854	0.00339792	0.003725	0.0197188	476.172	3.187	1.702	4.889	1.631	1.788	9.465	4761.72	31.87	17.02	48.89	16.31	17.88	94.65
	150	alpha	0.6	60x8 weeks	Ag80	M	VAC70	50	All	0.990392	0.00638958	0.004	0.0103896	0.00321458	0.0056625	0.0196083	475.388	3.067	1.92	4.987	1.543	2.718	9.412	4753.88	30.67	19.2	49.87	15.43	27.18	94.12
	150	alpha	1	60x8 weeks	Ag80	M	VAC70	50	All	0.984294	0.00662083	0.0100208	0.0166417	0.00499375	0.00937292	0.0186896	472.461	3.178	4.81	7.988	2.397	4.499	8.971	4724.61	31.78	48.1	79.88	23.97	44.99	89.71
	150	alpha	1.2	60x8 weeks	Ag80	M	VAC70	50	All	0.980477	0.00621875	0.0141187	0.0203375	0.00611458	0.0115792	0.0181625	470.629	2.985	6.777	9.762	2.935	5.558	8.718	4706.29	29.85	67.77	97.62	29.35	55.58	87.18
	150	delta	0.6	60x8 weeks	Ag80	M	VAC70	50	All	0.974948	0.006475	0.0185479	0.0250229	0.00841667	0.0141583	0.0180458	467.975	3.108	8.903	12.011	4.04	6.796	8.662	4679.75	31.08	89.03	120.11	40.4	67.96	86.62
	150	delta	1	60x8 weeks	Ag80	M	VAC70	50	All	0.937806	0.00546875	0.0543021	0.0597708	0.0199313	0.0351583	0.0149583	450.147	2.625	26.065	28.69	9.567	16.876	7.18	4501.47	26.25	260.65	286.9	95.67	168.76	71.8
	150	delta	1.2	60x8 weeks	Ag80	M	VAC70	50	All	0.918369	0.00485833	0.0738583	0.0787167	0.025825	0.0461188	0.0140833	440.817	2.332	35.452	37.784	12.396	22.137	6.76	4408.17	23.32	354.52	377.84	123.96	221.37	67.6
	150	original	0.6	60x8 weeks	Ag80	M	VAC70	75	All	0.99595	0.00510625	0.000552083	0.00565833	0.00210833	0.0014125	0.0194958	478.056	2.451	0.265	2.716	1.012	0.678	9.358	4780.56	24.51	2.65	27.16	10.12	6.78	93.58
	150	original	1	60x8 weeks	Ag80	M	VAC70	75	All	0.995542	0.00523542	0.000879167	0.00611458	0.00233958	0.00149167	0.0196729	477.86	2.513	0.422	2.935	1.123	0.716	9.443	4778.6	25.13	4.22	29.35	11.23	7.16	94.43
	150	original	1.2	60x8 weeks	Ag80	M	VAC70	75	All	0.995446	0.00496667	0.00114375	0.00611042	0.00234792	0.00162292	0.0196833	477.814	2.384	0.549	2.933	1.127	0.779	9.448	4778.14	23.84	5.49	29.33	11.27	7.79	94.48
	150	alpha	0.6	60x8 weeks	Ag80	M	VAC70	75	All	0.993944	0.00473125	0.0017375	0.00646875	0.00197292	0.00352917	0.0193854	477.093	2.271	0.834	3.105	0.947	1.694	9.305	4770.93	22.71	8.34	31.05	9.47	16.94	93.05
	150	alpha	1	60x8 weeks	Ag80	M	VAC70	75	All	0.992015	0.00502708	0.00359792	0.008625	0.00267292	0.00459792	0.0194687	476.167	2.413	1.727	4.14	1.283	2.207	9.345	4761.67	24.13	17.27	41.4	12.83	22.07	93.45
	150	alpha	1.2	60x8 weeks	Ag80	M	VAC70	75	All	0.99104	0.00489792	0.004725	0.00962292	0.00310833	0.00509375	0.0191604	475.699	2.351	2.268	4.619	1.492	2.445	9.197	4756.99	23.51	22.68	46.19	14.92	24.45	91.97
	150	delta	0.6	60x8 weeks	Ag80	M	VAC70	75	All	0.987594	0.0055625	0.0070375	0.0126	0.00421875	0.00701042	0.0189958	474.045	2.67	3.378	6.048	2.025	3.365	9.118	4740.45	26.7	33.78	60.48	20.25	33.65	91.18
	150	delta	1	60x8 weeks	Ag80	M	VAC70	75	All	0.974615	0.00547083	0.0209438	0.0264146	0.00857917	0.0148792	0.0180833	467.815	2.626	10.053	12.679	4.118	7.142	8.68	4678.15	26.26	100.53	126.79	41.18	71.42	86.8
	150	delta	1.2	60x8 weeks	Ag80	M	VAC70	75	All	0.966117	0.00518333	0.0299937	0.0351771	0.0114167	0.0196875	0.0175458	463.736	2.488	14.397	16.885	5.48	9.45	8.422	4637.36	24.88	143.97	168.85	54.8	94.5	84.22
	150	original	0.6	60x8 weeks	Ag80	M	VAC70	100	All	0.99781	0.00344375	2.70833e-05	0.00347083	0.00162917	0.00015625	0.0197542	478.949	1.653	0.013	1.666	0.782	0.075	9.482	4789.49	16.53	0.13	16.66	7.82	0.75	94.82
	150	original	1	60x8 weeks	Ag80	M	VAC70	100	All	0.997894	0.00327708	5.625e-05	0.00333333	0.0015625	0.000135417	0.0199562	478.989	1.573	0.027	1.6	0.75	0.065	9.579	4789.89	15.73	0.27	16	7.5	0.65	95.79
	150	original	1.2	60x8 weeks	Ag80	M	VAC70	100	All	0.997935	0.00338958	5.625e-05	0.00344583	0.0015375	0.000127083	0.0197438	479.009	1.627	0.027	1.654	0.738	0.061	9.477	4790.09	16.27	0.27	16.54	7.38	0.61	94.77
	150	alpha	0.6	60x8 weeks	Ag80	M	VAC70	100	All	0.996619	0.00327708	0.000485417	0.0037625	0.00121042	0.00186042	0.0195354	478.377	1.573	0.233	1.806	0.581	0.893	9.377	4783.77	15.73	2.33	18.06	5.81	8.93	93.77
	150	alpha	1	60x8 weeks	Ag80	M	VAC70	100	All	0.996071	0.00340417	0.000952083	0.00435625	0.00140417	0.00212917	0.0198542	478.114	1.634	0.457	2.091	0.674	1.022	9.53	4781.14	16.34	4.57	20.91	6.74	10.22	95.3
	150	alpha	1.2	60x8 weeks	Ag80	M	VAC70	100	All	0.996227	0.00322708	0.00101042	0.0042375	0.00135208	0.00209583	0.0198583	478.189	1.549	0.485	2.034	0.649	1.006	9.532	4781.89	15.49	4.85	20.34	6.49	10.06	95.32
	150	delta	0.6	60x8 weeks	Ag80	M	VAC70	100	All	0.994138	0.00424583	0.00198542	0.00623125	0.00202292	0.00329375	0.0195896	477.186	2.038	0.953	2.991	0.971	1.581	9.403	4771.86	20.38	9.53	29.91	9.71	15.81	94.03
	150	delta	1	60x8 weeks	Ag80	M	VAC70	100	All	0.9919	0.00431875	0.00436667	0.00868542	0.00276875	0.00472292	0.0195167	476.112	2.073	2.096	4.169	1.329	2.267	9.368	4761.12	20.73	20.96	41.69	13.29	22.67	93.68
	150	delta	1.2	60x8 weeks	Ag80	M	VAC70	100	All	0.990015	0.00424167	0.00632083	0.0105625	0.00339375	0.00571875	0.0188729	475.207	2.036	3.034	5.07	1.629	2.745	9.059	4752.07	20.36	30.34	50.7	16.29	27.45	90.59
	150	original	0.6	60x8 weeks	Ag80	M	VAC50	25	All	0.990146	0.00875417	0.00313125	0.0118854	0.00374375	0.00492083	0.0189396	475.27	4.202	1.503	5.705	1.797	2.362	9.091	4752.7	42.02	15.03	57.05	17.97	23.62	90.91
	150	original	1	60x8 weeks	Ag80	M	VAC50	25	All	0.987652	0.00868125	0.00673542	0.0154167	0.00474792	0.00642708	0.0188437	474.073	4.167	3.233	7.4	2.279	3.085	9.045	4740.73	41.67	32.33	74	22.79	30.85	90.45
	150	original	1.2	60x8 weeks	Ag80	M	VAC50	25	All	0.98664	0.00853542	0.00820625	0.0167417	0.00512917	0.00696042	0.0192812	473.587	4.097	3.939	8.036	2.462	3.341	9.255	4735.87	40.97	39.39	80.36	24.62	33.41	92.55
	150	alpha	0.6	60x8 weeks	Ag80	M	VAC50	25	All	0.982896	0.00867292	0.00923542	0.0179083	0.00548958	0.0100729	0.0183062	471.79	4.163	4.433	8.596	2.635	4.835	8.787	4717.9	41.63	44.33	85.96	26.35	48.35	87.87
	150	alpha	1	60x8 weeks	Ag80	M	VAC50	25	All	0.964717	0.00793958	0.0282708	0.0362104	0.0112292	0.0211354	0.0173667	463.064	3.811	13.57	17.381	5.39	10.145	8.336	4630.64	38.11	135.7	173.81	53.9	101.45	83.36
	150	alpha	1.2	60x8 weeks	Ag80	M	VAC50	25	All	0.952562	0.00729375	0.0414083	0.0487021	0.0151562	0.0279562	0.0159646	457.23	3.501	19.876	23.377	7.275	13.419	7.663	4572.3	35.01	198.76	233.77	72.75	134.19	76.63
	150	delta	0.6	60x8 weeks	Ag80	M	VAC50	25	All	0.939454	0.00716875	0.0517771	0.0589458	0.0195708	0.0344896	0.0156937	450.938	3.441	24.853	28.294	9.394	16.555	7.533	4509.38	34.41	248.53	282.94	93.94	165.55	75.33
	150	delta	1	60x8 weeks	Ag80	M	VAC50	25	All	0.881198	0.0051	0.102419	0.107519	0.0370146	0.064125	0.0107208	422.975	2.448	49.161	51.609	17.767	30.78	5.146	4229.75	24.48	491.61	516.09	177.67	307.8	51.46
	150	delta	1.2	60x8 weeks	Ag80	M	VAC50	25	All	0.868152	0.00442083	0.111467	0.115888	0.0401917	0.0704396	0.0094375	416.713	2.122	53.504	55.626	19.292	33.811	4.53	4167.13	21.22	535.04	556.26	192.92	338.11	45.3
	150	original	0.6	60x8 weeks	Ag80	M	VAC50	50	All	0.99311	0.00742083	0.00158125	0.00900208	0.00310208	0.00294375	0.0191292	476.693	3.562	0.759	4.321	1.489	1.413	9.182	4766.93	35.62	7.59	43.21	14.89	14.13	91.82
	150	original	1	60x8 weeks	Ag80	M	VAC50	50	All	0.9918	0.00759583	0.00315	0.0107458	0.00368958	0.00353958	0.0187604	476.064	3.646	1.512	5.158	1.771	1.699	9.005	4760.64	36.46	15.12	51.58	17.71	16.99	90.05
	150	original	1.2	60x8 weeks	Ag80	M	VAC50	50	All	0.990835	0.0078	0.0040125	0.0118125	0.00407917	0.00396667	0.0191083	475.601	3.744	1.926	5.67	1.958	1.904	9.172	4756.01	37.44	19.26	56.7	19.58	19.04	91.72
	150	alpha	0.6	60x8 weeks	Ag80	M	VAC50	50	All	0.988	0.00720208	0.00549792	0.0127	0.0040375	0.00688333	0.0190687	474.24	3.457	2.639	6.096	1.938	3.304	9.153	4742.4	34.57	26.39	60.96	19.38	33.04	91.53
	150	alpha	1	60x8 weeks	Ag80	M	VAC50	50	All	0.9806	0.00709583	0.0133125	0.0204083	0.00632917	0.0113667	0.0181875	470.688	3.406	6.39	9.796	3.038	5.456	8.73	4706.88	34.06	63.9	97.96	30.38	54.56	87.3
	150	alpha	1.2	60x8 weeks	Ag80	M	VAC50	50	All	0.97421	0.00708125	0.0200708	0.0271521	0.00836875	0.0152979	0.0178833	467.621	3.399	9.634	13.033	4.017	7.343	8.584	4676.21	33.99	96.34	130.33	40.17	73.43	85.84
	150	delta	0.6	60x8 weeks	Ag80	M	VAC50	50	All	0.963673	0.00745	0.0290667	0.0365167	0.0120938	0.0207437	0.0173396	462.563	3.576	13.952	17.528	5.805	9.957	8.323	4625.63	35.76	139.52	175.28	58.05	99.57	83.23
	150	delta	1	60x8 weeks	Ag80	M	VAC50	50	All	0.907577	0.0057875	0.0811167	0.0869042	0.0294917	0.0509917	0.0130625	435.637	2.778	38.936	41.714	14.156	24.476	6.27	4356.37	27.78	389.36	417.14	141.56	244.76	62.7
	150	delta	1.2	60x8 weeks	Ag80	M	VAC50	50	All	0.88766	0.00488125	0.0977958	0.102677	0.0351917	0.0610562	0.0115438	426.077	2.343	46.942	49.285	16.892	29.307	5.541	4260.77	23.43	469.42	492.85	168.92	293.07	55.41
	150	original	0.6	60x8 weeks	Ag80	M	VAC50	75	All	0.994558	0.00662917	0.000685417	0.00731458	0.00305625	0.00149167	0.0192167	477.388	3.182	0.329	3.511	1.467	0.716	9.224	4773.88	31.82	3.29	35.11	14.67	7.16	92.24
	150	original	1	60x8 weeks	Ag80	M	VAC50	75	All	0.994465	0.00622708	0.00127292	0.0075	0.00320833	0.00150625	0.0194812	477.343	2.989	0.611	3.6	1.54	0.723	9.351	4773.43	29.89	6.11	36	15.4	7.23	93.51
	150	original	1.2	60x8 weeks	Ag80	M	VAC50	75	All	0.9942	0.0064375	0.00159583	0.00803333	0.00330417	0.00166042	0.0193229	477.216	3.09	0.766	3.856	1.586	0.797	9.275	4772.16	30.9	7.66	38.56	15.86	7.97	92.75
	150	alpha	0.6	60x8 weeks	Ag80	M	VAC50	75	All	0.991225	0.00640625	0.00284583	0.00925208	0.00297708	0.00484167	0.0193063	475.788	3.075	1.366	4.441	1.429	2.324	9.267	4757.88	30.75	13.66	44.41	14.29	23.24	92.67
	150	alpha	1	60x8 weeks	Ag80	M	VAC50	75	All	0.988504	0.00627917	0.00593542	0.0122146	0.00395208	0.0065125	0.0189396	474.482	3.014	2.849	5.863	1.897	3.126	9.091	4744.82	30.14	28.49	58.63	18.97	31.26	90.91
	150	alpha	1.2	60x8 weeks	Ag80	M	VAC50	75	All	0.985962	0.00645417	0.00898542	0.0154396	0.00485625	0.0081875	0.0189042	473.262	3.098	4.313	7.411	2.331	3.93	9.074	4732.62	30.98	43.13	74.11	23.31	39.3	90.74
	150	delta	0.6	60x8 weeks	Ag80	M	VAC50	75	All	0.979875	0.00708333	0.0136458	0.0207292	0.00692917	0.0114521	0.0180771	470.34	3.4	6.55	9.95	3.326	5.497	8.677	4703.4	34	65.5	99.5	33.26	54.97	86.77
	150	delta	1	60x8 weeks	Ag80	M	VAC50	75	All	0.944723	0.00633958	0.0479604	0.0543	0.0184333	0.0306479	0.0154792	453.467	3.043	23.021	26.064	8.848	14.711	7.43	4534.67	30.43	230.21	260.64	88.48	147.11	74.3
	150	delta	1.2	60x8 weeks	Ag80	M	VAC50	75	All	0.928977	0.00553333	0.0646667	0.0702	0.0235437	0.0398979	0.0146021	445.909	2.656	31.04	33.696	11.301	19.151	7.009	4459.09	26.56	310.4	336.96	113.01	191.51	70.09
	150	original	0.6	60x8 weeks	Ag80	M	VAC50	100	All	0.996502	0.00533333	6.25e-05	0.00539583	0.00263333	0.000202083	0.0196292	478.321	2.56	0.03	2.59	1.264	0.097	9.422	4783.21	25.6	0.3	25.9	12.64	0.97	94.22
	150	original	1	60x8 weeks	Ag80	M	VAC50	100	All	0.996279	0.00533958	0.000110417	0.00545	0.00273333	0.000208333	0.0198667	478.214	2.563	0.053	2.616	1.312	0.1	9.536	4782.14	25.63	0.53	26.16	13.12	1	95.36
	150	original	1.2	60x8 weeks	Ag80	M	VAC50	100	All	0.996594	0.00514792	0.000129167	0.00527708	0.00255	0.00020625	0.0194854	478.365	2.471	0.062	2.533	1.224	0.099	9.353	4783.65	24.71	0.62	25.33	12.24	0.99	93.53
	150	alpha	0.6	60x8 weeks	Ag80	M	VAC50	100	All	0.994138	0.00515625	0.00117917	0.00633542	0.00204792	0.00328333	0.0194542	477.186	2.475	0.566	3.041	0.983	1.576	9.338	4771.86	24.75	5.66	30.41	9.83	15.76	93.38
	150	alpha	1	60x8 weeks	Ag80	M	VAC50	100	All	0.992971	0.0050875	0.00253125	0.00761875	0.002475	0.00387083	0.0195979	476.626	2.442	1.215	3.657	1.188	1.858	9.407	4766.26	24.42	12.15	36.57	11.88	18.58	94.07
	150	alpha	1.2	60x8 weeks	Ag80	M	VAC50	100	All	0.992337	0.00512083	0.00309167	0.0082125	0.00273542	0.00417083	0.0194271	476.322	2.458	1.484	3.942	1.313	2.002	9.325	4763.22	24.58	14.84	39.42	13.13	20.02	93.25
	150	delta	0.6	60x8 weeks	Ag80	M	VAC50	100	All	0.986615	0.00691875	0.00656667	0.0134854	0.0046875	0.00725	0.0190604	473.575	3.321	3.152	6.473	2.25	3.48	9.149	4735.75	33.21	31.52	64.73	22.5	34.8	91.49
	150	delta	1	60x8 weeks	Ag80	M	VAC50	100	All	0.974929	0.00642708	0.01895	0.0253771	0.0089	0.0138396	0.0181	467.966	3.085	9.096	12.181	4.272	6.643	8.688	4679.66	30.85	90.96	121.81	42.72	66.43	86.88
	150	delta	1.2	60x8 weeks	Ag80	M	VAC50	100	All	0.966071	0.00609583	0.0288479	0.0349438	0.0113729	0.0195687	0.0173208	463.714	2.926	13.847	16.773	5.459	9.393	8.314	4637.14	29.26	138.47	167.73	54.59	93.93	83.14
	150	original	0.6	60x8 weeks	PCR90	Daily	NOVAC	0	Unvaccinated	4.91071	0.0102188	0.00272708	0.0129458	0.000820833	0.0126729	0.00476042	2357.14	4.905	1.309	6.214	0.394	6.083	2.285	23571.4	49.05	13.09	62.14	3.94	60.83	22.85
	150	original	1	60x8 weeks	PCR90	Daily	NOVAC	0	Unvaccinated	4.89199	0.00981042	0.0056375	0.0154479	0.00100833	0.0152792	0.00448958	2348.15	4.709	2.706	7.415	0.484	7.334	2.155	23481.5	47.09	27.06	74.15	4.84	73.34	21.55
	150	original	1.2	60x8 weeks	PCR90	Daily	NOVAC	0	Unvaccinated	4.87804	0.00994792	0.00756875	0.0175167	0.00112292	0.0172521	0.00449375	2341.46	4.775	3.633	8.408	0.539	8.281	2.157	23414.6	47.75	36.33	84.08	5.39	82.81	21.57
	150	alpha	0.6	60x8 weeks	PCR90	Daily	NOVAC	0	Unvaccinated	4.88259	0.0098375	0.00666667	0.0165042	0.00121458	0.0164125	0.00450417	2343.64	4.722	3.2	7.922	0.583	7.878	2.162	23436.5	47.22	32	79.22	5.83	78.78	21.62
	150	alpha	1	60x8 weeks	PCR90	Daily	NOVAC	0	Unvaccinated	4.81523	0.00950417	0.0168396	0.0263437	0.001775	0.0264333	0.00440625	2311.31	4.562	8.083	12.645	0.852	12.688	2.115	23113.1	45.62	80.83	126.45	8.52	126.88	21.15
	150	alpha	1.2	60x8 weeks	PCR90	Daily	NOVAC	0	Unvaccinated	4.75548	0.00907917	0.0253375	0.0344167	0.00248125	0.0345562	0.00440417	2282.63	4.358	12.162	16.52	1.191	16.587	2.114	22826.3	43.58	121.62	165.2	11.91	165.87	21.14
	150	delta	0.6	60x8 weeks	PCR90	Daily	NOVAC	0	Unvaccinated	4.69339	0.00868542	0.03335	0.0420354	0.00423125	0.0413458	0.00395	2252.83	4.169	16.008	20.177	2.031	19.846	1.896	22528.3	41.69	160.08	201.77	20.31	198.46	18.96
	150	delta	1	60x8 weeks	PCR90	Daily	NOVAC	0	Unvaccinated	4.24395	0.00591875	0.0932458	0.0991646	0.0106021	0.0988938	0.00276042	2037.1	2.841	44.758	47.599	5.089	47.469	1.325	20371	28.41	447.58	475.99	50.89	474.69	13.25
	150	delta	1.2	60x8 weeks	PCR90	Daily	NOVAC	0	Unvaccinated	4.12054	0.00493958	0.108221	0.11316	0.0122604	0.113204	0.00230208	1977.86	2.371	51.946	54.317	5.885	54.338	1.105	19778.6	23.71	519.46	543.17	58.85	543.38	11.05
	150	original	0.6	60x8 weeks	PCR90	Daily	VAC95	25	Unvaccinated	3.68762	0.00766875	0.00150833	0.00917708	0.00066875	0.00882083	0.00364167	1770.06	3.681	0.724	4.405	0.321	4.234	1.748	17700.6	36.81	7.24	44.05	3.21	42.34	17.48
	150	original	1	60x8 weeks	PCR90	Daily	VAC95	25	Unvaccinated	3.68128	0.00760625	0.00278958	0.0103958	0.000735417	0.0098625	0.0035875	1767.01	3.651	1.339	4.99	0.353	4.734	1.722	17670.1	36.51	13.39	49.9	3.53	47.34	17.22
	150	original	1.2	60x8 weeks	PCR90	Daily	VAC95	25	Unvaccinated	3.67502	0.00751667	0.00356458	0.0110813	0.000779167	0.0107083	0.00359167	1764.01	3.608	1.711	5.319	0.374	5.14	1.724	17640.1	36.08	17.11	53.19	3.74	51.4	17.24
	150	alpha	0.6	60x8 weeks	PCR90	Daily	VAC95	25	Unvaccinated	3.67236	0.00774375	0.00361667	0.0113604	0.000925	0.0111313	0.00347917	1762.73	3.717	1.736	5.453	0.444	5.343	1.67	17627.3	37.17	17.36	54.53	4.44	53.43	16.7
	150	alpha	1	60x8 weeks	PCR90	Daily	VAC95	25	Unvaccinated	3.65005	0.0070375	0.00744792	0.0144854	0.0012	0.0141438	0.00335	1752.02	3.378	3.575	6.953	0.576	6.789	1.608	17520.2	33.78	35.75	69.53	5.76	67.89	16.08
	150	alpha	1.2	60x8 weeks	PCR90	Daily	VAC95	25	Unvaccinated	3.62459	0.00749792	0.0108458	0.0183437	0.00162917	0.0177625	0.00334167	1739.81	3.599	5.206	8.805	0.782	8.526	1.604	17398	35.99	52.06	88.05	7.82	85.26	16.04
	150	delta	0.6	60x8 weeks	PCR90	Daily	VAC95	25	Unvaccinated	3.60343	0.00735417	0.0143375	0.0216917	0.00282292	0.0199896	0.0033125	1729.64	3.53	6.882	10.412	1.355	9.595	1.59	17296.5	35.3	68.82	104.12	13.55	95.95	15.9
	150	delta	1	60x8 weeks	PCR90	Daily	VAC95	25	Unvaccinated	3.39707	0.00613542	0.0456063	0.0517417	0.00713958	0.0471167	0.00280833	1630.59	2.945	21.891	24.836	3.427	22.616	1.348	16305.9	29.45	218.91	248.36	34.27	226.16	13.48
	150	delta	1.2	60x8 weeks	PCR90	Daily	VAC95	25	Unvaccinated	3.28744	0.00541458	0.063175	0.0685896	0.0102271	0.0613	0.00254167	1577.97	2.599	30.324	32.923	4.909	29.424	1.22	15779.7	25.99	303.24	329.23	49.09	294.24	12.2
	150	original	0.6	60x8 weeks	PCR90	Daily	VAC95	50	Unvaccinated	2.46109	0.00549167	0.000602083	0.00609375	0.000535417	0.0055625	0.00240625	1181.33	2.636	0.289	2.925	0.257	2.67	1.155	11813.2	26.36	2.89	29.25	2.57	26.7	11.55
	150	original	1	60x8 weeks	PCR90	Daily	VAC95	50	Unvaccinated	2.45775	0.00532083	0.00120625	0.00652708	0.000560417	0.006025	0.00238125	1179.72	2.554	0.579	3.133	0.269	2.892	1.143	11797.2	25.54	5.79	31.33	2.69	28.92	11.43
	150	original	1.2	60x8 weeks	PCR90	Daily	VAC95	50	Unvaccinated	2.45558	0.00545417	0.00139375	0.00684792	0.000614583	0.00628542	0.0024125	1178.68	2.618	0.669	3.287	0.295	3.017	1.158	11786.8	26.18	6.69	32.87	2.95	30.17	11.58
	150	alpha	0.6	60x8 weeks	PCR90	Daily	VAC95	50	Unvaccinated	2.4569	0.00514167	0.00160833	0.00675	0.000735417	0.0061125	0.00239375	1179.31	2.468	0.772	3.24	0.353	2.934	1.149	11793.1	24.68	7.72	32.4	3.53	29.34	11.49
	150	alpha	1	60x8 weeks	PCR90	Daily	VAC95	50	Unvaccinated	2.44596	0.00539375	0.00302292	0.00841667	0.000875	0.0077625	0.00230625	1174.06	2.589	1.451	4.04	0.42	3.726	1.107	11740.6	25.89	14.51	40.4	4.2	37.26	11.07
	150	alpha	1.2	60x8 weeks	PCR90	Daily	VAC95	50	Unvaccinated	2.44008	0.00532083	0.00416458	0.00948542	0.00105833	0.00852708	0.00235	1171.24	2.554	1.999	4.553	0.508	4.093	1.128	11712.4	25.54	19.99	45.53	5.08	40.93	11.28
	150	delta	0.6	60x8 weeks	PCR90	Daily	VAC95	50	Unvaccinated	2.43121	0.00554583	0.00571667	0.0112625	0.00187917	0.0093875	0.00230208	1166.98	2.662	2.744	5.406	0.902	4.506	1.105	11669.8	26.62	27.44	54.06	9.02	45.06	11.05
	150	delta	1	60x8 weeks	PCR90	Daily	VAC95	50	Unvaccinated	2.37148	0.00536875	0.0158708	0.0212396	0.00370208	0.0174312	0.00212917	1138.31	2.577	7.618	10.195	1.777	8.367	1.022	11383.1	25.77	76.18	101.95	17.77	83.67	10.22
	150	delta	1.2	60x8 weeks	PCR90	Daily	VAC95	50	Unvaccinated	2.32098	0.00497083	0.0251979	0.0301688	0.00560417	0.0240042	0.00200625	1114.07	2.386	12.095	14.481	2.69	11.522	0.963	11140.7	23.86	120.95	144.81	26.9	115.22	9.63
	150	original	0.6	60x8 weeks	PCR90	Daily	VAC95	75	Unvaccinated	1.23191	0.00290208	0.000210417	0.0031125	0.00035625	0.00257083	0.00123542	591.319	1.393	0.101	1.494	0.171	1.234	0.593	5913.19	13.93	1.01	14.94	1.71	12.34	5.93
	150	original	1	60x8 weeks	PCR90	Daily	VAC95	75	Unvaccinated	1.23003	0.00310208	0.000320833	0.00342292	0.00036875	0.00282708	0.00120208	590.414	1.489	0.154	1.643	0.177	1.357	0.577	5904.14	14.89	1.54	16.43	1.77	13.57	5.77
	150	original	1.2	60x8 weeks	PCR90	Daily	VAC95	75	Unvaccinated	1.23076	0.00305208	0.000352083	0.00340417	0.000464583	0.00272292	0.00122292	590.766	1.465	0.169	1.634	0.223	1.307	0.587	5907.66	14.65	1.69	16.34	2.23	13.07	5.87
	150	alpha	0.6	60x8 weeks	PCR90	Daily	VAC95	75	Unvaccinated	1.22911	0.00324167	0.000502083	0.00374375	0.000572917	0.00295625	0.00116458	589.975	1.556	0.241	1.797	0.275	1.419	0.559	5899.75	15.56	2.41	17.97	2.75	14.19	5.59
	150	alpha	1	60x8 weeks	PCR90	Daily	VAC95	75	Unvaccinated	1.22725	0.00313542	0.00099375	0.00412917	0.0006625	0.00321667	0.00119792	589.078	1.505	0.477	1.982	0.318	1.544	0.575	5890.78	15.05	4.77	19.82	3.18	15.44	5.75
	150	alpha	1.2	60x8 weeks	PCR90	Daily	VAC95	75	Unvaccinated	1.22613	0.0032375	0.00117083	0.00440833	0.000758333	0.00337917	0.00122917	588.544	1.554	0.562	2.116	0.364	1.622	0.59	5885.44	15.54	5.62	21.16	3.64	16.22	5.9
	150	delta	0.6	60x8 weeks	PCR90	Daily	VAC95	75	Unvaccinated	1.22405	0.0035375	0.00187708	0.00541458	0.0013375	0.00356458	0.00119792	587.545	1.698	0.901	2.599	0.642	1.711	0.575	5875.45	16.98	9.01	25.99	6.42	17.11	5.75
	150	delta	1	60x8 weeks	PCR90	Daily	VAC95	75	Unvaccinated	1.21525	0.003425	0.00393125	0.00735625	0.00185	0.00469583	0.00112292	583.319	1.644	1.887	3.531	0.888	2.254	0.539	5833.19	16.44	18.87	35.31	8.88	22.54	5.39
	150	delta	1.2	60x8 weeks	PCR90	Daily	VAC95	75	Unvaccinated	1.20969	0.00341667	0.00547083	0.0088875	0.00236458	0.0055	0.00103542	580.652	1.64	2.626	4.266	1.135	2.64	0.497	5806.52	16.4	26.26	42.66	11.35	26.4	4.97
	150	original	0.6	60x8 weeks	PCR90	Daily	VAC95	100	Unvaccinated	0	0.00071875	2.08333e-06	0.000720833	0.00028125	0	0	0	0.345	0.001	0.346	0.135	0	0	0	3.45	0.01	3.46	1.35	0	0
	150	original	1	60x8 weeks	PCR90	Daily	VAC95	100	Unvaccinated	0	0.000720833	2.08333e-06	0.000722917	0.000241667	0	0	0	0.346	0.001	0.347	0.116	0	0	0	3.46	0.01	3.47	1.16	0	0
	150	original	1.2	60x8 weeks	PCR90	Daily	VAC95	100	Unvaccinated	0	0.000752083	4.16667e-06	0.00075625	0.000291667	0	0	0	0.361	0.002	0.363	0.14	0	0	0	3.61	0.02	3.63	1.4	0	0
	150	alpha	0.6	60x8 weeks	PCR90	Daily	VAC95	100	Unvaccinated	0	0.000922917	3.75e-05	0.000960417	0.000475	0	0	0	0.443	0.018	0.461	0.228	0	0	0	4.43	0.18	4.61	2.28	0	0
	150	alpha	1	60x8 weeks	PCR90	Daily	VAC95	100	Unvaccinated	0	0.00095	8.75e-05	0.0010375	0.00046875	0	0	0	0.456	0.042	0.498	0.225	0	0	0	4.56	0.42	4.98	2.25	0	0
	150	alpha	1.2	60x8 weeks	PCR90	Daily	VAC95	100	Unvaccinated	0	0.000902083	9.375e-05	0.000995833	0.000491667	0	0	0	0.433	0.045	0.478	0.236	0	0	0	4.33	0.45	4.78	2.36	0	0
	150	delta	0.6	60x8 weeks	PCR90	Daily	VAC95	100	Unvaccinated	0	0.0015	0.000360417	0.00186042	0.0009375	0	0	0	0.72	0.173	0.893	0.45	0	0	0	7.2	1.73	8.93	4.5	0	0
	150	delta	1	60x8 weeks	PCR90	Daily	VAC95	100	Unvaccinated	0	0.00153125	0.000541667	0.00207292	0.0010875	0	0	0	0.735	0.26	0.995	0.522	0	0	0	7.35	2.6	9.95	5.22	0	0
	150	delta	1.2	60x8 weeks	PCR90	Daily	VAC95	100	Unvaccinated	0	0.00156042	0.00074375	0.00230417	0.00125625	0	0	0	0.749	0.357	1.106	0.603	0	0	0	7.49	3.57	11.06	6.03	0	0
	150	original	0.6	60x8 weeks	PCR90	Daily	VAC70	25	Unvaccinated	3.68866	0.008225	0.00164792	0.00987292	0.00105625	0.00873333	0.00357292	1770.56	3.948	0.791	4.739	0.507	4.192	1.715	17705.5	39.48	7.91	47.39	5.07	41.92	17.15
	150	original	1	60x8 weeks	PCR90	Daily	VAC70	25	Unvaccinated	3.67803	0.00830417	0.00315833	0.0114625	0.00115833	0.0102375	0.00352083	1765.45	3.986	1.516	5.502	0.556	4.914	1.69	17654.5	39.86	15.16	55.02	5.56	49.14	16.9
	150	original	1.2	60x8 weeks	PCR90	Daily	VAC70	25	Unvaccinated	3.6752	0.00820208	0.00375625	0.0119583	0.0013125	0.01055	0.00348542	1764.1	3.937	1.803	5.74	0.63	5.064	1.673	17641	39.37	18.03	57.4	6.3	50.64	16.73
	150	alpha	0.6	60x8 weeks	PCR90	Daily	VAC70	25	Unvaccinated	3.67138	0.00808333	0.00449375	0.0125771	0.00151667	0.0111646	0.00357917	1762.26	3.88	2.157	6.037	0.728	5.359	1.718	17622.6	38.8	21.57	60.37	7.28	53.59	17.18
	150	alpha	1	60x8 weeks	PCR90	Daily	VAC70	25	Unvaccinated	3.63287	0.00796458	0.0104542	0.0184188	0.00221042	0.0166563	0.00350833	1743.78	3.823	5.018	8.841	1.061	7.995	1.684	17437.8	38.23	50.18	88.41	10.61	79.95	16.84
	150	alpha	1.2	60x8 weeks	PCR90	Daily	VAC70	25	Unvaccinated	3.60774	0.00785417	0.0145792	0.0224333	0.0028875	0.0202979	0.00341875	1731.71	3.77	6.998	10.768	1.386	9.743	1.641	17317.1	37.7	69.98	107.68	13.86	97.43	16.41
	150	delta	0.6	60x8 weeks	PCR90	Daily	VAC70	25	Unvaccinated	3.57433	0.00808125	0.0202333	0.0283146	0.0048625	0.0238771	0.00315208	1715.68	3.879	9.712	13.591	2.334	11.461	1.513	17156.8	38.79	97.12	135.91	23.34	114.61	15.13
	150	delta	1	60x8 weeks	PCR90	Daily	VAC70	25	Unvaccinated	3.29397	0.00602917	0.0682833	0.0743125	0.0151146	0.0603354	0.00261458	1581.11	2.894	32.776	35.67	7.255	28.961	1.255	15811.1	28.94	327.76	356.7	72.55	289.61	12.55
	150	delta	1.2	60x8 weeks	PCR90	Daily	VAC70	25	Unvaccinated	3.19506	0.00526458	0.0858583	0.0911229	0.0193479	0.0727083	0.00222083	1533.63	2.527	41.212	43.739	9.287	34.9	1.066	15336.3	25.27	412.12	437.39	92.87	349	10.66
	150	original	0.6	60x8 weeks	PCR90	Daily	VAC70	50	Unvaccinated	2.46173	0.00663958	0.000772917	0.0074125	0.00128125	0.0054625	0.00247083	1181.63	3.187	0.371	3.558	0.615	2.622	1.186	11816.3	31.87	3.71	35.58	6.15	26.22	11.86
	150	original	1	60x8 weeks	PCR90	Daily	VAC70	50	Unvaccinated	2.45655	0.00674167	0.00152917	0.00827083	0.00140208	0.0061875	0.00242292	1179.14	3.236	0.734	3.97	0.673	2.97	1.163	11791.4	32.36	7.34	39.7	6.73	29.7	11.63
	150	original	1.2	60x8 weeks	PCR90	Daily	VAC70	50	Unvaccinated	2.45632	0.00673542	0.0019125	0.00864792	0.001625	0.00621042	0.00236458	1179.03	3.233	0.918	4.151	0.78	2.981	1.135	11790.3	32.33	9.18	41.51	7.8	29.81	11.35
	150	alpha	0.6	60x8 weeks	PCR90	Daily	VAC70	50	Unvaccinated	2.45022	0.00672708	0.002825	0.00955208	0.00191875	0.00715833	0.00234583	1176.11	3.229	1.356	4.585	0.921	3.436	1.126	11761	32.29	13.56	45.85	9.21	34.36	11.26
	150	alpha	1	60x8 weeks	PCR90	Daily	VAC70	50	Unvaccinated	2.43483	0.00665	0.00573542	0.0123854	0.00249375	0.00927292	0.00232083	1168.72	3.192	2.753	5.945	1.197	4.451	1.114	11687.2	31.92	27.53	59.45	11.97	44.51	11.14
	150	alpha	1.2	60x8 weeks	PCR90	Daily	VAC70	50	Unvaccinated	2.4254	0.00625208	0.0078875	0.0141396	0.00298958	0.0104708	0.00236458	1164.19	3.001	3.786	6.787	1.435	5.026	1.135	11641.9	30.01	37.86	67.87	14.35	50.26	11.35
	150	delta	0.6	60x8 weeks	PCR90	Daily	VAC70	50	Unvaccinated	2.40751	0.00662083	0.0124063	0.0190271	0.00511458	0.0125167	0.00231875	1155.6	3.178	5.955	9.133	2.455	6.008	1.113	11556	31.78	59.55	91.33	24.55	60.08	11.13
	150	delta	1	60x8 weeks	PCR90	Daily	VAC70	50	Unvaccinated	2.28229	0.00598125	0.0415688	0.04755	0.0142208	0.0292854	0.00191042	1095.5	2.871	19.953	22.824	6.826	14.057	0.917	10955	28.71	199.53	228.24	68.26	140.57	9.17
	150	delta	1.2	60x8 weeks	PCR90	Daily	VAC70	50	Unvaccinated	2.21191	0.00525833	0.0597937	0.0650521	0.0202083	0.0385563	0.00170208	1061.71	2.524	28.701	31.225	9.7	18.507	0.817	10617.1	25.24	287.01	312.25	97	185.07	8.17
	150	original	0.6	60x8 weeks	PCR90	Daily	VAC70	75	Unvaccinated	1.23072	0.00510417	0.000395833	0.0055	0.00147083	0.00270833	0.00113958	590.744	2.45	0.19	2.64	0.706	1.3	0.547	5907.44	24.5	1.9	26.4	7.06	13	5.47
	150	original	1	60x8 weeks	PCR90	Daily	VAC70	75	Unvaccinated	1.23207	0.00490208	0.00058125	0.00548333	0.00156042	0.00256458	0.00123542	591.395	2.353	0.279	2.632	0.749	1.231	0.593	5913.95	23.53	2.79	26.32	7.49	12.31	5.93
	150	original	1.2	60x8 weeks	PCR90	Daily	VAC70	75	Unvaccinated	1.23219	0.00497708	0.00060625	0.00558333	0.00166042	0.00252917	0.00117292	591.451	2.389	0.291	2.68	0.797	1.214	0.563	5914.51	23.89	2.91	26.8	7.97	12.14	5.63
	150	alpha	0.6	60x8 weeks	PCR90	Daily	VAC70	75	Unvaccinated	1.22699	0.00500417	0.00148958	0.00649375	0.00209375	0.00328333	0.00118333	588.954	2.402	0.715	3.117	1.005	1.576	0.568	5889.54	24.02	7.15	31.17	10.05	15.76	5.68
	150	alpha	1	60x8 weeks	PCR90	Daily	VAC70	75	Unvaccinated	1.2223	0.00489792	0.00300208	0.0079	0.00256875	0.00397292	0.00118125	586.706	2.351	1.441	3.792	1.233	1.907	0.567	5867.06	23.51	14.41	37.92	12.33	19.07	5.67
	150	alpha	1.2	60x8 weeks	PCR90	Daily	VAC70	75	Unvaccinated	1.21976	0.0048875	0.0038375	0.008725	0.00288542	0.00428125	0.00116458	585.483	2.346	1.842	4.188	1.385	2.055	0.559	5854.83	23.46	18.42	41.88	13.85	20.55	5.59
	150	delta	0.6	60x8 weeks	PCR90	Daily	VAC70	75	Unvaccinated	1.21067	0.00585833	0.0072375	0.0130958	0.0051375	0.00543333	0.00121042	581.12	2.812	3.474	6.286	2.466	2.608	0.581	5811.2	28.12	34.74	62.86	24.66	26.08	5.81
	150	delta	1	60x8 weeks	PCR90	Daily	VAC70	75	Unvaccinated	1.17594	0.00531667	0.0216271	0.0269437	0.0113208	0.0101146	0.000977083	564.449	2.552	10.381	12.933	5.434	4.855	0.469	5644.49	25.52	103.81	129.33	54.34	48.55	4.69
	150	delta	1.2	60x8 weeks	PCR90	Daily	VAC70	75	Unvaccinated	1.1454	0.00489167	0.0354167	0.0403083	0.0174562	0.0140021	0.00101875	549.79	2.348	17	19.348	8.379	6.721	0.489	5497.9	23.48	170	193.48	83.79	67.21	4.89
	150	original	0.6	60x8 weeks	PCR90	Daily	VAC70	100	Unvaccinated	0	0.00336875	2.5e-05	0.00339375	0.00166458	0	0	0	1.617	0.012	1.629	0.799	0	0	0	16.17	0.12	16.29	7.99	0	0
	150	original	1	60x8 weeks	PCR90	Daily	VAC70	100	Unvaccinated	0	0.00346042	3.33333e-05	0.00349375	0.00176667	0	0	0	1.661	0.016	1.677	0.848	0	0	0	16.61	0.16	16.77	8.48	0	0
	150	original	1.2	60x8 weeks	PCR90	Daily	VAC70	100	Unvaccinated	0	0.00357292	5.625e-05	0.00362917	0.0017375	0	0	0	1.715	0.027	1.742	0.834	0	0	0	17.15	0.27	17.42	8.34	0	0
	150	alpha	0.6	60x8 weeks	PCR90	Daily	VAC70	100	Unvaccinated	0	0.00326875	0.000658333	0.00392708	0.0023125	0	0	0	1.569	0.316	1.885	1.11	0	0	0	15.69	3.16	18.85	11.1	0	0
	150	alpha	1	60x8 weeks	PCR90	Daily	VAC70	100	Unvaccinated	0	0.00322292	0.00126042	0.00448333	0.00268333	0	0	0	1.547	0.605	2.152	1.288	0	0	0	15.47	6.05	21.52	12.88	0	0
	150	alpha	1.2	60x8 weeks	PCR90	Daily	VAC70	100	Unvaccinated	0	0.00345833	0.00162292	0.00508125	0.00295208	0	0	0	1.66	0.779	2.439	1.417	0	0	0	16.6	7.79	24.39	14.17	0	0
	150	delta	0.6	60x8 weeks	PCR90	Daily	VAC70	100	Unvaccinated	0	0.00430833	0.00367708	0.00798542	0.00483958	0	0	0	2.068	1.765	3.833	2.323	0	0	0	20.68	17.65	38.33	23.23	0	0
	150	delta	1	60x8 weeks	PCR90	Daily	VAC70	100	Unvaccinated	0	0.00401875	0.0105708	0.0145896	0.00907292	0	0	0	1.929	5.074	7.003	4.355	0	0	0	19.29	50.74	70.03	43.55	0	0
	150	delta	1.2	60x8 weeks	PCR90	Daily	VAC70	100	Unvaccinated	0	0.00413125	0.0161833	0.0203146	0.0124	0	0	0	1.983	7.768	9.751	5.952	0	0	0	19.83	77.68	97.51	59.52	0	0
	150	original	0.6	60x8 weeks	PCR90	Daily	VAC50	25	Unvaccinated	3.68683	0.00882917	0.00186458	0.0106938	0.00141667	0.00899167	0.00364167	1769.68	4.238	0.895	5.133	0.68	4.316	1.748	17696.8	42.38	8.95	51.33	6.8	43.16	17.48
	150	original	1	60x8 weeks	PCR90	Daily	VAC50	25	Unvaccinated	3.67777	0.00898333	0.00341042	0.0123938	0.0016125	0.0102792	0.00358542	1765.33	4.312	1.637	5.949	0.774	4.934	1.721	17653.3	43.12	16.37	59.49	7.74	49.34	17.21
	150	original	1.2	60x8 weeks	PCR90	Daily	VAC50	25	Unvaccinated	3.67404	0.008775	0.00426667	0.0130417	0.00166042	0.0109104	0.00345625	1763.54	4.212	2.048	6.26	0.797	5.237	1.659	17635.4	42.12	20.48	62.6	7.97	52.37	16.59
	150	alpha	0.6	60x8 weeks	PCR90	Daily	VAC50	25	Unvaccinated	3.66858	0.0086125	0.00479792	0.0134104	0.00201875	0.0114813	0.00365417	1760.92	4.134	2.303	6.437	0.969	5.511	1.754	17609.2	41.34	23.03	64.37	9.69	55.11	17.54
	150	alpha	1	60x8 weeks	PCR90	Daily	VAC50	25	Unvaccinated	3.62057	0.00849583	0.0131042	0.0216	0.00334167	0.0183563	0.00329375	1737.87	4.078	6.29	10.368	1.604	8.811	1.581	17378.7	40.78	62.9	103.68	16.04	88.11	15.81
	150	alpha	1.2	60x8 weeks	PCR90	Daily	VAC50	25	Unvaccinated	3.58889	0.0083375	0.0188083	0.0271458	0.00436042	0.0227604	0.00323125	1722.66	4.002	9.028	13.03	2.093	10.925	1.551	17226.7	40.02	90.28	130.3	20.93	109.25	15.51
	150	delta	0.6	60x8 weeks	PCR90	Daily	VAC50	25	Unvaccinated	3.54562	0.00827083	0.0270458	0.0353167	0.00759375	0.0275542	0.00316458	1701.9	3.97	12.982	16.952	3.645	13.226	1.519	17019	39.7	129.82	169.52	36.45	132.26	15.19
	150	delta	1	60x8 weeks	PCR90	Daily	VAC50	25	Unvaccinated	3.2282	0.006075	0.0834542	0.0895292	0.0208604	0.0687208	0.002225	1549.54	2.916	40.058	42.974	10.013	32.986	1.068	15495.4	29.16	400.58	429.74	100.13	329.86	10.68
	150	delta	1.2	60x8 weeks	PCR90	Daily	VAC50	25	Unvaccinated	3.14329	0.00507708	0.0987187	0.103796	0.0251833	0.0784792	0.00188542	1508.78	2.437	47.385	49.822	12.088	37.67	0.905	15087.8	24.37	473.85	498.22	120.88	376.7	9.05
	150	original	0.6	60x8 weeks	PCR90	Daily	VAC50	50	Unvaccinated	2.46229	0.007625	0.000927083	0.00855208	0.00189792	0.00541875	0.00239792	1181.9	3.66	0.445	4.105	0.911	2.601	1.151	11819	36.6	4.45	41.05	9.11	26.01	11.51
	150	original	1	60x8 weeks	PCR90	Daily	VAC50	50	Unvaccinated	2.45886	0.00771875	0.00174792	0.00946667	0.00219792	0.00588125	0.00227292	1180.25	3.705	0.839	4.544	1.055	2.823	1.091	11802.5	37.05	8.39	45.44	10.55	28.23	10.91
	150	original	1.2	60x8 weeks	PCR90	Daily	VAC50	50	Unvaccinated	2.45551	0.007525	0.00229375	0.00981875	0.0022375	0.00631458	0.002425	1178.64	3.612	1.101	4.713	1.074	3.031	1.164	11786.4	36.12	11.01	47.13	10.74	30.31	11.64
	150	alpha	0.6	60x8 weeks	PCR90	Daily	VAC50	50	Unvaccinated	2.44927	0.00742083	0.00368333	0.0111042	0.00286458	0.00719792	0.00240208	1175.65	3.562	1.768	5.33	1.375	3.455	1.153	11756.5	35.62	17.68	53.3	13.75	34.55	11.53
	150	alpha	1	60x8 weeks	PCR90	Daily	VAC50	50	Unvaccinated	2.42903	0.00726042	0.00834375	0.0156042	0.00404375	0.0102146	0.00233958	1165.93	3.485	4.005	7.49	1.941	4.903	1.123	11659.3	34.85	40.05	74.9	19.41	49.03	11.23
	150	alpha	1.2	60x8 weeks	PCR90	Daily	VAC50	50	Unvaccinated	2.4071	0.00734375	0.0134042	0.0207479	0.00566458	0.0132167	0.00218333	1155.41	3.525	6.434	9.959	2.719	6.344	1.048	11554.1	35.25	64.34	99.59	27.19	63.44	10.48
	150	delta	0.6	60x8 weeks	PCR90	Daily	VAC50	50	Unvaccinated	2.37666	0.00764792	0.0225708	0.0302187	0.00995625	0.0167979	0.00206875	1140.8	3.671	10.834	14.505	4.779	8.063	0.993	11408	36.71	108.34	145.05	47.79	80.63	9.93
	150	delta	1	60x8 weeks	PCR90	Daily	VAC50	50	Unvaccinated	2.19791	0.00607917	0.0698396	0.0759187	0.0272917	0.0400812	0.00170625	1055	2.918	33.523	36.441	13.1	19.239	0.819	10550	29.18	335.23	364.41	131	192.39	8.19
	150	delta	1.2	60x8 weeks	PCR90	Daily	VAC50	50	Unvaccinated	2.10805	0.00502708	0.0928583	0.0978854	0.0367667	0.0506417	0.00135417	1011.86	2.413	44.572	46.985	17.648	24.308	0.65	10118.6	24.13	445.72	469.85	176.48	243.08	6.5
	150	original	0.6	60x8 weeks	PCR90	Daily	VAC50	75	Unvaccinated	1.23171	0.0064625	0.000454167	0.00691667	0.00237917	0.00260833	0.00126042	591.219	3.102	0.218	3.32	1.142	1.252	0.605	5912.19	31.02	2.18	33.2	11.42	12.52	6.05
	150	original	1	60x8 weeks	PCR90	Daily	VAC50	75	Unvaccinated	1.23113	0.0065375	0.000795833	0.00733333	0.00258958	0.00273125	0.0011875	590.942	3.138	0.382	3.52	1.243	1.311	0.57	5909.42	31.38	3.82	35.2	12.43	13.11	5.7
	150	original	1.2	60x8 weeks	PCR90	Daily	VAC50	75	Unvaccinated	1.23049	0.00644583	0.000954167	0.0074	0.00243542	0.00280625	0.00114583	590.635	3.094	0.458	3.552	1.169	1.347	0.55	5906.35	30.94	4.58	35.52	11.69	13.47	5.5
	150	alpha	0.6	60x8 weeks	PCR90	Daily	VAC50	75	Unvaccinated	1.22461	0.00648542	0.00274375	0.00922917	0.00365208	0.0036	0.00117083	587.812	3.113	1.317	4.43	1.753	1.728	0.562	5878.12	31.13	13.17	44.3	17.53	17.28	5.62
	150	alpha	1	60x8 weeks	PCR90	Daily	VAC50	75	Unvaccinated	1.21716	0.0061875	0.0060875	0.012275	0.00503333	0.00461458	0.00120625	584.238	2.97	2.922	5.892	2.416	2.215	0.579	5842.38	29.7	29.22	58.92	24.16	22.15	5.79
	150	alpha	1.2	60x8 weeks	PCR90	Daily	VAC50	75	Unvaccinated	1.21024	0.0064375	0.0087375	0.015175	0.00640417	0.00558333	0.00107708	580.914	3.09	4.194	7.284	3.074	2.68	0.517	5809.14	30.9	41.94	72.84	30.74	26.8	5.17
	150	delta	0.6	60x8 weeks	PCR90	Daily	VAC50	75	Unvaccinated	1.19647	0.0071	0.0170875	0.0241875	0.0115042	0.0072625	0.001075	574.307	3.408	8.202	11.61	5.522	3.486	0.516	5743.07	34.08	82.02	116.1	55.22	34.86	5.16
	150	delta	1	60x8 weeks	PCR90	Daily	VAC50	75	Unvaccinated	1.11281	0.00584583	0.0590521	0.0648979	0.0320708	0.0181313	0.000795833	534.151	2.806	28.345	31.151	15.394	8.703	0.382	5341.51	28.06	283.45	311.51	153.94	87.03	3.82
	150	delta	1.2	60x8 weeks	PCR90	Daily	VAC50	75	Unvaccinated	1.07269	0.00513333	0.0809062	0.0860396	0.0443354	0.0229896	0.000797917	514.891	2.464	38.835	41.299	21.281	11.035	0.383	5148.91	24.64	388.35	412.99	212.81	110.35	3.83
	150	original	0.6	60x8 weeks	PCR90	Daily	VAC50	100	Unvaccinated	0	0.00555625	8.95833e-05	0.00564583	0.00291875	0	0	0	2.667	0.043	2.71	1.401	0	0	0	26.67	0.43	27.1	14.01	0	0
	150	original	1	60x8 weeks	PCR90	Daily	VAC50	100	Unvaccinated	0	0.00538958	0.00011875	0.00550833	0.00289375	0	0	0	2.587	0.057	2.644	1.389	0	0	0	25.87	0.57	26.44	13.89	0	0
	150	original	1.2	60x8 weeks	PCR90	Daily	VAC50	100	Unvaccinated	0	0.00528958	0.000154167	0.00544375	0.00288958	0	0	0	2.539	0.074	2.613	1.387	0	0	0	25.39	0.74	26.13	13.87	0	0
	150	alpha	0.6	60x8 weeks	PCR90	Daily	VAC50	100	Unvaccinated	0	0.0053125	0.00198542	0.00729792	0.0044375	0	0	0	2.55	0.953	3.503	2.13	0	0	0	25.5	9.53	35.03	21.3	0	0
	150	alpha	1	60x8 weeks	PCR90	Daily	VAC50	100	Unvaccinated	0	0.00543958	0.00437708	0.00981667	0.006075	0	0	0	2.611	2.101	4.712	2.916	0	0	0	26.11	21.01	47.12	29.16	0	0
	150	alpha	1.2	60x8 weeks	PCR90	Daily	VAC50	100	Unvaccinated	0	0.00538125	0.00585833	0.0112396	0.00682708	0	0	0	2.583	2.812	5.395	3.277	0	0	0	25.83	28.12	53.95	32.77	0	0
	150	delta	0.6	60x8 weeks	PCR90	Daily	VAC50	100	Unvaccinated	0	0.00651042	0.0144896	0.021	0.0135021	0	0	0	3.125	6.955	10.08	6.481	0	0	0	31.25	69.55	100.8	64.81	0	0
	150	delta	1	60x8 weeks	PCR90	Daily	VAC50	100	Unvaccinated	0	0.00572292	0.0464583	0.0521812	0.0336458	0	0	0	2.747	22.3	25.047	16.15	0	0	0	27.47	223	250.47	161.5	0	0
	150	delta	1.2	60x8 weeks	PCR90	Daily	VAC50	100	Unvaccinated	0	0.00506042	0.0699354	0.0749958	0.0486271	0	0	0	2.429	33.569	35.998	23.341	0	0	0	24.29	335.69	359.98	233.41	0	0
	150	original	0.6	60x8 weeks	PCR90	MWF	NOVAC	0	Unvaccinated	2.94961	0.0099	0.00364792	0.0135479	0.00137083	0.0125833	0.00300833	1415.82	4.752	1.751	6.503	0.658	6.04	1.444	14158.1	47.52	17.51	65.03	6.58	60.4	14.44
	150	original	1	60x8 weeks	PCR90	MWF	NOVAC	0	Unvaccinated	2.93547	0.00983333	0.00765833	0.0174917	0.00187917	0.0160917	0.00285417	1409.03	4.72	3.676	8.396	0.902	7.724	1.37	14090.3	47.2	36.76	83.96	9.02	77.24	13.7
	150	original	1.2	60x8 weeks	PCR90	MWF	NOVAC	0	Unvaccinated	2.92493	0.00962083	0.0105021	0.0201229	0.00207917	0.0188042	0.00272917	1403.97	4.618	5.041	9.659	0.998	9.026	1.31	14039.7	46.18	50.41	96.59	9.98	90.26	13.1
	150	alpha	0.6	60x8 weeks	PCR90	MWF	NOVAC	0	Unvaccinated	2.92414	0.00976875	0.00991458	0.0196833	0.00219583	0.0187938	0.00278125	1403.59	4.689	4.759	9.448	1.054	9.021	1.335	14035.9	46.89	47.59	94.48	10.54	90.21	13.35
	150	alpha	1	60x8 weeks	PCR90	MWF	NOVAC	0	Unvaccinated	2.84732	0.0090125	0.0302854	0.0392979	0.00435833	0.0376354	0.0024875	1366.71	4.326	14.537	18.863	2.092	18.065	1.194	13667.1	43.26	145.37	188.63	20.92	180.65	11.94
	150	alpha	1.2	60x8 weeks	PCR90	MWF	NOVAC	0	Unvaccinated	2.79034	0.00822292	0.0452104	0.0534333	0.00630625	0.050825	0.00233333	1339.37	3.947	21.701	25.648	3.027	24.396	1.12	13393.6	39.47	217.01	256.48	30.27	243.96	11.2
	150	delta	0.6	60x8 weeks	PCR90	MWF	NOVAC	0	Unvaccinated	2.73197	0.00760208	0.0591563	0.0667583	0.0108646	0.0608729	0.00227292	1311.35	3.649	28.395	32.044	5.215	29.219	1.091	13113.5	36.49	283.95	320.44	52.15	292.19	10.91
	150	delta	1	60x8 weeks	PCR90	MWF	NOVAC	0	Unvaccinated	2.51365	0.00473333	0.10994	0.114673	0.0196896	0.105858	0.00128333	1206.55	2.272	52.771	55.043	9.451	50.812	0.616	12065.5	22.72	527.71	550.43	94.51	508.12	6.16
	150	delta	1.2	60x8 weeks	PCR90	MWF	NOVAC	0	Unvaccinated	2.483	0.00430833	0.115783	0.120092	0.0209625	0.111552	0.00115208	1191.84	2.068	55.576	57.644	10.062	53.545	0.553	11918.4	20.68	555.76	576.44	100.62	535.45	5.53
	150	original	0.6	60x8 weeks	PCR90	MWF	VAC95	25	Unvaccinated	2.21586	0.00758958	0.0019	0.00948958	0.00105833	0.00859375	0.00203125	1063.62	3.643	0.912	4.555	0.508	4.125	0.975	10636.1	36.43	9.12	45.55	5.08	41.25	9.75
	150	original	1	60x8 weeks	PCR90	MWF	VAC95	25	Unvaccinated	2.20867	0.00770625	0.00384792	0.0115542	0.00124375	0.0104083	0.00212917	1060.16	3.699	1.847	5.546	0.597	4.996	1.022	10601.6	36.99	18.47	55.46	5.97	49.96	10.22
	150	original	1.2	60x8 weeks	PCR90	MWF	VAC95	25	Unvaccinated	2.20511	0.0075875	0.00464375	0.0122313	0.00139792	0.0111354	0.00221458	1058.45	3.642	2.229	5.871	0.671	5.345	1.063	10584.5	36.42	22.29	58.71	6.71	53.45	10.63
	150	alpha	0.6	60x8 weeks	PCR90	MWF	VAC95	25	Unvaccinated	2.20336	0.00756667	0.00495417	0.0125208	0.00145833	0.0115646	0.00202917	1057.61	3.632	2.378	6.01	0.7	5.551	0.974	10576.1	36.32	23.78	60.1	7	55.51	9.74
	150	alpha	1	60x8 weeks	PCR90	MWF	VAC95	25	Unvaccinated	2.1774	0.00731458	0.0120354	0.01935	0.00236667	0.0178375	0.00201667	1045.15	3.511	5.777	9.288	1.136	8.562	0.968	10451.5	35.11	57.77	92.88	11.36	85.62	9.68
	150	alpha	1.2	60x8 weeks	PCR90	MWF	VAC95	25	Unvaccinated	2.15891	0.00709167	0.017375	0.0244667	0.00304167	0.0223396	0.00193333	1036.28	3.404	8.34	11.744	1.46	10.723	0.928	10362.8	34.04	83.4	117.44	14.6	107.23	9.28
	150	delta	0.6	60x8 weeks	PCR90	MWF	VAC95	25	Unvaccinated	2.13741	0.00700833	0.0237417	0.03075	0.00564375	0.0261313	0.00192083	1025.95	3.364	11.396	14.76	2.709	12.543	0.922	10259.5	33.64	113.96	147.6	27.09	125.43	9.22
	150	delta	1	60x8 weeks	PCR90	MWF	VAC95	25	Unvaccinated	1.98347	0.00531042	0.0669833	0.0722938	0.0148188	0.0595646	0.00143958	952.067	2.549	32.152	34.701	7.113	28.591	0.691	9520.67	25.49	321.52	347.01	71.13	285.91	6.91
	150	delta	1.2	60x8 weeks	PCR90	MWF	VAC95	25	Unvaccinated	1.93286	0.00452708	0.0815687	0.0860958	0.0187938	0.0695875	0.00115625	927.774	2.173	39.153	41.326	9.021	33.402	0.555	9277.74	21.73	391.53	413.26	90.21	334.02	5.55
	150	original	0.6	60x8 weeks	PCR90	MWF	VAC95	50	Unvaccinated	1.47837	0.00538542	0.000808333	0.00619375	0.000683333	0.00542083	0.00136667	709.619	2.585	0.388	2.973	0.328	2.602	0.656	7096.19	25.85	3.88	29.73	3.28	26.02	6.56
	150	original	1	60x8 weeks	PCR90	MWF	VAC95	50	Unvaccinated	1.47636	0.00536667	0.00153333	0.0069	0.000827083	0.00592708	0.00138125	708.655	2.576	0.736	3.312	0.397	2.845	0.663	7086.55	25.76	7.36	33.12	3.97	28.45	6.63
	150	original	1.2	60x8 weeks	PCR90	MWF	VAC95	50	Unvaccinated	1.47533	0.00541667	0.001775	0.00719167	0.000895833	0.00613958	0.00139583	708.157	2.6	0.852	3.452	0.43	2.947	0.67	7081.57	26	8.52	34.52	4.3	29.47	6.7
	150	alpha	0.6	60x8 weeks	PCR90	MWF	VAC95	50	Unvaccinated	1.47374	0.0055375	0.00201875	0.00755625	0.00105417	0.00653542	0.00135208	707.396	2.658	0.969	3.627	0.506	3.137	0.649	7073.96	26.58	9.69	36.27	5.06	31.37	6.49
	150	alpha	1	60x8 weeks	PCR90	MWF	VAC95	50	Unvaccinated	1.46858	0.005125	0.00397292	0.00909792	0.00132083	0.00782083	0.00145625	704.918	2.46	1.907	4.367	0.634	3.754	0.699	7049.18	24.6	19.07	43.67	6.34	37.54	6.99
	150	alpha	1.2	60x8 weeks	PCR90	MWF	VAC95	50	Unvaccinated	1.46297	0.00513333	0.0056625	0.0107958	0.00158958	0.00916667	0.00130833	702.225	2.464	2.718	5.182	0.763	4.4	0.628	7022.25	24.64	27.18	51.82	7.63	44	6.28
	150	delta	0.6	60x8 weeks	PCR90	MWF	VAC95	50	Unvaccinated	1.4564	0.00548125	0.00787083	0.0133521	0.00284792	0.0101229	0.00140417	699.07	2.631	3.778	6.409	1.367	4.859	0.674	6990.7	26.31	37.78	64.09	13.67	48.59	6.74
	150	delta	1	60x8 weeks	PCR90	MWF	VAC95	50	Unvaccinated	1.40802	0.00502292	0.0232896	0.0283125	0.00647292	0.0211437	0.00120417	675.849	2.411	11.179	13.59	3.107	10.149	0.578	6758.49	24.11	111.79	135.9	31.07	101.49	5.78
	150	delta	1.2	60x8 weeks	PCR90	MWF	VAC95	50	Unvaccinated	1.37833	0.00458333	0.0342042	0.0387875	0.00934792	0.0278896	0.00108958	661.596	2.2	16.418	18.618	4.487	13.387	0.523	6615.96	22	164.18	186.18	44.87	133.87	5.23
	150	original	0.6	60x8 weeks	PCR90	MWF	VAC95	75	Unvaccinated	0.740454	0.0029125	0.000214583	0.00312708	0.000439583	0.00243333	0.000785417	355.418	1.398	0.103	1.501	0.211	1.168	0.377	3554.18	13.98	1.03	15.01	2.11	11.68	3.77
	150	original	1	60x8 weeks	PCR90	MWF	VAC95	75	Unvaccinated	0.7386	0.0032875	0.000422917	0.00371042	0.000497917	0.00290208	0.00069375	354.528	1.578	0.203	1.781	0.239	1.393	0.333	3545.28	15.78	2.03	17.81	2.39	13.93	3.33
	150	original	1.2	60x8 weeks	PCR90	MWF	VAC95	75	Unvaccinated	0.739419	0.00302708	0.000441667	0.00346875	0.000533333	0.00262708	0.000758333	354.921	1.453	0.212	1.665	0.256	1.261	0.364	3549.21	14.53	2.12	16.65	2.56	12.61	3.64
	150	alpha	0.6	60x8 weeks	PCR90	MWF	VAC95	75	Unvaccinated	0.738398	0.00326458	0.000589583	0.00385417	0.000779167	0.0028625	0.00066875	354.431	1.567	0.283	1.85	0.374	1.374	0.321	3544.31	15.67	2.83	18.5	3.74	13.74	3.21
	150	alpha	1	60x8 weeks	PCR90	MWF	VAC95	75	Unvaccinated	0.73735	0.0032	0.00117708	0.00437708	0.000789583	0.00319583	0.000720833	353.928	1.536	0.565	2.101	0.379	1.534	0.346	3539.28	15.36	5.65	21.01	3.79	15.34	3.46
	150	alpha	1.2	60x8 weeks	PCR90	MWF	VAC95	75	Unvaccinated	0.736733	0.00312083	0.0013375	0.00445833	0.000866667	0.00331042	0.000739583	353.632	1.498	0.642	2.14	0.416	1.589	0.355	3536.32	14.98	6.42	21.4	4.16	15.89	3.55
	150	delta	0.6	60x8 weeks	PCR90	MWF	VAC95	75	Unvaccinated	0.735267	0.00353958	0.00212917	0.00566875	0.00163125	0.00344167	0.0007125	352.928	1.699	1.022	2.721	0.783	1.652	0.342	3529.28	16.99	10.22	27.21	7.83	16.52	3.42
	150	delta	1	60x8 weeks	PCR90	MWF	VAC95	75	Unvaccinated	0.727612	0.00351042	0.00538542	0.00889583	0.00266875	0.0051625	0.000708333	349.254	1.685	2.585	4.27	1.281	2.478	0.34	3492.54	16.85	25.85	42.7	12.81	24.78	3.4
	150	delta	1.2	60x8 weeks	PCR90	MWF	VAC95	75	Unvaccinated	0.724021	0.00340208	0.00706458	0.0104667	0.00300625	0.00607083	0.00066875	347.53	1.633	3.391	5.024	1.443	2.914	0.321	3475.3	16.33	33.91	50.24	14.43	29.14	3.21
	150	original	0.6	60x8 weeks	PCR90	MWF	VAC95	100	Unvaccinated	0	0.0006875	0	0.0006875	0.00025625	0	0	0	0.33	0	0.33	0.123	0	0	0	3.3	0	3.3	1.23	0	0
	150	original	1	60x8 weeks	PCR90	MWF	VAC95	100	Unvaccinated	0	0.000729167	4.16667e-06	0.000733333	0.00029375	0	0	0	0.35	0.002	0.352	0.141	0	0	0	3.5	0.02	3.52	1.41	0	0
	150	original	1.2	60x8 weeks	PCR90	MWF	VAC95	100	Unvaccinated	0	0.00075	2.08333e-06	0.000752083	0.0003	0	0	0	0.36	0.001	0.361	0.144	0	0	0	3.6	0.01	3.61	1.44	0	0
	150	alpha	0.6	60x8 weeks	PCR90	MWF	VAC95	100	Unvaccinated	0	0.000889583	4.375e-05	0.000933333	0.000477083	0	0	0	0.427	0.021	0.448	0.229	0	0	0	4.27	0.21	4.48	2.29	0	0
	150	alpha	1	60x8 weeks	PCR90	MWF	VAC95	100	Unvaccinated	0	0.000977083	6.25e-05	0.00103958	0.000470833	0	0	0	0.469	0.03	0.499	0.226	0	0	0	4.69	0.3	4.99	2.26	0	0
	150	alpha	1.2	60x8 weeks	PCR90	MWF	VAC95	100	Unvaccinated	0	0.00085625	7.29167e-05	0.000929167	0.000454167	0	0	0	0.411	0.035	0.446	0.218	0	0	0	4.11	0.35	4.46	2.18	0	0
	150	delta	0.6	60x8 weeks	PCR90	MWF	VAC95	100	Unvaccinated	0	0.00144792	0.000295833	0.00174375	0.00098125	0	0	0	0.695	0.142	0.837	0.471	0	0	0	6.95	1.42	8.37	4.71	0	0
	150	delta	1	60x8 weeks	PCR90	MWF	VAC95	100	Unvaccinated	0	0.00151875	0.000508333	0.00202708	0.00107708	0	0	0	0.729	0.244	0.973	0.517	0	0	0	7.29	2.44	9.73	5.17	0	0
	150	delta	1.2	60x8 weeks	PCR90	MWF	VAC95	100	Unvaccinated	0	0.00147292	0.0007125	0.00218542	0.00120417	0	0	0	0.707	0.342	1.049	0.578	0	0	0	7.07	3.42	10.49	5.78	0	0
	150	original	0.6	60x8 weeks	PCR90	MWF	VAC70	25	Unvaccinated	2.21575	0.0083625	0.00208542	0.0104479	0.00147917	0.00868125	0.00215833	1063.56	4.014	1.001	5.015	0.71	4.167	1.036	10635.6	40.14	10.01	50.15	7.1	41.67	10.36
	150	original	1	60x8 weeks	PCR90	MWF	VAC70	25	Unvaccinated	2.20927	0.00822917	0.00399583	0.012225	0.00175833	0.0101042	0.00213125	1060.45	3.95	1.918	5.868	0.844	4.85	1.023	10604.5	39.5	19.18	58.68	8.44	48.5	10.23
	150	original	1.2	60x8 weeks	PCR90	MWF	VAC70	25	Unvaccinated	2.20503	0.00827708	0.00519375	0.0134708	0.00177708	0.0113083	0.00214583	1058.41	3.973	2.493	6.466	0.853	5.428	1.03	10584.1	39.73	24.93	64.66	8.53	54.28	10.3
	150	alpha	0.6	60x8 weeks	PCR90	MWF	VAC70	25	Unvaccinated	2.20195	0.0082875	0.00579167	0.0140792	0.00230833	0.0118521	0.00211875	1056.93	3.978	2.78	6.758	1.108	5.689	1.017	10569.4	39.78	27.8	67.58	11.08	56.89	10.17
	150	alpha	1	60x8 weeks	PCR90	MWF	VAC70	25	Unvaccinated	2.17011	0.00777917	0.0151437	0.0229229	0.00372292	0.0196083	0.0019375	1041.65	3.734	7.269	11.003	1.787	9.412	0.93	10416.5	37.34	72.69	110.03	17.87	94.12	9.3
	150	alpha	1.2	60x8 weeks	PCR90	MWF	VAC70	25	Unvaccinated	2.14428	0.00743125	0.0239542	0.0313854	0.00545417	0.0258667	0.00188542	1029.26	3.567	11.498	15.065	2.618	12.416	0.905	10292.6	35.67	114.98	150.65	26.18	124.16	9.05
	150	delta	0.6	60x8 weeks	PCR90	MWF	VAC70	25	Unvaccinated	2.11994	0.0072375	0.0322625	0.0395	0.00919375	0.030125	0.00190625	1017.57	3.474	15.486	18.96	4.413	14.46	0.915	10175.7	34.74	154.86	189.6	44.13	144.6	9.15
	150	delta	1	60x8 weeks	PCR90	MWF	VAC70	25	Unvaccinated	1.9353	0.0052625	0.0891021	0.0943646	0.0248479	0.0696208	0.00124792	928.943	2.526	42.769	45.295	11.927	33.418	0.599	9289.43	25.26	427.69	452.95	119.27	334.18	5.99
	150	delta	1.2	60x8 weeks	PCR90	MWF	VAC70	25	Unvaccinated	1.89635	0.00442917	0.101827	0.106256	0.0292958	0.0769062	0.0010875	910.249	2.126	48.877	51.003	14.062	36.915	0.522	9102.49	21.26	488.77	510.03	140.62	369.15	5.22
	150	original	0.6	60x8 weeks	PCR90	MWF	VAC70	50	Unvaccinated	1.47849	0.00673125	0.00104167	0.00777292	0.00151042	0.00541875	0.00148542	709.675	3.231	0.5	3.731	0.725	2.601	0.713	7096.75	32.31	5	37.31	7.25	26.01	7.13
	150	original	1	60x8 weeks	PCR90	MWF	VAC70	50	Unvaccinated	1.47582	0.00666667	0.00202083	0.0086875	0.00171042	0.00613125	0.00143542	708.396	3.2	0.97	4.17	0.821	2.943	0.689	7083.96	32	9.7	41.7	8.21	29.43	6.89
	150	original	1.2	60x8 weeks	PCR90	MWF	VAC70	50	Unvaccinated	1.47571	0.00655417	0.002375	0.00892917	0.00191875	0.00605625	0.00137708	708.339	3.146	1.14	4.286	0.921	2.907	0.661	7083.39	31.46	11.4	42.86	9.21	29.07	6.61
	150	alpha	0.6	60x8 weeks	PCR90	MWF	VAC70	50	Unvaccinated	1.47185	0.0064625	0.00335417	0.00981667	0.00224375	0.00697292	0.00137292	706.486	3.102	1.61	4.712	1.077	3.347	0.659	7064.86	31.02	16.1	47.12	10.77	33.47	6.59
	150	alpha	1	60x8 weeks	PCR90	MWF	VAC70	50	Unvaccinated	1.4598	0.0063875	0.0076625	0.01405	0.0032875	0.00988542	0.00139583	700.706	3.066	3.678	6.744	1.578	4.745	0.67	7007.06	30.66	36.78	67.44	15.78	47.45	6.7
	150	alpha	1.2	60x8 weeks	PCR90	MWF	VAC70	50	Unvaccinated	1.45302	0.00657917	0.0102083	0.0167875	0.00391667	0.0116896	0.00141042	697.448	3.158	4.9	8.058	1.88	5.611	0.677	6974.48	31.58	49	80.58	18.8	56.11	6.77
	150	delta	0.6	60x8 weeks	PCR90	MWF	VAC70	50	Unvaccinated	1.43777	0.0066625	0.0175167	0.0241792	0.00743542	0.0146479	0.00134583	690.128	3.198	8.408	11.606	3.569	7.031	0.646	6901.28	31.98	84.08	116.06	35.69	70.31	6.46
	150	delta	1	60x8 weeks	PCR90	MWF	VAC70	50	Unvaccinated	1.34926	0.00527292	0.056375	0.0616479	0.0216396	0.0342208	0.00105208	647.643	2.531	27.06	29.591	10.387	16.426	0.505	6476.43	25.31	270.6	295.91	103.87	164.26	5.05
	150	delta	1.2	60x8 weeks	PCR90	MWF	VAC70	50	Unvaccinated	1.30503	0.00489583	0.0778083	0.0827042	0.0303229	0.0435521	0.000891667	626.416	2.35	37.348	39.698	14.555	20.905	0.428	6264.16	23.5	373.48	396.98	145.55	209.05	4.28
	150	original	0.6	60x8 weeks	PCR90	MWF	VAC70	75	Unvaccinated	0.740125	0.0051375	0.000383333	0.00552083	0.00156458	0.00245833	0.000716667	355.26	2.466	0.184	2.65	0.751	1.18	0.344	3552.6	24.66	1.84	26.5	7.51	11.8	3.44
	150	original	1	60x8 weeks	PCR90	MWF	VAC70	75	Unvaccinated	0.739904	0.005	0.000625	0.005625	0.00170417	0.00249167	0.000704167	355.154	2.4	0.3	2.7	0.818	1.196	0.338	3551.54	24	3	27	8.18	11.96	3.38
	150	original	1.2	60x8 weeks	PCR90	MWF	VAC70	75	Unvaccinated	0.739394	0.00496458	0.000845833	0.00581042	0.0017	0.00268333	0.0007125	354.909	2.383	0.406	2.789	0.816	1.288	0.342	3549.09	23.83	4.06	27.89	8.16	12.88	3.42
	150	alpha	0.6	60x8 weeks	PCR90	MWF	VAC70	75	Unvaccinated	0.737246	0.00502708	0.0018	0.00682708	0.00242708	0.0031625	0.000770833	353.878	2.413	0.864	3.277	1.165	1.518	0.37	3538.78	24.13	8.64	32.77	11.65	15.18	3.7
	150	alpha	1	60x8 weeks	PCR90	MWF	VAC70	75	Unvaccinated	0.73409	0.00505625	0.00359583	0.00865208	0.00305417	0.00395625	0.00070625	352.363	2.427	1.726	4.153	1.466	1.899	0.339	3523.63	24.27	17.26	41.53	14.66	18.99	3.39
	150	alpha	1.2	60x8 weeks	PCR90	MWF	VAC70	75	Unvaccinated	0.732213	0.00495208	0.00474375	0.00969583	0.0035	0.00438125	0.000708333	351.462	2.377	2.277	4.654	1.68	2.103	0.34	3514.62	23.77	22.77	46.54	16.8	21.03	3.4
	150	delta	0.6	60x8 weeks	PCR90	MWF	VAC70	75	Unvaccinated	0.728008	0.00554583	0.00816667	0.0137125	0.00574167	0.00513958	0.000710417	349.444	2.662	3.92	6.582	2.756	2.467	0.341	3494.44	26.62	39.2	65.82	27.56	24.67	3.41
	150	delta	1	60x8 weeks	PCR90	MWF	VAC70	75	Unvaccinated	0.704092	0.00513333	0.0262833	0.0314167	0.0139979	0.0106208	0.000554167	337.964	2.464	12.616	15.08	6.719	5.098	0.266	3379.64	24.64	126.16	150.8	67.19	50.98	2.66
	150	delta	1.2	60x8 weeks	PCR90	MWF	VAC70	75	Unvaccinated	0.68465	0.00473125	0.0424792	0.0472104	0.0219875	0.0147792	0.000575	328.632	2.271	20.39	22.661	10.554	7.094	0.276	3286.32	22.71	203.9	226.61	105.54	70.94	2.76
	150	original	0.6	60x8 weeks	PCR90	MWF	VAC70	100	Unvaccinated	0	0.00337708	2.70833e-05	0.00340417	0.00165	0	0	0	1.621	0.013	1.634	0.792	0	0	0	16.21	0.13	16.34	7.92	0	0
	150	original	1	60x8 weeks	PCR90	MWF	VAC70	100	Unvaccinated	0	0.00330833	5.20833e-05	0.00336042	0.00168333	0	0	0	1.588	0.025	1.613	0.808	0	0	0	15.88	0.25	16.13	8.08	0	0
	150	original	1.2	60x8 weeks	PCR90	MWF	VAC70	100	Unvaccinated	0	0.00333958	8.95833e-05	0.00342917	0.00167083	0	0	0	1.603	0.043	1.646	0.802	0	0	0	16.03	0.43	16.46	8.02	0	0
	150	alpha	0.6	60x8 weeks	PCR90	MWF	VAC70	100	Unvaccinated	0	0.00316875	0.000654167	0.00382292	0.00228333	0	0	0	1.521	0.314	1.835	1.096	0	0	0	15.21	3.14	18.35	10.96	0	0
	150	alpha	1	60x8 weeks	PCR90	MWF	VAC70	100	Unvaccinated	0	0.003325	0.00130625	0.00463125	0.00270625	0	0	0	1.596	0.627	2.223	1.299	0	0	0	15.96	6.27	22.23	12.99	0	0
	150	alpha	1.2	60x8 weeks	PCR90	MWF	VAC70	100	Unvaccinated	0	0.00335833	0.0018375	0.00519583	0.00301667	0	0	0	1.612	0.882	2.494	1.448	0	0	0	16.12	8.82	24.94	14.48	0	0
	150	delta	0.6	60x8 weeks	PCR90	MWF	VAC70	100	Unvaccinated	0	0.004375	0.00316667	0.00754167	0.00465208	0	0	0	2.1	1.52	3.62	2.233	0	0	0	21	15.2	36.2	22.33	0	0
	150	delta	1	60x8 weeks	PCR90	MWF	VAC70	100	Unvaccinated	0	0.0041875	0.00968958	0.0138771	0.00853125	0	0	0	2.01	4.651	6.661	4.095	0	0	0	20.1	46.51	66.61	40.95	0	0
	150	delta	1.2	60x8 weeks	PCR90	MWF	VAC70	100	Unvaccinated	0	0.0040125	0.0155708	0.0195833	0.0120771	0	0	0	1.926	7.474	9.4	5.797	0	0	0	19.26	74.74	94	57.97	0	0
	150	original	0.6	60x8 weeks	PCR90	MWF	VAC50	25	Unvaccinated	2.21531	0.00874792	0.00220208	0.01095	0.00173125	0.00878958	0.00208542	1063.35	4.199	1.057	5.256	0.831	4.219	1.001	10633.5	41.99	10.57	52.56	8.31	42.19	10.01
	150	original	1	60x8 weeks	PCR90	MWF	VAC50	25	Unvaccinated	2.20906	0.00861042	0.00442083	0.0130312	0.00203125	0.01045	0.0021125	1060.35	4.133	2.122	6.255	0.975	5.016	1.014	10603.5	41.33	21.22	62.55	9.75	50.16	10.14
	150	original	1.2	60x8 weeks	PCR90	MWF	VAC50	25	Unvaccinated	2.20328	0.00874792	0.00592083	0.0146687	0.00248125	0.0116437	0.00206042	1057.57	4.199	2.842	7.041	1.191	5.589	0.989	10575.7	41.99	28.42	70.41	11.91	55.89	9.89
	150	alpha	0.6	60x8 weeks	PCR90	MWF	VAC50	25	Unvaccinated	2.2013	0.00851458	0.00661875	0.0151333	0.00274792	0.0121125	0.00212292	1056.62	4.087	3.177	7.264	1.319	5.814	1.019	10566.2	40.87	31.77	72.64	13.19	58.14	10.19
	150	alpha	1	60x8 weeks	PCR90	MWF	VAC50	25	Unvaccinated	2.16496	0.00812083	0.0181271	0.0262479	0.00514792	0.0207375	0.00198333	1039.18	3.898	8.701	12.599	2.471	9.954	0.952	10391.8	38.98	87.01	125.99	24.71	99.54	9.52
	150	alpha	1.2	60x8 weeks	PCR90	MWF	VAC50	25	Unvaccinated	2.1301	0.00788333	0.02915	0.0370333	0.00737708	0.0294375	0.00191042	1022.45	3.784	13.992	17.776	3.541	14.13	0.917	10224.5	37.84	139.92	177.76	35.41	141.3	9.17
	150	delta	0.6	60x8 weeks	PCR90	MWF	VAC50	25	Unvaccinated	2.09379	0.0077	0.0425604	0.0502604	0.0132667	0.0359104	0.0018375	1005.02	3.696	20.429	24.125	6.368	17.237	0.882	10050.2	36.96	204.29	241.25	63.68	172.37	8.82
	150	delta	1	60x8 weeks	PCR90	MWF	VAC50	25	Unvaccinated	1.9166	0.00519167	0.100006	0.105198	0.0302542	0.0736583	0.00116042	919.966	2.492	48.003	50.495	14.522	35.356	0.557	9199.66	24.92	480.03	504.95	145.22	353.56	5.57
	150	delta	1.2	60x8 weeks	PCR90	MWF	VAC50	25	Unvaccinated	1.87655	0.00453542	0.110556	0.115092	0.0339104	0.0804938	0.00103333	900.745	2.177	53.067	55.244	16.277	38.637	0.496	9007.45	21.77	530.67	552.44	162.77	386.37	4.96
	150	original	0.6	60x8 weeks	PCR90	MWF	VAC50	50	Unvaccinated	1.47883	0.00762083	0.001125	0.00874583	0.00213542	0.00530208	0.00153542	709.836	3.658	0.54	4.198	1.025	2.545	0.737	7098.36	36.58	5.4	41.98	10.25	25.45	7.37
	150	original	1	60x8 weeks	PCR90	MWF	VAC50	50	Unvaccinated	1.47548	0.00755625	0.00246667	0.0100229	0.00233333	0.00615833	0.00139167	708.231	3.627	1.184	4.811	1.12	2.956	0.668	7082.31	36.27	11.84	48.11	11.2	29.56	6.68
	150	original	1.2	60x8 weeks	PCR90	MWF	VAC50	50	Unvaccinated	1.47422	0.00763542	0.00297708	0.0106125	0.00259583	0.00643125	0.00141042	707.627	3.665	1.429	5.094	1.246	3.087	0.677	7076.27	36.65	14.29	50.94	12.46	30.87	6.77
	150	alpha	0.6	60x8 weeks	PCR90	MWF	VAC50	50	Unvaccinated	1.4691	0.0074875	0.00492083	0.0124083	0.00352292	0.0076625	0.00146667	705.166	3.594	2.362	5.956	1.691	3.678	0.704	7051.66	35.94	23.62	59.56	16.91	36.78	7.04
	150	alpha	1	60x8 weeks	PCR90	MWF	VAC50	50	Unvaccinated	1.45256	0.00741667	0.0119479	0.0193646	0.0057125	0.0117708	0.00139375	697.228	3.56	5.735	9.295	2.742	5.65	0.669	6972.28	35.6	57.35	92.95	27.42	56.5	6.69
	150	alpha	1.2	60x8 weeks	PCR90	MWF	VAC50	50	Unvaccinated	1.44322	0.00710208	0.0169312	0.0240333	0.00712292	0.0142729	0.00126875	692.747	3.409	8.127	11.536	3.419	6.851	0.609	6927.47	34.09	81.27	115.36	34.19	68.51	6.09
	150	delta	0.6	60x8 weeks	PCR90	MWF	VAC50	50	Unvaccinated	1.41904	0.00757083	0.0293583	0.0369292	0.0137792	0.0186771	0.001275	681.137	3.634	14.092	17.726	6.614	8.965	0.612	6811.37	36.34	140.92	177.26	66.14	89.65	6.12
	150	delta	1	60x8 weeks	PCR90	MWF	VAC50	50	Unvaccinated	1.29671	0.00554375	0.0877375	0.0932812	0.0378167	0.0448062	0.000872917	622.42	2.661	42.114	44.775	18.152	21.507	0.419	6224.2	26.61	421.14	447.75	181.52	215.07	4.19
	150	delta	1.2	60x8 weeks	PCR90	MWF	VAC50	50	Unvaccinated	1.27083	0.00467292	0.100458	0.105131	0.0431708	0.0502979	0.000704167	609.996	2.243	48.22	50.463	20.722	24.143	0.338	6099.96	22.43	482.2	504.63	207.22	241.43	3.38
	150	original	0.6	60x8 weeks	PCR90	MWF	VAC50	75	Unvaccinated	0.740112	0.00648958	0.000595833	0.00708542	0.00254375	0.00245625	0.000720833	355.254	3.115	0.286	3.401	1.221	1.179	0.346	3552.54	31.15	2.86	34.01	12.21	11.79	3.46
	150	original	1	60x8 weeks	PCR90	MWF	VAC50	75	Unvaccinated	0.738977	0.00655	0.00096875	0.00751875	0.00272917	0.00279792	0.00076875	354.709	3.144	0.465	3.609	1.31	1.343	0.369	3547.09	31.44	4.65	36.09	13.1	13.43	3.69
	150	original	1.2	60x8 weeks	PCR90	MWF	VAC50	75	Unvaccinated	0.739456	0.00647708	0.00115417	0.00763125	0.0026875	0.0026875	0.00070625	354.939	3.109	0.554	3.663	1.29	1.29	0.339	3549.39	31.09	5.54	36.63	12.9	12.9	3.39
	150	alpha	0.6	60x8 weeks	PCR90	MWF	VAC50	75	Unvaccinated	0.735433	0.00653542	0.00311458	0.00965	0.0040375	0.00359583	0.000691667	353.008	3.137	1.495	4.632	1.938	1.726	0.332	3530.08	31.37	14.95	46.32	19.38	17.26	3.32
	150	alpha	1	60x8 weeks	PCR90	MWF	VAC50	75	Unvaccinated	0.731421	0.00636458	0.00689167	0.0132563	0.0055125	0.00471042	0.000683333	351.082	3.055	3.308	6.363	2.646	2.261	0.328	3510.82	30.55	33.08	63.63	26.46	22.61	3.28
	150	alpha	1.2	60x8 weeks	PCR90	MWF	VAC50	75	Unvaccinated	0.727012	0.00609583	0.009875	0.0159708	0.00693333	0.005675	0.000704167	348.966	2.926	4.74	7.666	3.328	2.724	0.338	3489.66	29.26	47.4	76.66	33.28	27.24	3.38
	150	delta	0.6	60x8 weeks	PCR90	MWF	VAC50	75	Unvaccinated	0.716023	0.00725417	0.0209479	0.0282021	0.0137188	0.00792708	0.000627083	343.691	3.482	10.055	13.537	6.585	3.805	0.301	3436.91	34.82	100.55	135.37	65.85	38.05	3.01
	150	delta	1	60x8 weeks	PCR90	MWF	VAC50	75	Unvaccinated	0.667933	0.00570417	0.0667333	0.0724375	0.0377375	0.0183896	0.000441667	320.608	2.738	32.032	34.77	18.114	8.827	0.212	3206.08	27.38	320.32	347.7	181.14	88.27	2.12
	150	delta	1.2	60x8 weeks	PCR90	MWF	VAC50	75	Unvaccinated	0.649375	0.00491042	0.0866688	0.0915792	0.0483833	0.0225083	0.000485417	311.7	2.357	41.601	43.958	23.224	10.804	0.233	3117	23.57	416.01	439.58	232.24	108.04	2.33
	150	original	0.6	60x8 weeks	PCR90	MWF	VAC50	100	Unvaccinated	0	0.00539167	6.875e-05	0.00546042	0.00284792	0	0	0	2.588	0.033	2.621	1.367	0	0	0	25.88	0.33	26.21	13.67	0	0
	150	original	1	60x8 weeks	PCR90	MWF	VAC50	100	Unvaccinated	0	0.00531042	0.0001	0.00541042	0.00288333	0	0	0	2.549	0.048	2.597	1.384	0	0	0	25.49	0.48	25.97	13.84	0	0
	150	original	1.2	60x8 weeks	PCR90	MWF	VAC50	100	Unvaccinated	0	0.00544792	0.00014375	0.00559167	0.00295417	0	0	0	2.615	0.069	2.684	1.418	0	0	0	26.15	0.69	26.84	14.18	0	0
	150	alpha	0.6	60x8 weeks	PCR90	MWF	VAC50	100	Unvaccinated	0	0.00519167	0.00189375	0.00708542	0.00432083	0	0	0	2.492	0.909	3.401	2.074	0	0	0	24.92	9.09	34.01	20.74	0	0
	150	alpha	1	60x8 weeks	PCR90	MWF	VAC50	100	Unvaccinated	0	0.00492292	0.00383958	0.0087625	0.00539167	0	0	0	2.363	1.843	4.206	2.588	0	0	0	23.63	18.43	42.06	25.88	0	0
	150	alpha	1.2	60x8 weeks	PCR90	MWF	VAC50	100	Unvaccinated	0	0.005175	0.00549375	0.0106687	0.00645833	0	0	0	2.484	2.637	5.121	3.1	0	0	0	24.84	26.37	51.21	31	0	0
	150	delta	0.6	60x8 weeks	PCR90	MWF	VAC50	100	Unvaccinated	0	0.00662917	0.0143375	0.0209667	0.0134375	0	0	0	3.182	6.882	10.064	6.45	0	0	0	31.82	68.82	100.64	64.5	0	0
	150	delta	1	60x8 weeks	PCR90	MWF	VAC50	100	Unvaccinated	0	0.0057625	0.0464771	0.0522396	0.0336083	0	0	0	2.766	22.309	25.075	16.132	0	0	0	27.66	223.09	250.75	161.32	0	0
	150	delta	1.2	60x8 weeks	PCR90	MWF	VAC50	100	Unvaccinated	0	0.00513125	0.0704271	0.0755583	0.0492125	0	0	0	2.463	33.805	36.268	23.622	0	0	0	24.63	338.05	362.68	236.22	0	0
	150	original	0.6	60x8 weeks	PCR90	M	NOVAC	0	Unvaccinated	0.986292	0.00980417	0.00609167	0.0158958	0.00536667	0.0073375	0.000879167	473.42	4.706	2.924	7.63	2.576	3.522	0.422	4734.2	47.06	29.24	76.3	25.76	35.22	4.22
	150	original	1	60x8 weeks	PCR90	M	NOVAC	0	Unvaccinated	0.979323	0.00907083	0.0149479	0.0240187	0.00805417	0.0111188	0.000958333	470.075	4.354	7.175	11.529	3.866	5.337	0.46	4700.75	43.54	71.75	115.29	38.66	53.37	4.6
	150	original	1.2	60x8 weeks	PCR90	M	NOVAC	0	Unvaccinated	0.971725	0.00920417	0.0231125	0.0323167	0.0109687	0.0150229	0.000885417	466.428	4.418	11.094	15.512	5.265	7.211	0.425	4664.28	44.18	110.94	155.12	52.65	72.11	4.25
	150	alpha	0.6	60x8 weeks	PCR90	M	NOVAC	0	Unvaccinated	0.967219	0.00934792	0.0240812	0.0334292	0.0131354	0.0163562	0.00085625	464.265	4.487	11.559	16.046	6.305	7.851	0.411	4642.65	44.87	115.59	160.46	63.05	78.51	4.11
	150	alpha	1	60x8 weeks	PCR90	M	NOVAC	0	Unvaccinated	0.91629	0.00701875	0.0744125	0.0814312	0.0325458	0.0414979	0.000675	439.819	3.369	35.718	39.087	15.622	19.919	0.324	4398.19	33.69	357.18	390.87	156.22	199.19	3.24
	150	alpha	1.2	60x8 weeks	PCR90	M	NOVAC	0	Unvaccinated	0.894292	0.00620833	0.0929729	0.0991812	0.0400354	0.0515437	0.000597917	429.26	2.98	44.627	47.607	19.217	24.741	0.287	4292.6	29.8	446.27	476.07	192.17	247.41	2.87
	150	delta	0.6	60x8 weeks	PCR90	M	NOVAC	0	Unvaccinated	0.880415	0.00556667	0.102163	0.107729	0.0482563	0.052675	0.000625	422.599	2.672	49.038	51.71	23.163	25.284	0.3	4225.99	26.72	490.38	517.1	231.63	252.84	3
	150	delta	1	60x8 weeks	PCR90	M	NOVAC	0	Unvaccinated	0.858219	0.00393958	0.11744	0.121379	0.0551458	0.0604417	0.000383333	411.945	1.891	56.371	58.262	26.47	29.012	0.184	4119.45	18.91	563.71	582.62	264.7	290.12	1.84
	150	delta	1.2	60x8 weeks	PCR90	M	NOVAC	0	Unvaccinated	0.854554	0.00367917	0.11895	0.122629	0.0564938	0.0610313	0.000372917	410.186	1.766	57.096	58.862	27.117	29.295	0.179	4101.86	17.66	570.96	588.62	271.17	292.95	1.79
	150	original	0.6	60x8 weeks	PCR90	M	VAC95	25	Unvaccinated	0.740852	0.00758542	0.00319167	0.0107771	0.00357083	0.00496875	0.00065625	355.609	3.641	1.532	5.173	1.714	2.385	0.315	3556.09	36.41	15.32	51.73	17.14	23.85	3.15
	150	original	1	60x8 weeks	PCR90	M	VAC95	25	Unvaccinated	0.737444	0.00756042	0.007	0.0145604	0.00495625	0.00663333	0.00068125	353.973	3.629	3.36	6.989	2.379	3.184	0.327	3539.73	36.29	33.6	69.89	23.79	31.84	3.27
	150	original	1.2	60x8 weeks	PCR90	M	VAC95	25	Unvaccinated	0.735675	0.00739583	0.00962292	0.0170187	0.0057875	0.00767708	0.000695833	353.124	3.55	4.619	8.169	2.778	3.685	0.334	3531.24	35.5	46.19	81.69	27.78	36.85	3.34
	150	alpha	0.6	60x8 weeks	PCR90	M	VAC95	25	Unvaccinated	0.733862	0.00749792	0.0103521	0.01785	0.00678333	0.00844583	0.000675	352.254	3.599	4.969	8.568	3.256	4.054	0.324	3522.54	35.99	49.69	85.68	32.56	40.54	3.24
	150	alpha	1	60x8 weeks	PCR90	M	VAC95	25	Unvaccinated	0.716048	0.00660417	0.0301667	0.0367708	0.0144354	0.0175083	0.00058125	343.703	3.17	14.48	17.65	6.929	8.404	0.279	3437.03	31.7	144.8	176.5	69.29	84.04	2.79
	150	alpha	1.2	60x8 weeks	PCR90	M	VAC95	25	Unvaccinated	0.702756	0.006025	0.0433208	0.0493458	0.0196854	0.0235813	0.00055	337.323	2.892	20.794	23.686	9.449	11.319	0.264	3373.23	28.92	207.94	236.86	94.49	113.19	2.64
	150	delta	0.6	60x8 weeks	PCR90	M	VAC95	25	Unvaccinated	0.692092	0.00601875	0.0537854	0.0598042	0.0267708	0.0261937	0.00055625	332.204	2.889	25.817	28.706	12.85	12.573	0.267	3322.04	28.89	258.17	287.06	128.5	125.73	2.67
	150	delta	1	60x8 weeks	PCR90	M	VAC95	25	Unvaccinated	0.65504	0.00406875	0.0927188	0.0967875	0.0452813	0.0410083	0.00035625	314.419	1.953	44.505	46.458	21.735	19.684	0.171	3144.19	19.53	445.05	464.58	217.35	196.84	1.71
	150	delta	1.2	60x8 weeks	PCR90	M	VAC95	25	Unvaccinated	0.650317	0.00371042	0.0989479	0.102658	0.0478271	0.043125	0.000320833	312.152	1.781	47.495	49.276	22.957	20.7	0.154	3121.52	17.81	474.95	492.76	229.57	207	1.54
	150	original	0.6	60x8 weeks	PCR90	M	VAC95	50	Unvaccinated	0.494658	0.00523958	0.00131667	0.00655625	0.00222917	0.00285	0.000475	237.436	2.515	0.632	3.147	1.07	1.368	0.228	2374.36	25.15	6.32	31.47	10.7	13.68	2.28
	150	original	1	60x8 weeks	PCR90	M	VAC95	50	Unvaccinated	0.493704	0.00542708	0.00235208	0.00777917	0.00257708	0.00343542	0.000433333	236.978	2.605	1.129	3.734	1.237	1.649	0.208	2369.78	26.05	11.29	37.34	12.37	16.49	2.08
	150	original	1.2	60x8 weeks	PCR90	M	VAC95	50	Unvaccinated	0.493156	0.00519375	0.00321042	0.00840417	0.00292917	0.00355833	0.000514583	236.715	2.493	1.541	4.034	1.406	1.708	0.247	2367.15	24.93	15.41	40.34	14.06	17.08	2.47
	150	alpha	0.6	60x8 weeks	PCR90	M	VAC95	50	Unvaccinated	0.492119	0.00542292	0.00360417	0.00902708	0.00346875	0.00406667	0.00049375	236.217	2.603	1.73	4.333	1.665	1.952	0.237	2362.17	26.03	17.3	43.33	16.65	19.52	2.37
	150	alpha	1	60x8 weeks	PCR90	M	VAC95	50	Unvaccinated	0.487658	0.0050125	0.00893542	0.0139479	0.00552083	0.0062125	0.000472917	234.076	2.406	4.289	6.695	2.65	2.982	0.227	2340.76	24.06	42.89	66.95	26.5	29.82	2.27
	150	alpha	1.2	60x8 weeks	PCR90	M	VAC95	50	Unvaccinated	0.484217	0.00515625	0.0129417	0.0180979	0.00731042	0.00800625	0.000420833	232.424	2.475	6.212	8.687	3.509	3.843	0.202	2324.24	24.75	62.12	86.87	35.09	38.43	2.02
	150	delta	0.6	60x8 weeks	PCR90	M	VAC95	50	Unvaccinated	0.481454	0.005175	0.0166125	0.0217875	0.00974375	0.00869583	0.000420833	231.098	2.484	7.974	10.458	4.677	4.174	0.202	2310.98	24.84	79.74	104.58	46.77	41.74	2.02
	150	delta	1	60x8 weeks	PCR90	M	VAC95	50	Unvaccinated	0.460065	0.00425833	0.0463292	0.0505875	0.0232667	0.0182771	0.000339583	220.831	2.044	22.238	24.282	11.168	8.773	0.163	2208.31	20.44	222.38	242.82	111.68	87.73	1.63
	150	delta	1.2	60x8 weeks	PCR90	M	VAC95	50	Unvaccinated	0.451321	0.00384583	0.0584792	0.062325	0.0289854	0.0219458	0.000341667	216.634	1.846	28.07	29.916	13.913	10.534	0.164	2166.34	18.46	280.7	299.16	139.13	105.34	1.64
	150	original	0.6	60x8 weeks	PCR90	M	VAC95	75	Unvaccinated	0.247748	0.0029875	0.00030625	0.00329375	0.00107917	0.00127917	0.0002375	118.919	1.434	0.147	1.581	0.518	0.614	0.114	1189.19	14.34	1.47	15.81	5.18	6.14	1.14
	150	original	1	60x8 weeks	PCR90	M	VAC95	75	Unvaccinated	0.247544	0.00297708	0.000554167	0.00353125	0.00134792	0.00118333	0.0002375	118.821	1.429	0.266	1.695	0.647	0.568	0.114	1188.21	14.29	2.66	16.95	6.47	5.68	1.14
	150	original	1.2	60x8 weeks	PCR90	M	VAC95	75	Unvaccinated	0.247323	0.00299167	0.000708333	0.0037	0.00132708	0.00138958	0.000195833	118.715	1.436	0.34	1.776	0.637	0.667	0.094	1187.15	14.36	3.4	17.76	6.37	6.67	0.94
	150	alpha	0.6	60x8 weeks	PCR90	M	VAC95	75	Unvaccinated	0.247131	0.00311458	0.000960417	0.004075	0.00157708	0.00155208	0.00025625	118.623	1.495	0.461	1.956	0.757	0.745	0.123	1186.23	14.95	4.61	19.56	7.57	7.45	1.23
	150	alpha	1	60x8 weeks	PCR90	M	VAC95	75	Unvaccinated	0.24625	0.00310625	0.00190625	0.0050125	0.00200208	0.00195208	0.000239583	118.2	1.491	0.915	2.406	0.961	0.937	0.115	1182	14.91	9.15	24.06	9.61	9.37	1.15
	150	alpha	1.2	60x8 weeks	PCR90	M	VAC95	75	Unvaccinated	0.246085	0.00320833	0.00224375	0.00545208	0.002175	0.00201667	0.00026875	118.121	1.54	1.077	2.617	1.044	0.968	0.129	1181.21	15.4	10.77	26.17	10.44	9.68	1.29
	150	delta	0.6	60x8 weeks	PCR90	M	VAC95	75	Unvaccinated	0.245175	0.00355417	0.00376458	0.00731875	0.00336458	0.00223958	0.00021875	117.684	1.706	1.807	3.513	1.615	1.075	0.105	1176.84	17.06	18.07	35.13	16.15	10.75	1.05
	150	delta	1	60x8 weeks	PCR90	M	VAC95	75	Unvaccinated	0.241613	0.00338125	0.009875	0.0132563	0.00625625	0.00377917	0.00023125	115.974	1.623	4.74	6.363	3.003	1.814	0.111	1159.74	16.23	47.4	63.63	30.03	18.14	1.11
	150	delta	1.2	60x8 weeks	PCR90	M	VAC95	75	Unvaccinated	0.239475	0.00335	0.0141271	0.0174771	0.00813958	0.00497708	0.000222917	114.948	1.608	6.781	8.389	3.907	2.389	0.107	1149.48	16.08	67.81	83.89	39.07	23.89	1.07
	150	original	0.6	60x8 weeks	PCR90	M	VAC95	100	Unvaccinated	0	0.000795833	2.08333e-06	0.000797917	0.000314583	0	0	0	0.382	0.001	0.383	0.151	0	0	0	3.82	0.01	3.83	1.51	0	0
	150	original	1	60x8 weeks	PCR90	M	VAC95	100	Unvaccinated	0	0.000802083	0	0.000802083	0.000314583	0	0	0	0.385	0	0.385	0.151	0	0	0	3.85	0	3.85	1.51	0	0
	150	original	1.2	60x8 weeks	PCR90	M	VAC95	100	Unvaccinated	0	0.00068125	6.25e-06	0.0006875	0.000275	0	0	0	0.327	0.003	0.33	0.132	0	0	0	3.27	0.03	3.3	1.32	0	0
	150	alpha	0.6	60x8 weeks	PCR90	M	VAC95	100	Unvaccinated	0	0.000964583	5e-05	0.00101458	0.000508333	0	0	0	0.463	0.024	0.487	0.244	0	0	0	4.63	0.24	4.87	2.44	0	0
	150	alpha	1	60x8 weeks	PCR90	M	VAC95	100	Unvaccinated	0	0.000964583	0.000108333	0.00107292	0.000504167	0	0	0	0.463	0.052	0.515	0.242	0	0	0	4.63	0.52	5.15	2.42	0	0
	150	alpha	1.2	60x8 weeks	PCR90	M	VAC95	100	Unvaccinated	0	0.00091875	0.000104167	0.00102292	0.000491667	0	0	0	0.441	0.05	0.491	0.236	0	0	0	4.41	0.5	4.91	2.36	0	0
	150	delta	0.6	60x8 weeks	PCR90	M	VAC95	100	Unvaccinated	0	0.00139167	0.000297917	0.00168958	0.000925	0	0	0	0.668	0.143	0.811	0.444	0	0	0	6.68	1.43	8.11	4.44	0	0
	150	delta	1	60x8 weeks	PCR90	M	VAC95	100	Unvaccinated	0	0.00144375	0.00049375	0.0019375	0.00101458	0	0	0	0.693	0.237	0.93	0.487	0	0	0	6.93	2.37	9.3	4.87	0	0
	150	delta	1.2	60x8 weeks	PCR90	M	VAC95	100	Unvaccinated	0	0.00153125	0.000760417	0.00229167	0.00124375	0	0	0	0.735	0.365	1.1	0.597	0	0	0	7.35	3.65	11	5.97	0	0
	150	original	0.6	60x8 weeks	PCR90	M	VAC70	25	Unvaccinated	0.740883	0.00829792	0.00331042	0.0116083	0.00403958	0.00481667	0.000695833	355.624	3.983	1.589	5.572	1.939	2.312	0.334	3556.24	39.83	15.89	55.72	19.39	23.12	3.34
	150	original	1	60x8 weeks	PCR90	M	VAC70	25	Unvaccinated	0.73746	0.00804167	0.00785833	0.0159	0.00571458	0.00647708	0.000764583	353.981	3.86	3.772	7.632	2.743	3.109	0.367	3539.81	38.6	37.72	76.32	27.43	31.09	3.67
	150	original	1.2	60x8 weeks	PCR90	M	VAC70	25	Unvaccinated	0.735985	0.00798333	0.00997917	0.0179625	0.00645417	0.00750417	0.000722917	353.273	3.832	4.79	8.622	3.098	3.602	0.347	3532.73	38.32	47.9	86.22	30.98	36.02	3.47
	150	alpha	0.6	60x8 weeks	PCR90	M	VAC70	25	Unvaccinated	0.732656	0.0080125	0.0121667	0.0201792	0.00833958	0.00865833	0.0006875	351.675	3.846	5.84	9.686	4.003	4.156	0.33	3516.75	38.46	58.4	96.86	40.03	41.56	3.3
	150	alpha	1	60x8 weeks	PCR90	M	VAC70	25	Unvaccinated	0.712167	0.00690833	0.0374312	0.0443396	0.0186354	0.0190875	0.0006	341.84	3.316	17.967	21.283	8.945	9.162	0.288	3418.4	33.16	179.67	212.83	89.45	91.62	2.88
	150	alpha	1.2	60x8 weeks	PCR90	M	VAC70	25	Unvaccinated	0.694935	0.00664375	0.0560063	0.06265	0.027125	0.0271062	0.000558333	333.569	3.189	26.883	30.072	13.02	13.011	0.268	3335.69	31.89	268.83	300.72	130.2	130.11	2.68
	150	delta	0.6	60x8 weeks	PCR90	M	VAC70	25	Unvaccinated	0.686735	0.00619583	0.0664458	0.0726417	0.0347833	0.0281813	0.000514583	329.633	2.974	31.894	34.868	16.696	13.527	0.247	3296.33	29.74	318.94	348.68	166.96	135.27	2.47
	150	delta	1	60x8 weeks	PCR90	M	VAC70	25	Unvaccinated	0.649298	0.00420833	0.108515	0.112723	0.0561917	0.0432437	0.000377083	311.663	2.02	52.087	54.107	26.972	20.757	0.181	3116.63	20.2	520.87	541.07	269.72	207.57	1.81
	150	delta	1.2	60x8 weeks	PCR90	M	VAC70	25	Unvaccinated	0.645294	0.00388125	0.112998	0.116879	0.0584979	0.0447646	0.000339583	309.741	1.863	54.239	56.102	28.079	21.487	0.163	3097.41	18.63	542.39	561.02	280.79	214.87	1.63
	150	original	0.6	60x8 weeks	PCR90	M	VAC70	50	Unvaccinated	0.494681	0.00672708	0.00161458	0.00834167	0.00296667	0.00305833	0.000479167	237.447	3.229	0.775	4.004	1.424	1.468	0.23	2374.47	32.29	7.75	40.04	14.24	14.68	2.3
	150	original	1	60x8 weeks	PCR90	M	VAC70	50	Unvaccinated	0.493796	0.00652917	0.00322917	0.00975833	0.00368958	0.00331042	0.000470833	237.022	3.134	1.55	4.684	1.771	1.589	0.226	2370.22	31.34	15.5	46.84	17.71	15.89	2.26
	150	original	1.2	60x8 weeks	PCR90	M	VAC70	50	Unvaccinated	0.49334	0.00644375	0.00396875	0.0104125	0.0038875	0.00355	0.000433333	236.803	3.093	1.905	4.998	1.866	1.704	0.208	2368.03	30.93	19.05	49.98	18.66	17.04	2.08
	150	alpha	0.6	60x8 weeks	PCR90	M	VAC70	50	Unvaccinated	0.491452	0.00648542	0.00565833	0.0121438	0.00530833	0.00444583	0.000475	235.897	3.113	2.716	5.829	2.548	2.134	0.228	2358.97	31.13	27.16	58.29	25.48	21.34	2.28
	150	alpha	1	60x8 weeks	PCR90	M	VAC70	50	Unvaccinated	0.48496	0.00631458	0.0149917	0.0213062	0.00953333	0.00752917	0.0004375	232.781	3.031	7.196	10.227	4.576	3.614	0.21	2327.81	30.31	71.96	102.27	45.76	36.14	2.1
	150	alpha	1.2	60x8 weeks	PCR90	M	VAC70	50	Unvaccinated	0.479662	0.00606458	0.0234604	0.029525	0.0133	0.0103729	0.0004875	230.238	2.911	11.261	14.172	6.384	4.979	0.234	2302.38	29.11	112.61	141.72	63.84	49.79	2.34
	150	delta	0.6	60x8 weeks	PCR90	M	VAC70	50	Unvaccinated	0.474129	0.005925	0.0329083	0.0388333	0.0195521	0.0116271	0.000397917	227.582	2.844	15.796	18.64	9.385	5.581	0.191	2275.82	28.44	157.96	186.4	93.85	55.81	1.91
	150	delta	1	60x8 weeks	PCR90	M	VAC70	50	Unvaccinated	0.445517	0.00466458	0.0837208	0.0883854	0.0467583	0.02415	0.000285417	213.848	2.239	40.186	42.425	22.444	11.592	0.137	2138.48	22.39	401.86	424.25	224.44	115.92	1.37
	150	delta	1.2	60x8 weeks	PCR90	M	VAC70	50	Unvaccinated	0.439869	0.00408542	0.0953417	0.0994271	0.0531833	0.0261458	0.000283333	211.137	1.961	45.764	47.725	25.528	12.55	0.136	2111.37	19.61	457.64	477.25	255.28	125.5	1.36
	150	original	0.6	60x8 weeks	PCR90	M	VAC70	75	Unvaccinated	0.247708	0.00497292	0.0005875	0.00556042	0.00231667	0.00126458	0.00019375	118.9	2.387	0.282	2.669	1.112	0.607	0.093	1189	23.87	2.82	26.69	11.12	6.07	0.93
	150	original	1	60x8 weeks	PCR90	M	VAC70	75	Unvaccinated	0.247377	0.00487292	0.00108958	0.0059625	0.00244792	0.00145833	0.000252083	118.741	2.339	0.523	2.862	1.175	0.7	0.121	1187.41	23.39	5.23	28.62	11.75	7	1.21
	150	original	1.2	60x8 weeks	PCR90	M	VAC70	75	Unvaccinated	0.247365	0.00492083	0.00129792	0.00621875	0.00263958	0.00136458	0.00026875	118.735	2.362	0.623	2.985	1.267	0.655	0.129	1187.35	23.62	6.23	29.85	12.67	6.55	1.29
	150	alpha	0.6	60x8 weeks	PCR90	M	VAC70	75	Unvaccinated	0.246506	0.0049875	0.00246458	0.00745208	0.00367708	0.00176667	0.00023125	118.323	2.394	1.183	3.577	1.765	0.848	0.111	1183.23	23.94	11.83	35.77	17.65	8.48	1.11
	150	alpha	1	60x8 weeks	PCR90	M	VAC70	75	Unvaccinated	0.245404	0.00500833	0.00505833	0.0100667	0.00495	0.00237083	0.00021875	117.794	2.404	2.428	4.832	2.376	1.138	0.105	1177.94	24.04	24.28	48.32	23.76	11.38	1.05
	150	alpha	1.2	60x8 weeks	PCR90	M	VAC70	75	Unvaccinated	0.244496	0.00482083	0.00733542	0.0121563	0.00614375	0.00277708	0.000241667	117.358	2.314	3.521	5.835	2.949	1.333	0.116	1173.58	23.14	35.21	58.35	29.49	13.33	1.16
	150	delta	0.6	60x8 weeks	PCR90	M	VAC70	75	Unvaccinated	0.242977	0.00552083	0.0119979	0.0175187	0.0094125	0.00319375	0.0002125	116.629	2.65	5.759	8.409	4.518	1.533	0.102	1166.29	26.5	57.59	84.09	45.18	15.33	1.02
	150	delta	1	60x8 weeks	PCR90	M	VAC70	75	Unvaccinated	0.23409	0.00477917	0.0406292	0.0454083	0.0252917	0.00711458	0.000191667	112.363	2.294	19.502	21.796	12.14	3.415	0.092	1123.63	22.94	195.02	217.96	121.4	34.15	0.92
	150	delta	1.2	60x8 weeks	PCR90	M	VAC70	75	Unvaccinated	0.22851	0.00440417	0.0589708	0.063375	0.0363479	0.00945417	0.00015625	109.685	2.114	28.306	30.42	17.447	4.538	0.075	1096.85	21.14	283.06	304.2	174.47	45.38	0.75
	150	original	0.6	60x8 weeks	PCR90	M	VAC70	100	Unvaccinated	0	0.00339375	4.16667e-05	0.00343542	0.00154792	0	0	0	1.629	0.02	1.649	0.743	0	0	0	16.29	0.2	16.49	7.43	0	0
	150	original	1	60x8 weeks	PCR90	M	VAC70	100	Unvaccinated	0	0.00344792	5.41667e-05	0.00350208	0.00172708	0	0	0	1.655	0.026	1.681	0.829	0	0	0	16.55	0.26	16.81	8.29	0	0
	150	original	1.2	60x8 weeks	PCR90	M	VAC70	100	Unvaccinated	0	0.00345833	4.58333e-05	0.00350417	0.00172708	0	0	0	1.66	0.022	1.682	0.829	0	0	0	16.6	0.22	16.82	8.29	0	0
	150	alpha	0.6	60x8 weeks	PCR90	M	VAC70	100	Unvaccinated	0	0.00331458	0.000635417	0.00395	0.00239375	0	0	0	1.591	0.305	1.896	1.149	0	0	0	15.91	3.05	18.96	11.49	0	0
	150	alpha	1	60x8 weeks	PCR90	M	VAC70	100	Unvaccinated	0	0.00338542	0.00131458	0.0047	0.00279583	0	0	0	1.625	0.631	2.256	1.342	0	0	0	16.25	6.31	22.56	13.42	0	0
	150	alpha	1.2	60x8 weeks	PCR90	M	VAC70	100	Unvaccinated	0	0.0032875	0.00154792	0.00483542	0.00275625	0	0	0	1.578	0.743	2.321	1.323	0	0	0	15.78	7.43	23.21	13.23	0	0
	150	delta	0.6	60x8 weeks	PCR90	M	VAC70	100	Unvaccinated	0	0.00435833	0.00369583	0.00805417	0.00505417	0	0	0	2.092	1.774	3.866	2.426	0	0	0	20.92	17.74	38.66	24.26	0	0
	150	delta	1	60x8 weeks	PCR90	M	VAC70	100	Unvaccinated	0	0.00409167	0.00998333	0.014075	0.00865417	0	0	0	1.964	4.792	6.756	4.154	0	0	0	19.64	47.92	67.56	41.54	0	0
	150	delta	1.2	60x8 weeks	PCR90	M	VAC70	100	Unvaccinated	0	0.00411875	0.0171646	0.0212833	0.0129875	0	0	0	1.977	8.239	10.216	6.234	0	0	0	19.77	82.39	102.16	62.34	0	0
	150	original	0.6	60x8 weeks	PCR90	M	VAC50	25	Unvaccinated	0.741038	0.00861667	0.003625	0.0122417	0.00449375	0.00480625	0.0006625	355.698	4.136	1.74	5.876	2.157	2.307	0.318	3556.98	41.36	17.4	58.76	21.57	23.07	3.18
	150	original	1	60x8 weeks	PCR90	M	VAC50	25	Unvaccinated	0.738204	0.00858125	0.007775	0.0163562	0.00587708	0.00638958	0.00075625	354.338	4.119	3.732	7.851	2.821	3.067	0.363	3543.38	41.19	37.32	78.51	28.21	30.67	3.63
	150	original	1.2	60x8 weeks	PCR90	M	VAC50	25	Unvaccinated	0.734983	0.00848958	0.0118729	0.0203625	0.00764583	0.00799375	0.000633333	352.792	4.075	5.699	9.774	3.67	3.837	0.304	3527.92	40.75	56.99	97.74	36.7	38.37	3.04
	150	alpha	0.6	60x8 weeks	PCR90	M	VAC50	25	Unvaccinated	0.731896	0.00829375	0.014225	0.0225188	0.00940417	0.00929375	0.000654167	351.31	3.981	6.828	10.809	4.514	4.461	0.314	3513.1	39.81	68.28	108.09	45.14	44.61	3.14
	150	alpha	1	60x8 weeks	PCR90	M	VAC50	25	Unvaccinated	0.70811	0.0073625	0.0439458	0.0513083	0.0223583	0.0210479	0.0005625	339.893	3.534	21.094	24.628	10.732	10.103	0.27	3398.93	35.34	210.94	246.28	107.32	101.03	2.7
	150	alpha	1.2	60x8 weeks	PCR90	M	VAC50	25	Unvaccinated	0.690425	0.00660833	0.0661542	0.0727625	0.0324333	0.0295354	0.000522917	331.404	3.172	31.754	34.926	15.568	14.177	0.251	3314.04	31.72	317.54	349.26	155.68	141.77	2.51
	150	delta	0.6	60x8 weeks	PCR90	M	VAC50	25	Unvaccinated	0.678619	0.0061125	0.0796479	0.0857604	0.0422187	0.0317646	0.00044375	325.737	2.934	38.231	41.165	20.265	15.247	0.213	3257.37	29.34	382.31	411.65	202.65	152.47	2.13
	150	delta	1	60x8 weeks	PCR90	M	VAC50	25	Unvaccinated	0.648173	0.004125	0.113233	0.117358	0.0594375	0.0436	0.000302083	311.123	1.98	54.352	56.332	28.53	20.928	0.145	3111.23	19.8	543.52	563.32	285.3	209.28	1.45
	150	delta	1.2	60x8 weeks	PCR90	M	VAC50	25	Unvaccinated	0.645969	0.00387917	0.115777	0.119656	0.0610375	0.0442854	0.000341667	310.065	1.862	55.573	57.435	29.298	21.257	0.164	3100.65	18.62	555.73	574.35	292.98	212.57	1.64
	150	original	0.6	60x8 weeks	PCR90	M	VAC50	50	Unvaccinated	0.494519	0.00756875	0.00191875	0.0094875	0.0038625	0.00288125	0.00051875	237.369	3.633	0.921	4.554	1.854	1.383	0.249	2373.69	36.33	9.21	45.54	18.54	13.83	2.49
	150	original	1	60x8 weeks	PCR90	M	VAC50	50	Unvaccinated	0.493673	0.00750833	0.00388125	0.0113896	0.00458542	0.00341458	0.000485417	236.963	3.604	1.863	5.467	2.201	1.639	0.233	2369.63	36.04	18.63	54.67	22.01	16.39	2.33
	150	original	1.2	60x8 weeks	PCR90	M	VAC50	50	Unvaccinated	0.49305	0.0073875	0.00512708	0.0125146	0.00505208	0.00369583	0.000460417	236.664	3.546	2.461	6.007	2.425	1.774	0.221	2366.64	35.46	24.61	60.07	24.25	17.74	2.21
	150	alpha	0.6	60x8 weeks	PCR90	M	VAC50	50	Unvaccinated	0.490533	0.00735208	0.0077375	0.0150896	0.00701667	0.00479583	0.000497917	235.456	3.529	3.714	7.243	3.368	2.302	0.239	2354.56	35.29	37.14	72.43	33.68	23.02	2.39
	150	alpha	1	60x8 weeks	PCR90	M	VAC50	50	Unvaccinated	0.482433	0.00685	0.0223667	0.0292167	0.0138021	0.00891875	0.0004125	231.568	3.288	10.736	14.024	6.625	4.281	0.198	2315.68	32.88	107.36	140.24	66.25	42.81	1.98
	150	alpha	1.2	60x8 weeks	PCR90	M	VAC50	50	Unvaccinated	0.474212	0.00651458	0.0362271	0.0427417	0.0206208	0.0131313	0.000389583	227.622	3.127	17.389	20.516	9.898	6.303	0.187	2276.22	31.27	173.89	205.16	98.98	63.03	1.87
	150	delta	0.6	60x8 weeks	PCR90	M	VAC50	50	Unvaccinated	0.46679	0.00644375	0.0525562	0.059	0.0314125	0.0151542	0.000370833	224.059	3.093	25.227	28.32	15.078	7.274	0.178	2240.59	30.93	252.27	283.2	150.78	72.74	1.78
	150	delta	1	60x8 weeks	PCR90	M	VAC50	50	Unvaccinated	0.438633	0.00460208	0.102	0.106602	0.0593729	0.0264375	0.000264583	210.544	2.209	48.96	51.169	28.499	12.69	0.127	2105.44	22.09	489.6	511.69	284.99	126.9	1.27
	150	delta	1.2	60x8 weeks	PCR90	M	VAC50	50	Unvaccinated	0.432412	0.00406875	0.110713	0.114781	0.0648792	0.0286125	0.000291667	207.558	1.953	53.142	55.095	31.142	13.734	0.14	2075.58	19.53	531.42	550.95	311.42	137.34	1.4
	150	original	0.6	60x8 weeks	PCR90	M	VAC50	75	Unvaccinated	0.247771	0.00623958	0.000689583	0.00692917	0.00314583	0.00125208	0.00021875	118.93	2.995	0.331	3.326	1.51	0.601	0.105	1189.3	29.95	3.31	33.26	15.1	6.01	1.05
	150	original	1	60x8 weeks	PCR90	M	VAC50	75	Unvaccinated	0.247535	0.0066375	0.0013	0.0079375	0.00351458	0.00133958	0.00025625	118.817	3.186	0.624	3.81	1.687	0.643	0.123	1188.17	31.86	6.24	38.1	16.87	6.43	1.23
	150	original	1.2	60x8 weeks	PCR90	M	VAC50	75	Unvaccinated	0.247123	0.00670208	0.00183333	0.00853542	0.00383125	0.00152917	0.00020625	118.619	3.217	0.88	4.097	1.839	0.734	0.099	1186.19	32.17	8.8	40.97	18.39	7.34	0.99
	150	alpha	0.6	60x8 weeks	PCR90	M	VAC50	75	Unvaccinated	0.246283	0.00630208	0.00397292	0.010275	0.00544167	0.00179792	0.0002375	118.216	3.025	1.907	4.932	2.612	0.863	0.114	1182.16	30.25	19.07	49.32	26.12	8.63	1.14
	150	alpha	1	60x8 weeks	PCR90	M	VAC50	75	Unvaccinated	0.24434	0.00604167	0.0100187	0.0160604	0.00865417	0.00278542	0.000258333	117.283	2.9	4.809	7.709	4.154	1.337	0.124	1172.83	29	48.09	77.09	41.54	13.37	1.24
	150	alpha	1.2	60x8 weeks	PCR90	M	VAC50	75	Unvaccinated	0.242442	0.00620208	0.0155812	0.0217833	0.0115042	0.00385625	0.000227083	116.372	2.977	7.479	10.456	5.522	1.851	0.109	1163.72	29.77	74.79	104.56	55.22	18.51	1.09
	150	delta	0.6	60x8 weeks	PCR90	M	VAC50	75	Unvaccinated	0.239437	0.00673542	0.0281042	0.0348396	0.0200271	0.0047625	0.000204167	114.93	3.233	13.49	16.723	9.613	2.286	0.098	1149.3	32.33	134.9	167.23	96.13	22.86	0.98
	150	delta	1	60x8 weeks	PCR90	M	VAC50	75	Unvaccinated	0.224792	0.00512708	0.0832354	0.0883625	0.0526792	0.011275	0.000164583	107.9	2.461	39.953	42.414	25.286	5.412	0.079	1079	24.61	399.53	424.14	252.86	54.12	0.79
	150	delta	1.2	60x8 weeks	PCR90	M	VAC50	75	Unvaccinated	0.220508	0.004525	0.0988146	0.10334	0.0629271	0.0130625	0.00015	105.844	2.172	47.431	49.603	30.205	6.27	0.072	1058.44	21.72	474.31	496.03	302.05	62.7	0.72
	150	original	0.6	60x8 weeks	PCR90	M	VAC50	100	Unvaccinated	0	0.00536667	9.79167e-05	0.00546458	0.00277083	0	0	0	2.576	0.047	2.623	1.33	0	0	0	25.76	0.47	26.23	13.3	0	0
	150	original	1	60x8 weeks	PCR90	M	VAC50	100	Unvaccinated	0	0.00545417	0.00010625	0.00556042	0.00295625	0	0	0	2.618	0.051	2.669	1.419	0	0	0	26.18	0.51	26.69	14.19	0	0
	150	original	1.2	60x8 weeks	PCR90	M	VAC50	100	Unvaccinated	0	0.0052875	0.000154167	0.00544167	0.00279792	0	0	0	2.538	0.074	2.612	1.343	0	0	0	25.38	0.74	26.12	13.43	0	0
	150	alpha	0.6	60x8 weeks	PCR90	M	VAC50	100	Unvaccinated	0	0.00515833	0.00178542	0.00694375	0.004225	0	0	0	2.476	0.857	3.333	2.028	0	0	0	24.76	8.57	33.33	20.28	0	0
	150	alpha	1	60x8 weeks	PCR90	M	VAC50	100	Unvaccinated	0	0.00534792	0.00392292	0.00927083	0.00562292	0	0	0	2.567	1.883	4.45	2.699	0	0	0	25.67	18.83	44.5	26.99	0	0
	150	alpha	1.2	60x8 weeks	PCR90	M	VAC50	100	Unvaccinated	0	0.00533542	0.00561875	0.0109542	0.00676667	0	0	0	2.561	2.697	5.258	3.248	0	0	0	25.61	26.97	52.58	32.48	0	0
	150	delta	0.6	60x8 weeks	PCR90	M	VAC50	100	Unvaccinated	0	0.0065375	0.0135167	0.0200542	0.0127396	0	0	0	3.138	6.488	9.626	6.115	0	0	0	31.38	64.88	96.26	61.15	0	0
	150	delta	1	60x8 weeks	PCR90	M	VAC50	100	Unvaccinated	0	0.00558542	0.047475	0.0530604	0.0345562	0	0	0	2.681	22.788	25.469	16.587	0	0	0	26.81	227.88	254.69	165.87	0	0
	150	delta	1.2	60x8 weeks	PCR90	M	VAC50	100	Unvaccinated	0	0.00508542	0.0682438	0.0733292	0.0471854	0	0	0	2.441	32.757	35.198	22.649	0	0	0	24.41	327.57	351.98	226.49	0	0
	150	original	0.6	60x8 weeks	Ag80	Daily	NOVAC	0	Unvaccinated	4.92237	0.0101083	0.001325	0.0114333	0.000295833	0.0114146	0.0953375	2362.74	4.852	0.636	5.488	0.142	5.479	45.762	23627.4	48.52	6.36	54.88	1.42	54.79	457.62
	150	original	1	60x8 weeks	Ag80	Daily	NOVAC	0	Unvaccinated	4.9176	0.00984375	0.00225417	0.0120979	0.00030625	0.0121312	0.0955146	2360.45	4.725	1.082	5.807	0.147	5.823	45.847	23604.5	47.25	10.82	58.07	1.47	58.23	458.47
	150	original	1.2	60x8 weeks	Ag80	Daily	NOVAC	0	Unvaccinated	4.91178	0.00986875	0.00313958	0.0130083	0.000333333	0.013025	0.0944521	2357.65	4.737	1.507	6.244	0.16	6.252	45.337	23576.5	47.37	15.07	62.44	1.6	62.52	453.37
	150	alpha	0.6	60x8 weeks	Ag80	Daily	NOVAC	0	Unvaccinated	4.91334	0.0101396	0.00230417	0.0124437	0.000304167	0.0128313	0.0954146	2358.41	4.867	1.106	5.973	0.146	6.159	45.799	23584	48.67	11.06	59.73	1.46	61.59	457.99
	150	alpha	1	60x8 weeks	Ag80	Daily	NOVAC	0	Unvaccinated	4.89851	0.0100604	0.00417292	0.0142333	0.000310417	0.0150271	0.0945771	2351.29	4.829	2.003	6.832	0.149	7.213	45.397	23512.9	48.29	20.03	68.32	1.49	72.13	453.97
	150	alpha	1.2	60x8 weeks	Ag80	Daily	NOVAC	0	Unvaccinated	4.89122	0.00962708	0.00557708	0.0152042	0.000379167	0.0159583	0.0941604	2347.79	4.621	2.677	7.298	0.182	7.66	45.197	23477.9	46.21	26.77	72.98	1.82	76.6	451.97
	150	delta	0.6	60x8 weeks	Ag80	Daily	NOVAC	0	Unvaccinated	4.88778	0.009975	0.00566042	0.0156354	0.000445833	0.0162146	0.0940479	2346.14	4.788	2.717	7.505	0.214	7.783	45.143	23461.3	47.88	27.17	75.05	2.14	77.83	451.43
	150	delta	1	60x8 weeks	Ag80	Daily	NOVAC	0	Unvaccinated	4.84908	0.00958125	0.0112187	0.0208	0.000570833	0.0218687	0.0918917	2327.56	4.599	5.385	9.984	0.274	10.497	44.108	23275.6	45.99	53.85	99.84	2.74	104.97	441.08
	150	delta	1.2	60x8 weeks	Ag80	Daily	NOVAC	0	Unvaccinated	4.80741	0.00966875	0.0165042	0.0261729	0.000672917	0.0276021	0.0896042	2307.55	4.641	7.922	12.563	0.323	13.249	43.01	23075.5	46.41	79.22	125.63	3.23	132.49	430.1
	150	original	0.6	60x8 weeks	Ag80	Daily	VAC95	25	Unvaccinated	3.69285	0.00777083	0.000875	0.00864583	0.00033125	0.00842083	0.0713812	1772.57	3.73	0.42	4.15	0.159	4.042	34.263	17725.7	37.3	4.2	41.5	1.59	40.42	342.63
	150	original	1	60x8 weeks	Ag80	Daily	VAC95	25	Unvaccinated	3.68825	0.00788125	0.00134792	0.00922917	0.000270833	0.0091125	0.0709812	1770.36	3.783	0.647	4.43	0.13	4.374	34.071	17703.6	37.83	6.47	44.3	1.3	43.74	340.71
	150	original	1.2	60x8 weeks	Ag80	Daily	VAC95	25	Unvaccinated	3.68678	0.00767708	0.00180833	0.00948542	0.0003375	0.00932083	0.0714833	1769.66	3.685	0.868	4.553	0.162	4.474	34.312	17696.6	36.85	8.68	45.53	1.62	44.74	343.12
	150	alpha	0.6	60x8 weeks	Ag80	Daily	VAC95	25	Unvaccinated	3.6876	0.00773333	0.00141042	0.00914375	0.000360417	0.00917917	0.0717437	1770.05	3.712	0.677	4.389	0.173	4.406	34.437	17700.5	37.12	6.77	43.89	1.73	44.06	344.37
	150	alpha	1	60x8 weeks	Ag80	Daily	VAC95	25	Unvaccinated	3.67958	0.00767083	0.00264792	0.0103187	0.000375	0.0103646	0.0712458	1766.2	3.682	1.271	4.953	0.18	4.975	34.198	17662	36.82	12.71	49.53	1.8	49.75	341.98
	150	alpha	1.2	60x8 weeks	Ag80	Daily	VAC95	25	Unvaccinated	3.67473	0.00768542	0.003225	0.0109104	0.000429167	0.0109917	0.0713042	1763.87	3.689	1.548	5.237	0.206	5.276	34.226	17638.7	36.89	15.48	52.37	2.06	52.76	342.26
	150	delta	0.6	60x8 weeks	Ag80	Daily	VAC95	25	Unvaccinated	3.67107	0.00795208	0.0036875	0.0116396	0.000579167	0.0115312	0.0707021	1762.11	3.817	1.77	5.587	0.278	5.535	33.937	17621.1	38.17	17.7	55.87	2.78	55.35	339.37
	150	delta	1	60x8 weeks	Ag80	Daily	VAC95	25	Unvaccinated	3.64404	0.00752292	0.00776042	0.0152833	0.000847917	0.0151958	0.0691583	1749.14	3.611	3.725	7.336	0.407	7.294	33.196	17491.4	36.11	37.25	73.36	4.07	72.94	331.96
	150	delta	1.2	60x8 weeks	Ag80	Daily	VAC95	25	Unvaccinated	3.62929	0.0074875	0.0102458	0.0177333	0.000939583	0.0174667	0.068375	1742.06	3.594	4.918	8.512	0.451	8.384	32.82	17420.6	35.94	49.18	85.12	4.51	83.84	328.2
	150	original	0.6	60x8 weeks	Ag80	Daily	VAC95	50	Unvaccinated	2.46345	0.00545625	0.000372917	0.00582917	0.000341667	0.00538333	0.0481667	1182.46	2.619	0.179	2.798	0.164	2.584	23.12	11824.6	26.19	1.79	27.98	1.64	25.84	231.2
	150	original	1	60x8 weeks	Ag80	Daily	VAC95	50	Unvaccinated	2.46186	0.00546875	0.000508333	0.00597708	0.000291667	0.00563125	0.0477917	1181.69	2.625	0.244	2.869	0.14	2.703	22.94	11816.9	26.25	2.44	28.69	1.4	27.03	229.4
	150	original	1.2	60x8 weeks	Ag80	Daily	VAC95	50	Unvaccinated	2.46055	0.00536667	0.000783333	0.00615	0.000260417	0.00576875	0.0481292	1181.07	2.576	0.376	2.952	0.125	2.769	23.102	11810.7	25.76	3.76	29.52	1.25	27.69	231.02
	150	alpha	0.6	60x8 weeks	Ag80	Daily	VAC95	50	Unvaccinated	2.45837	0.00568125	0.00080625	0.0064875	0.00044375	0.0061375	0.0475646	1180.02	2.727	0.387	3.114	0.213	2.946	22.831	11800.2	27.27	3.87	31.14	2.13	29.46	228.31
	150	alpha	1	60x8 weeks	Ag80	Daily	VAC95	50	Unvaccinated	2.45686	0.00530417	0.00129167	0.00659583	0.000483333	0.00629792	0.0471	1179.29	2.546	0.62	3.166	0.232	3.023	22.608	11792.9	25.46	6.2	31.66	2.32	30.23	226.08
	150	alpha	1.2	60x8 weeks	Ag80	Daily	VAC95	50	Unvaccinated	2.45372	0.00549583	0.00169792	0.00719375	0.000464583	0.00683333	0.0473604	1177.79	2.638	0.815	3.453	0.223	3.28	22.733	11777.9	26.38	8.15	34.53	2.23	32.8	227.33
	150	delta	0.6	60x8 weeks	Ag80	Daily	VAC95	50	Unvaccinated	2.45381	0.00554792	0.0019125	0.00746042	0.000789583	0.00669167	0.0481813	1177.83	2.663	0.918	3.581	0.379	3.212	23.127	11778.3	26.63	9.18	35.81	3.79	32.12	231.27
	150	delta	1	60x8 weeks	Ag80	Daily	VAC95	50	Unvaccinated	2.438	0.00558333	0.00444167	0.010025	0.00100833	0.00898125	0.0466917	1170.24	2.68	2.132	4.812	0.484	4.311	22.412	11702.4	26.8	21.32	48.12	4.84	43.11	224.12
	150	delta	1.2	60x8 weeks	Ag80	Daily	VAC95	50	Unvaccinated	2.42755	0.00577083	0.00615208	0.0119229	0.00121042	0.0106729	0.0460479	1165.22	2.77	2.953	5.723	0.581	5.123	22.103	11652.2	27.7	29.53	57.23	5.81	51.23	221.03
	150	original	0.6	60x8 weeks	Ag80	Daily	VAC95	75	Unvaccinated	1.23189	0.00311042	0.000110417	0.00322083	0.00030625	0.002675	0.0240042	591.308	1.493	0.053	1.546	0.147	1.284	11.522	5913.08	14.93	0.53	15.46	1.47	12.84	115.22
	150	original	1	60x8 weeks	Ag80	Daily	VAC95	75	Unvaccinated	1.23281	0.00305	0.000139583	0.00318958	0.00026875	0.00256667	0.0242062	591.75	1.464	0.067	1.531	0.129	1.232	11.619	5917.5	14.64	0.67	15.31	1.29	12.32	116.19
	150	original	1.2	60x8 weeks	Ag80	Daily	VAC95	75	Unvaccinated	1.23192	0.00314375	0.000185417	0.00332917	0.000322917	0.00269375	0.0238	591.324	1.509	0.089	1.598	0.155	1.293	11.424	5913.24	15.09	0.89	15.98	1.55	12.93	114.24
	150	alpha	0.6	60x8 weeks	Ag80	Daily	VAC95	75	Unvaccinated	1.23024	0.00332917	0.000291667	0.00362083	0.00045	0.00295417	0.0234854	590.514	1.598	0.14	1.738	0.216	1.418	11.273	5905.14	15.98	1.4	17.38	2.16	14.18	112.73
	150	alpha	1	60x8 weeks	Ag80	Daily	VAC95	75	Unvaccinated	1.22908	0.00323542	0.000545833	0.00378125	0.000447917	0.00305417	0.0238771	589.957	1.553	0.262	1.815	0.215	1.466	11.461	5899.57	15.53	2.62	18.15	2.15	14.66	114.61
	150	alpha	1.2	60x8 weeks	Ag80	Daily	VAC95	75	Unvaccinated	1.22923	0.00317917	0.000608333	0.0037875	0.000504167	0.00307708	0.0235875	590.032	1.526	0.292	1.818	0.242	1.477	11.322	5900.32	15.26	2.92	18.18	2.42	14.77	113.22
	150	delta	0.6	60x8 weeks	Ag80	Daily	VAC95	75	Unvaccinated	1.22772	0.00368542	0.00107083	0.00475625	0.000945833	0.00324792	0.0238292	589.305	1.769	0.514	2.283	0.454	1.559	11.438	5893.05	17.69	5.14	22.83	4.54	15.59	114.38
	150	delta	1	60x8 weeks	Ag80	Daily	VAC95	75	Unvaccinated	1.22414	0.00348333	0.00179583	0.00527917	0.00101042	0.00375	0.0234542	587.587	1.672	0.862	2.534	0.485	1.8	11.258	5875.87	16.72	8.62	25.34	4.85	18	112.58
	150	delta	1.2	60x8 weeks	Ag80	Daily	VAC95	75	Unvaccinated	1.22075	0.003475	0.00250417	0.00597917	0.001175	0.00422917	0.0232771	585.958	1.668	1.202	2.87	0.564	2.03	11.173	5859.58	16.68	12.02	28.7	5.64	20.3	111.73
	150	original	0.6	60x8 weeks	Ag80	Daily	VAC95	100	Unvaccinated	0	0.000814583	0	0.000814583	0.0003625	0	0	0	0.391	0	0.391	0.174	0	0	0	3.91	0	3.91	1.74	0	0
	150	original	1	60x8 weeks	Ag80	Daily	VAC95	100	Unvaccinated	0	0.000714583	2.08333e-06	0.000716667	0.000247917	0	0	0	0.343	0.001	0.344	0.119	0	0	0	3.43	0.01	3.44	1.19	0	0
	150	original	1.2	60x8 weeks	Ag80	Daily	VAC95	100	Unvaccinated	0	0.000733333	0	0.000733333	0.000254167	0	0	0	0.352	0	0.352	0.122	0	0	0	3.52	0	3.52	1.22	0	0
	150	alpha	0.6	60x8 weeks	Ag80	Daily	VAC95	100	Unvaccinated	0	0.000989583	6.66667e-05	0.00105625	0.00051875	0	0	0	0.475	0.032	0.507	0.249	0	0	0	4.75	0.32	5.07	2.49	0	0
	150	alpha	1	60x8 weeks	Ag80	Daily	VAC95	100	Unvaccinated	0	0.00096875	5.83333e-05	0.00102708	0.000475	0	0	0	0.465	0.028	0.493	0.228	0	0	0	4.65	0.28	4.93	2.28	0	0
	150	alpha	1.2	60x8 weeks	Ag80	Daily	VAC95	100	Unvaccinated	0	0.000895833	0.0001125	0.00100833	0.000522917	0	0	0	0.43	0.054	0.484	0.251	0	0	0	4.3	0.54	4.84	2.51	0	0
	150	delta	0.6	60x8 weeks	Ag80	Daily	VAC95	100	Unvaccinated	0	0.00148958	0.00033125	0.00182083	0.00093125	0	0	0	0.715	0.159	0.874	0.447	0	0	0	7.15	1.59	8.74	4.47	0	0
	150	delta	1	60x8 weeks	Ag80	Daily	VAC95	100	Unvaccinated	0	0.00143333	0.00056875	0.00200208	0.001025	0	0	0	0.688	0.273	0.961	0.492	0	0	0	6.88	2.73	9.61	4.92	0	0
	150	delta	1.2	60x8 weeks	Ag80	Daily	VAC95	100	Unvaccinated	0	0.00150833	0.000722917	0.00223125	0.00126458	0	0	0	0.724	0.347	1.071	0.607	0	0	0	7.24	3.47	10.71	6.07	0	0
	150	original	0.6	60x8 weeks	Ag80	Daily	VAC70	25	Unvaccinated	3.69305	0.00849375	0.0008875	0.00938125	0.000639583	0.0084875	0.0716833	1772.66	4.077	0.426	4.503	0.307	4.074	34.408	17726.6	40.77	4.26	45.03	3.07	40.74	344.08
	150	original	1	60x8 weeks	Ag80	Daily	VAC70	25	Unvaccinated	3.68815	0.00834375	0.00158958	0.00993333	0.000685417	0.00906458	0.0711396	1770.31	4.005	0.763	4.768	0.329	4.351	34.147	17703.1	40.05	7.63	47.68	3.29	43.51	341.47
	150	original	1.2	60x8 weeks	Ag80	Daily	VAC70	25	Unvaccinated	3.68814	0.00835625	0.00183958	0.0101958	0.000795833	0.00911042	0.0719146	1770.31	4.011	0.883	4.894	0.382	4.373	34.519	17703.1	40.11	8.83	48.94	3.82	43.73	345.19
	150	alpha	0.6	60x8 weeks	Ag80	Daily	VAC70	25	Unvaccinated	3.68437	0.00835417	0.00184583	0.0102	0.0008375	0.00967708	0.0709708	1768.5	4.01	0.886	4.896	0.402	4.645	34.066	17685	40.1	8.86	48.96	4.02	46.45	340.66
	150	alpha	1	60x8 weeks	Ag80	Daily	VAC70	25	Unvaccinated	3.67846	0.00802917	0.003225	0.0112542	0.0008875	0.0105938	0.0711938	1765.66	3.854	1.548	5.402	0.426	5.085	34.173	17656.6	38.54	15.48	54.02	4.26	50.85	341.73
	150	alpha	1.2	60x8 weeks	Ag80	Daily	VAC70	25	Unvaccinated	3.66596	0.00854792	0.00472708	0.013275	0.00107083	0.0124146	0.0698333	1759.66	4.103	2.269	6.372	0.514	5.959	33.52	17596.6	41.03	22.69	63.72	5.14	59.59	335.2
	150	delta	0.6	60x8 weeks	Ag80	Daily	VAC70	25	Unvaccinated	3.66381	0.00847292	0.00534792	0.0138208	0.00147917	0.0124521	0.0704146	1758.63	4.067	2.567	6.634	0.71	5.977	33.799	17586.3	40.67	25.67	66.34	7.1	59.77	337.99
	150	delta	1	60x8 weeks	Ag80	Daily	VAC70	25	Unvaccinated	3.61324	0.00838333	0.0134021	0.0217854	0.0023875	0.0196375	0.0679021	1734.35	4.024	6.433	10.457	1.146	9.426	32.593	17343.5	40.24	64.33	104.57	11.46	94.26	325.93
	150	delta	1.2	60x8 weeks	Ag80	Daily	VAC70	25	Unvaccinated	3.5698	0.00808958	0.0207604	0.02885	0.00332917	0.0258708	0.0654	1713.51	3.883	9.965	13.848	1.598	12.418	31.392	17135.1	38.83	99.65	138.48	15.98	124.18	313.92
	150	original	0.6	60x8 weeks	Ag80	Daily	VAC70	50	Unvaccinated	2.46469	0.00664375	0.000477083	0.00712083	0.00104792	0.00521042	0.0485812	1183.05	3.189	0.229	3.418	0.503	2.501	23.319	11830.5	31.89	2.29	34.18	5.03	25.01	233.19
	150	original	1	60x8 weeks	Ag80	Daily	VAC70	50	Unvaccinated	2.46095	0.00671458	0.000895833	0.00761042	0.00111875	0.00572292	0.0475563	1181.26	3.223	0.43	3.653	0.537	2.747	22.827	11812.5	32.23	4.3	36.53	5.37	27.47	228.27
	150	original	1.2	60x8 weeks	Ag80	Daily	VAC70	50	Unvaccinated	2.46195	0.00661458	0.000904167	0.00751875	0.00110833	0.00557708	0.0478167	1181.74	3.175	0.434	3.609	0.532	2.677	22.952	11817.4	31.75	4.34	36.09	5.32	26.77	229.52
	150	alpha	0.6	60x8 weeks	Ag80	Daily	VAC70	50	Unvaccinated	2.45833	0.00655208	0.00144375	0.00799583	0.00142083	0.00608542	0.0474771	1180	3.145	0.693	3.838	0.682	2.921	22.789	11800	31.45	6.93	38.38	6.82	29.21	227.89
	150	alpha	1	60x8 weeks	Ag80	Daily	VAC70	50	Unvaccinated	2.45159	0.00647083	0.00293958	0.00941042	0.00163125	0.0071875	0.0473021	1176.76	3.106	1.411	4.517	0.783	3.45	22.705	11767.6	31.06	14.11	45.17	7.83	34.5	227.05
	150	alpha	1.2	60x8 weeks	Ag80	Daily	VAC70	50	Unvaccinated	2.44584	0.00666458	0.00370417	0.0103687	0.001725	0.00802292	0.0468271	1174	3.199	1.778	4.977	0.828	3.851	22.477	11740	31.99	17.78	49.77	8.28	38.51	224.77
	150	delta	0.6	60x8 weeks	Ag80	Daily	VAC70	50	Unvaccinated	2.43845	0.0072125	0.00547708	0.0126896	0.00272708	0.00900625	0.0466771	1170.45	3.462	2.629	6.091	1.309	4.323	22.405	11704.5	34.62	26.29	60.91	13.09	43.23	224.05
	150	delta	1	60x8 weeks	Ag80	Daily	VAC70	50	Unvaccinated	2.40575	0.00665625	0.0131354	0.0197917	0.00440625	0.0138063	0.0445292	1154.76	3.195	6.305	9.5	2.115	6.627	21.374	11547.6	31.95	63.05	95	21.15	66.27	213.74
	150	delta	1.2	60x8 weeks	Ag80	Daily	VAC70	50	Unvaccinated	2.36271	0.00677292	0.0215354	0.0283083	0.00650417	0.0196896	0.0426021	1134.1	3.251	10.337	13.588	3.122	9.451	20.449	11341	32.51	103.37	135.88	31.22	94.51	204.49
	150	original	0.6	60x8 weeks	Ag80	Daily	VAC70	75	Unvaccinated	1.23244	0.00494167	0.000172917	0.00511458	0.00120417	0.002575	0.0242417	591.572	2.372	0.083	2.455	0.578	1.236	11.636	5915.72	23.72	0.83	24.55	5.78	12.36	116.36
	150	original	1	60x8 weeks	Ag80	Daily	VAC70	75	Unvaccinated	1.2327	0.00501875	0.000325	0.00534375	0.00137292	0.0025625	0.0242083	591.697	2.409	0.156	2.565	0.659	1.23	11.62	5916.97	24.09	1.56	25.65	6.59	12.3	116.2
	150	original	1.2	60x8 weeks	Ag80	Daily	VAC70	75	Unvaccinated	1.23149	0.00506667	0.000445833	0.0055125	0.00144583	0.00269167	0.024025	591.117	2.432	0.214	2.646	0.694	1.292	11.532	5911.17	24.32	2.14	26.46	6.94	12.92	115.32
	150	alpha	0.6	60x8 weeks	Ag80	Daily	VAC70	75	Unvaccinated	1.22893	0.00490625	0.00109792	0.00600417	0.00196042	0.00308958	0.0238917	589.888	2.355	0.527	2.882	0.941	1.483	11.468	5898.88	23.55	5.27	28.82	9.41	14.83	114.68
	150	alpha	1	60x8 weeks	Ag80	Daily	VAC70	75	Unvaccinated	1.22569	0.00486458	0.00196875	0.00683333	0.00207917	0.00357708	0.0233792	588.33	2.335	0.945	3.28	0.998	1.717	11.222	5883.3	23.35	9.45	32.8	9.98	17.17	112.22
	150	alpha	1.2	60x8 weeks	Ag80	Daily	VAC70	75	Unvaccinated	1.22451	0.0049125	0.00253958	0.00745208	0.00225833	0.00382708	0.0236167	587.767	2.358	1.219	3.577	1.084	1.837	11.336	5877.67	23.58	12.19	35.77	10.84	18.37	113.36
	150	delta	0.6	60x8 weeks	Ag80	Daily	VAC70	75	Unvaccinated	1.21972	0.00547292	0.00437917	0.00985208	0.00371458	0.00437292	0.0231646	585.468	2.627	2.102	4.729	1.783	2.099	11.119	5854.68	26.27	21.02	47.29	17.83	20.99	111.19
	150	delta	1	60x8 weeks	Ag80	Daily	VAC70	75	Unvaccinated	1.19908	0.00556667	0.0119354	0.0175021	0.00659583	0.00737083	0.0226312	575.56	2.672	5.729	8.401	3.166	3.538	10.863	5755.6	26.72	57.29	84.01	31.66	35.38	108.63
	150	delta	1.2	60x8 weeks	Ag80	Daily	VAC70	75	Unvaccinated	1.18159	0.005325	0.0187854	0.0241104	0.00920417	0.00995625	0.0215354	567.163	2.556	9.017	11.573	4.418	4.779	10.337	5671.63	25.56	90.17	115.73	44.18	47.79	103.37
	150	original	0.6	60x8 weeks	Ag80	Daily	VAC70	100	Unvaccinated	0	0.00340833	3.33333e-05	0.00344167	0.00175208	0	0	0	1.636	0.016	1.652	0.841	0	0	0	16.36	0.16	16.52	8.41	0	0
	150	original	1	60x8 weeks	Ag80	Daily	VAC70	100	Unvaccinated	0	0.00343542	3.75e-05	0.00347292	0.00168958	0	0	0	1.649	0.018	1.667	0.811	0	0	0	16.49	0.18	16.67	8.11	0	0
	150	original	1.2	60x8 weeks	Ag80	Daily	VAC70	100	Unvaccinated	0	0.00341042	5.83333e-05	0.00346875	0.00174375	0	0	0	1.637	0.028	1.665	0.837	0	0	0	16.37	0.28	16.65	8.37	0	0
	150	alpha	0.6	60x8 weeks	Ag80	Daily	VAC70	100	Unvaccinated	0	0.00334167	0.0006375	0.00397917	0.0023875	0	0	0	1.604	0.306	1.91	1.146	0	0	0	16.04	3.06	19.1	11.46	0	0
	150	alpha	1	60x8 weeks	Ag80	Daily	VAC70	100	Unvaccinated	0	0.0033	0.00118333	0.00448333	0.00271875	0	0	0	1.584	0.568	2.152	1.305	0	0	0	15.84	5.68	21.52	13.05	0	0
	150	alpha	1.2	60x8 weeks	Ag80	Daily	VAC70	100	Unvaccinated	0	0.00329167	0.00187083	0.0051625	0.00293958	0	0	0	1.58	0.898	2.478	1.411	0	0	0	15.8	8.98	24.78	14.11	0	0
	150	delta	0.6	60x8 weeks	Ag80	Daily	VAC70	100	Unvaccinated	0	0.00422292	0.0036125	0.00783542	0.00482917	0	0	0	2.027	1.734	3.761	2.318	0	0	0	20.27	17.34	37.61	23.18	0	0
	150	delta	1	60x8 weeks	Ag80	Daily	VAC70	100	Unvaccinated	0	0.00417083	0.0103125	0.0144833	0.00905833	0	0	0	2.002	4.95	6.952	4.348	0	0	0	20.02	49.5	69.52	43.48	0	0
	150	delta	1.2	60x8 weeks	Ag80	Daily	VAC70	100	Unvaccinated	0	0.00384583	0.0139312	0.0177771	0.0109479	0	0	0	1.846	6.687	8.533	5.255	0	0	0	18.46	66.87	85.33	52.55	0	0
	150	original	0.6	60x8 weeks	Ag80	Daily	VAC50	25	Unvaccinated	3.69449	0.00880417	0.000902083	0.00970625	0.00102708	0.0082125	0.0720958	1773.35	4.226	0.433	4.659	0.493	3.942	34.606	17733.5	42.26	4.33	46.59	4.93	39.42	346.06
	150	original	1	60x8 weeks	Ag80	Daily	VAC50	25	Unvaccinated	3.68945	0.00890625	0.0016625	0.0105688	0.00098125	0.00905625	0.0717813	1770.94	4.275	0.798	5.073	0.471	4.347	34.455	17709.4	42.75	7.98	50.73	4.71	43.47	344.55
	150	original	1.2	60x8 weeks	Ag80	Daily	VAC50	25	Unvaccinated	3.68876	0.00859167	0.00200625	0.0105979	0.00111875	0.00903958	0.0714958	1770.61	4.124	0.963	5.087	0.537	4.339	34.318	17706.1	41.24	9.63	50.87	5.37	43.39	343.18
	150	alpha	0.6	60x8 weeks	Ag80	Daily	VAC50	25	Unvaccinated	3.68416	0.00867292	0.00235	0.0110229	0.00123125	0.0097375	0.0716729	1768.4	4.163	1.128	5.291	0.591	4.674	34.403	17684	41.63	11.28	52.91	5.91	46.74	344.03
	150	alpha	1	60x8 weeks	Ag80	Daily	VAC50	25	Unvaccinated	3.6691	0.00891875	0.00459167	0.0135104	0.00156667	0.0118729	0.0702729	1761.17	4.281	2.204	6.485	0.752	5.699	33.731	17611.7	42.81	22.04	64.85	7.52	56.99	337.31
	150	alpha	1.2	60x8 weeks	Ag80	Daily	VAC50	25	Unvaccinated	3.66162	0.00856875	0.00606667	0.0146354	0.0015875	0.01305	0.0701958	1757.58	4.113	2.912	7.025	0.762	6.264	33.694	17575.8	41.13	29.12	70.25	7.62	62.64	336.94
	150	delta	0.6	60x8 weeks	Ag80	Daily	VAC50	25	Unvaccinated	3.65504	0.00908333	0.0070875	0.0161708	0.00237083	0.0137583	0.0696583	1754.42	4.36	3.402	7.762	1.138	6.604	33.436	17544.2	43.6	34.02	77.62	11.38	66.04	334.36
	150	delta	1	60x8 weeks	Ag80	Daily	VAC50	25	Unvaccinated	3.58401	0.00865	0.019775	0.028425	0.00427917	0.0240333	0.0657688	1720.33	4.152	9.492	13.644	2.054	11.536	31.569	17203.3	41.52	94.92	136.44	20.54	115.36	315.69
	150	delta	1.2	60x8 weeks	Ag80	Daily	VAC50	25	Unvaccinated	3.52235	0.00810208	0.0313604	0.0394625	0.00612917	0.0330104	0.0627021	1690.73	3.889	15.053	18.942	2.942	15.845	30.097	16907.3	38.89	150.53	189.42	29.42	158.45	300.97
	150	original	0.6	60x8 weeks	Ag80	Daily	VAC50	50	Unvaccinated	2.46233	0.00781042	0.000589583	0.0084	0.00162917	0.00556458	0.0480521	1181.92	3.749	0.283	4.032	0.782	2.671	23.065	11819.2	37.49	2.83	40.32	7.82	26.71	230.65
	150	original	1	60x8 weeks	Ag80	Daily	VAC50	50	Unvaccinated	2.46098	0.0078	0.000939583	0.00873958	0.00169167	0.00581667	0.0473979	1181.27	3.744	0.451	4.195	0.812	2.792	22.751	11812.7	37.44	4.51	41.95	8.12	27.92	227.51
	150	original	1.2	60x8 weeks	Ag80	Daily	VAC50	50	Unvaccinated	2.46065	0.00770208	0.00112292	0.008825	0.00169375	0.00580417	0.0478542	1181.11	3.697	0.539	4.236	0.813	2.786	22.97	11811.1	36.97	5.39	42.36	8.13	27.86	229.7
	150	alpha	0.6	60x8 weeks	Ag80	Daily	VAC50	50	Unvaccinated	2.45469	0.00755833	0.00227083	0.00982917	0.0021875	0.00665833	0.0476542	1178.25	3.628	1.09	4.718	1.05	3.196	22.874	11782.5	36.28	10.9	47.18	10.5	31.96	228.74
	150	alpha	1	60x8 weeks	Ag80	Daily	VAC50	50	Unvaccinated	2.44224	0.00755625	0.00475833	0.0123146	0.00279167	0.00847708	0.0465438	1172.27	3.627	2.284	5.911	1.34	4.069	22.341	11722.7	36.27	22.84	59.11	13.4	40.69	223.41
	150	alpha	1.2	60x8 weeks	Ag80	Daily	VAC50	50	Unvaccinated	2.43845	0.00741042	0.00596458	0.013375	0.003025	0.0091125	0.0467146	1170.46	3.557	2.863	6.42	1.452	4.374	22.423	11704.6	35.57	28.63	64.2	14.52	43.74	224.23
	150	delta	0.6	60x8 weeks	Ag80	Daily	VAC50	50	Unvaccinated	2.42658	0.00806875	0.00964167	0.0177104	0.00500417	0.0107208	0.0459188	1164.76	3.873	4.628	8.501	2.402	5.146	22.041	11647.6	38.73	46.28	85.01	24.02	51.46	220.41
	150	delta	1	60x8 weeks	Ag80	Daily	VAC50	50	Unvaccinated	2.34535	0.00738333	0.0301271	0.0375104	0.0109229	0.0224583	0.0423854	1125.77	3.544	14.461	18.005	5.243	10.78	20.345	11257.7	35.44	144.61	180.05	52.43	107.8	203.45
	150	delta	1.2	60x8 weeks	Ag80	Daily	VAC50	50	Unvaccinated	2.27941	0.00700208	0.0465396	0.0535417	0.0164229	0.0312729	0.0378333	1094.12	3.361	22.339	25.7	7.883	15.011	18.16	10941.2	33.61	223.39	257	78.83	150.11	181.6
	150	original	0.6	60x8 weeks	Ag80	Daily	VAC50	75	Unvaccinated	1.23181	0.00650833	0.0002375	0.00674583	0.00225208	0.00273542	0.0242729	591.27	3.124	0.114	3.238	1.081	1.313	11.651	5912.7	31.24	1.14	32.38	10.81	13.13	116.51
	150	original	1	60x8 weeks	Ag80	Daily	VAC50	75	Unvaccinated	1.23191	0.00648125	0.000466667	0.00694792	0.00224792	0.00269792	0.0242896	591.317	3.111	0.224	3.335	1.079	1.295	11.659	5913.17	31.11	2.24	33.35	10.79	12.95	116.59
	150	original	1.2	60x8 weeks	Ag80	Daily	VAC50	75	Unvaccinated	1.23217	0.0064625	0.000510417	0.00697292	0.00227083	0.00269167	0.0236771	591.443	3.102	0.245	3.347	1.09	1.292	11.365	5914.43	31.02	2.45	33.47	10.9	12.92	113.65
	150	alpha	0.6	60x8 weeks	Ag80	Daily	VAC50	75	Unvaccinated	1.2263	0.00649375	0.00202917	0.00852292	0.00328542	0.00348958	0.0237333	588.626	3.117	0.974	4.091	1.577	1.675	11.392	5886.26	31.17	9.74	40.91	15.77	16.75	113.92
	150	alpha	1	60x8 weeks	Ag80	Daily	VAC50	75	Unvaccinated	1.21975	0.006475	0.00460417	0.0110792	0.0044	0.00439167	0.0235375	585.482	3.108	2.21	5.318	2.112	2.108	11.298	5854.82	31.08	22.1	53.18	21.12	21.08	112.98
	150	alpha	1.2	60x8 weeks	Ag80	Daily	VAC50	75	Unvaccinated	1.21611	0.00644583	0.00635208	0.0127979	0.00505208	0.00499583	0.0232562	583.732	3.094	3.049	6.143	2.425	2.398	11.163	5837.32	30.94	30.49	61.43	24.25	23.98	111.63
	150	delta	0.6	60x8 weeks	Ag80	Daily	VAC50	75	Unvaccinated	1.20621	0.00748542	0.0121542	0.0196396	0.00887917	0.00630417	0.0227438	578.98	3.593	5.834	9.427	4.262	3.026	10.917	5789.8	35.93	58.34	94.27	42.62	30.26	109.17
	150	delta	1	60x8 weeks	Ag80	Daily	VAC50	75	Unvaccinated	1.14939	0.00670833	0.0395396	0.0462479	0.0211854	0.0145979	0.0198042	551.708	3.22	18.979	22.199	10.169	7.007	9.506	5517.08	32.2	189.79	221.99	101.69	70.07	95.06
	150	delta	1.2	60x8 weeks	Ag80	Daily	VAC50	75	Unvaccinated	1.10767	0.00602083	0.0607875	0.0668083	0.0314562	0.020125	0.0169542	531.68	2.89	29.178	32.068	15.099	9.66	8.138	5316.8	28.9	291.78	320.68	150.99	96.6	81.38
	150	original	0.6	60x8 weeks	Ag80	Daily	VAC50	100	Unvaccinated	0	0.00535833	8.54167e-05	0.00544375	0.00282083	0	0	0	2.572	0.041	2.613	1.354	0	0	0	25.72	0.41	26.13	13.54	0	0
	150	original	1	60x8 weeks	Ag80	Daily	VAC50	100	Unvaccinated	0	0.00522917	0.000145833	0.005375	0.00283542	0	0	0	2.51	0.07	2.58	1.361	0	0	0	25.1	0.7	25.8	13.61	0	0
	150	original	1.2	60x8 weeks	Ag80	Daily	VAC50	100	Unvaccinated	0	0.00540625	0.000147917	0.00555417	0.00293125	0	0	0	2.595	0.071	2.666	1.407	0	0	0	25.95	0.71	26.66	14.07	0	0
	150	alpha	0.6	60x8 weeks	Ag80	Daily	VAC50	100	Unvaccinated	0	0.0050625	0.002	0.0070625	0.00428125	0	0	0	2.43	0.96	3.39	2.055	0	0	0	24.3	9.6	33.9	20.55	0	0
	150	alpha	1	60x8 weeks	Ag80	Daily	VAC50	100	Unvaccinated	0	0.00520208	0.00395417	0.00915625	0.00561667	0	0	0	2.497	1.898	4.395	2.696	0	0	0	24.97	18.98	43.95	26.96	0	0
	150	alpha	1.2	60x8 weeks	Ag80	Daily	VAC50	100	Unvaccinated	0	0.00512292	0.00532292	0.0104458	0.00639375	0	0	0	2.459	2.555	5.014	3.069	0	0	0	24.59	25.55	50.14	30.69	0	0
	150	delta	0.6	60x8 weeks	Ag80	Daily	VAC50	100	Unvaccinated	0	0.00666458	0.0142854	0.02095	0.0131896	0	0	0	3.199	6.857	10.056	6.331	0	0	0	31.99	68.57	100.56	63.31	0	0
	150	delta	1	60x8 weeks	Ag80	Daily	VAC50	100	Unvaccinated	0	0.00575	0.0477417	0.0534917	0.0346542	0	0	0	2.76	22.916	25.676	16.634	0	0	0	27.6	229.16	256.76	166.34	0	0
	150	delta	1.2	60x8 weeks	Ag80	Daily	VAC50	100	Unvaccinated	0	0.0049375	0.0721583	0.0770958	0.0505125	0	0	0	2.37	34.636	37.006	24.246	0	0	0	23.7	346.36	370.06	242.46	0	0
	150	original	0.6	60x8 weeks	Ag80	MWF	NOVAC	0	Unvaccinated	2.95727	0.00988542	0.00202708	0.0119125	0.00053125	0.0114	0.0572563	1419.49	4.745	0.973	5.718	0.255	5.472	27.483	14194.9	47.45	9.73	57.18	2.55	54.72	274.83
	150	original	1	60x8 weeks	Ag80	MWF	NOVAC	0	Unvaccinated	2.95015	0.00969375	0.00404375	0.0137375	0.0006375	0.013125	0.0563333	1416.07	4.653	1.941	6.594	0.306	6.3	27.04	14160.7	46.53	19.41	65.94	3.06	63	270.4
	150	original	1.2	60x8 weeks	Ag80	MWF	NOVAC	0	Unvaccinated	2.94495	0.00994167	0.00521458	0.0151562	0.0006125	0.0145625	0.0567979	1413.57	4.772	2.503	7.275	0.294	6.99	27.263	14135.7	47.72	25.03	72.75	2.94	69.9	272.63
	150	alpha	0.6	60x8 weeks	Ag80	MWF	NOVAC	0	Unvaccinated	2.9485	0.00993333	0.00370417	0.0136375	0.00058125	0.0136667	0.0570792	1415.28	4.768	1.778	6.546	0.279	6.56	27.398	14152.8	47.68	17.78	65.46	2.79	65.6	273.98
	150	alpha	1	60x8 weeks	Ag80	MWF	NOVAC	0	Unvaccinated	2.92957	0.00950208	0.00913333	0.0186354	0.0008125	0.0186875	0.0562375	1406.19	4.561	4.384	8.945	0.39	8.97	26.994	14061.9	45.61	43.84	89.45	3.9	89.7	269.94
	150	alpha	1.2	60x8 weeks	Ag80	MWF	NOVAC	0	Unvaccinated	2.91453	0.00954583	0.0126729	0.0222187	0.00100625	0.0224958	0.0544208	1398.98	4.582	6.083	10.665	0.483	10.798	26.122	13989.8	45.82	60.83	106.65	4.83	107.98	261.22
	150	delta	0.6	60x8 weeks	Ag80	MWF	NOVAC	0	Unvaccinated	2.90741	0.00951458	0.0142958	0.0238104	0.00153542	0.0237188	0.0540812	1395.56	4.567	6.862	11.429	0.737	11.385	25.959	13955.6	45.67	68.62	114.29	7.37	113.85	259.59
	150	delta	1	60x8 weeks	Ag80	MWF	NOVAC	0	Unvaccinated	2.77865	0.00803542	0.0480271	0.0560625	0.00379792	0.0559813	0.0459937	1333.75	3.857	23.053	26.91	1.823	26.871	22.077	13337.5	38.57	230.53	269.1	18.23	268.71	220.77
	150	delta	1.2	60x8 weeks	Ag80	MWF	NOVAC	0	Unvaccinated	2.6834	0.00700417	0.0712688	0.0782729	0.00546667	0.0787687	0.0399417	1288.03	3.362	34.209	37.571	2.624	37.809	19.172	12880.3	33.62	342.09	375.71	26.24	378.09	191.72
	150	original	0.6	60x8 weeks	Ag80	MWF	VAC95	25	Unvaccinated	2.21913	0.00771875	0.00109167	0.00881042	0.000460417	0.00816042	0.043	1065.18	3.705	0.524	4.229	0.221	3.917	20.64	10651.8	37.05	5.24	42.29	2.21	39.17	206.4
	150	original	1	60x8 weeks	Ag80	MWF	VAC95	25	Unvaccinated	2.21503	0.00795417	0.0020875	0.0100417	0.000497917	0.00927708	0.0428917	1063.21	3.818	1.002	4.82	0.239	4.453	20.588	10632.1	38.18	10.02	48.2	2.39	44.53	205.88
	150	original	1.2	60x8 weeks	Ag80	MWF	VAC95	25	Unvaccinated	2.21304	0.007625	0.00289375	0.0105188	0.000527083	0.00982083	0.0427437	1062.26	3.66	1.389	5.049	0.253	4.714	20.517	10622.6	36.6	13.89	50.49	2.53	47.14	205.17
	150	alpha	0.6	60x8 weeks	Ag80	MWF	VAC95	25	Unvaccinated	2.2134	0.00783542	0.00219583	0.0100313	0.000525	0.00978542	0.0428875	1062.43	3.761	1.054	4.815	0.252	4.697	20.586	10624.3	37.61	10.54	48.15	2.52	46.97	205.86
	150	alpha	1	60x8 weeks	Ag80	MWF	VAC95	25	Unvaccinated	2.20605	0.00750417	0.004675	0.0121792	0.000789583	0.0117292	0.0425063	1058.9	3.602	2.244	5.846	0.379	5.63	20.403	10589	36.02	22.44	58.46	3.79	56.3	204.03
	150	alpha	1.2	60x8 weeks	Ag80	MWF	VAC95	25	Unvaccinated	2.19948	0.00745625	0.00615417	0.0136104	0.000833333	0.0132542	0.0415	1055.75	3.579	2.954	6.533	0.4	6.362	19.92	10557.5	35.79	29.54	65.33	4	63.62	199.2
	150	delta	0.6	60x8 weeks	Ag80	MWF	VAC95	25	Unvaccinated	2.19476	0.00775	0.00725833	0.0150083	0.001225	0.0142562	0.0416458	1053.48	3.72	3.484	7.204	0.588	6.843	19.99	10534.8	37.2	34.84	72.04	5.88	68.43	199.9
	150	delta	1	60x8 weeks	Ag80	MWF	VAC95	25	Unvaccinated	2.15111	0.00684583	0.0203333	0.0271792	0.0024875	0.0254188	0.0386937	1032.53	3.286	9.76	13.046	1.194	12.201	18.573	10325.3	32.86	97.6	130.46	11.94	122.01	185.73
	150	delta	1.2	60x8 weeks	Ag80	MWF	VAC95	25	Unvaccinated	2.1089	0.00648542	0.0320688	0.0385542	0.00395	0.0357417	0.0361604	1012.27	3.113	15.393	18.506	1.896	17.156	17.357	10122.7	31.13	153.93	185.06	18.96	171.56	173.57
	150	original	0.6	60x8 weeks	Ag80	MWF	VAC95	50	Unvaccinated	1.48014	0.00546667	0.00045625	0.00592292	0.000425	0.00524167	0.0285854	710.469	2.624	0.219	2.843	0.204	2.516	13.721	7104.69	26.24	2.19	28.43	2.04	25.16	137.21
	150	original	1	60x8 weeks	Ag80	MWF	VAC95	50	Unvaccinated	1.47875	0.00535	0.000902083	0.00625208	0.000429167	0.005625	0.0282583	709.799	2.568	0.433	3.001	0.206	2.7	13.564	7097.99	25.68	4.33	30.01	2.06	27	135.64
	150	original	1.2	60x8 weeks	Ag80	MWF	VAC95	50	Unvaccinated	1.47775	0.00535625	0.00113125	0.0064875	0.00040625	0.0058875	0.0289063	709.321	2.571	0.543	3.114	0.195	2.826	13.875	7093.21	25.71	5.43	31.14	1.95	28.26	138.75
	150	alpha	0.6	60x8 weeks	Ag80	MWF	VAC95	50	Unvaccinated	1.4778	0.00553333	0.00103125	0.00656458	0.0005375	0.00590833	0.0286104	709.342	2.656	0.495	3.151	0.258	2.836	13.733	7093.42	26.56	4.95	31.51	2.58	28.36	137.33
	150	alpha	1	60x8 weeks	Ag80	MWF	VAC95	50	Unvaccinated	1.47423	0.00547708	0.00199792	0.007475	0.000583333	0.0069	0.0281333	707.629	2.629	0.959	3.588	0.28	3.312	13.504	7076.29	26.29	9.59	35.88	2.8	33.12	135.04
	150	alpha	1.2	60x8 weeks	Ag80	MWF	VAC95	50	Unvaccinated	1.47183	0.00555833	0.0026875	0.00824583	0.0006375	0.00756458	0.0283813	706.477	2.668	1.29	3.958	0.306	3.631	13.623	7064.77	26.68	12.9	39.58	3.06	36.31	136.23
	150	delta	0.6	60x8 weeks	Ag80	MWF	VAC95	50	Unvaccinated	1.47072	0.00565208	0.00335417	0.00900625	0.00113333	0.0076625	0.0281667	705.947	2.713	1.61	4.323	0.544	3.678	13.52	7059.47	27.13	16.1	43.23	5.44	36.78	135.2
	150	delta	1	60x8 weeks	Ag80	MWF	VAC95	50	Unvaccinated	1.45255	0.00551875	0.00896875	0.0144875	0.00199792	0.0122313	0.0268875	697.224	2.649	4.305	6.954	0.959	5.871	12.906	6972.24	26.49	43.05	69.54	9.59	58.71	129.06
	150	delta	1.2	60x8 weeks	Ag80	MWF	VAC95	50	Unvaccinated	1.44352	0.00541042	0.0120292	0.0174396	0.00236875	0.0145979	0.0265208	692.892	2.597	5.774	8.371	1.137	7.007	12.73	6928.92	25.97	57.74	83.71	11.37	70.07	127.3
	150	original	0.6	60x8 weeks	Ag80	MWF	VAC95	75	Unvaccinated	0.740506	0.0031125	0.000166667	0.00327917	0.000352083	0.00250833	0.0143833	355.443	1.494	0.08	1.574	0.169	1.204	6.904	3554.43	14.94	0.8	15.74	1.69	12.04	69.04
	150	original	1	60x8 weeks	Ag80	MWF	VAC95	75	Unvaccinated	0.7407	0.00300208	0.000179167	0.00318125	0.00036875	0.00244792	0.014575	355.536	1.441	0.086	1.527	0.177	1.175	6.996	3555.36	14.41	0.86	15.27	1.77	11.75	69.96
	150	original	1.2	60x8 weeks	Ag80	MWF	VAC95	75	Unvaccinated	0.739783	0.00310417	0.000316667	0.00342083	0.00034375	0.00269792	0.0145125	355.096	1.49	0.152	1.642	0.165	1.295	6.966	3550.96	14.9	1.52	16.42	1.65	12.95	69.66
	150	alpha	0.6	60x8 weeks	Ag80	MWF	VAC95	75	Unvaccinated	0.739729	0.00310417	0.000402083	0.00350625	0.0004625	0.0027625	0.0144375	355.07	1.49	0.193	1.683	0.222	1.326	6.93	3550.7	14.9	1.93	16.83	2.22	13.26	69.3
	150	alpha	1	60x8 weeks	Ag80	MWF	VAC95	75	Unvaccinated	0.738054	0.00338542	0.000672917	0.00405833	0.000572917	0.00317292	0.0142063	354.266	1.625	0.323	1.948	0.275	1.523	6.819	3542.66	16.25	3.23	19.48	2.75	15.23	68.19
	150	alpha	1.2	60x8 weeks	Ag80	MWF	VAC95	75	Unvaccinated	0.737683	0.00335208	0.000875	0.00422708	0.000597917	0.00328542	0.0137958	354.088	1.609	0.42	2.029	0.287	1.577	6.622	3540.88	16.09	4.2	20.29	2.87	15.77	66.22
	150	delta	0.6	60x8 weeks	Ag80	MWF	VAC95	75	Unvaccinated	0.736454	0.00368542	0.00136875	0.00505417	0.00109792	0.00347083	0.0145479	353.498	1.769	0.657	2.426	0.527	1.666	6.983	3534.98	17.69	6.57	24.26	5.27	16.66	69.83
	150	delta	1	60x8 weeks	Ag80	MWF	VAC95	75	Unvaccinated	0.733769	0.00362708	0.00278958	0.00641667	0.00136042	0.00423958	0.0141792	352.209	1.741	1.339	3.08	0.653	2.035	6.806	3522.09	17.41	13.39	30.8	6.53	20.35	68.06
	150	delta	1.2	60x8 weeks	Ag80	MWF	VAC95	75	Unvaccinated	0.731738	0.00341667	0.00370625	0.00712292	0.00155	0.00475417	0.0137562	351.234	1.64	1.779	3.419	0.744	2.282	6.603	3512.34	16.4	17.79	34.19	7.44	22.82	66.03
	150	original	0.6	60x8 weeks	Ag80	MWF	VAC95	100	Unvaccinated	0	0.000725	0	0.000725	0.000283333	0	0	0	0.348	0	0.348	0.136	0	0	0	3.48	0	3.48	1.36	0	0
	150	original	1	60x8 weeks	Ag80	MWF	VAC95	100	Unvaccinated	0	0.000766667	2.08333e-06	0.00076875	0.000266667	0	0	0	0.368	0.001	0.369	0.128	0	0	0	3.68	0.01	3.69	1.28	0	0
	150	original	1.2	60x8 weeks	Ag80	MWF	VAC95	100	Unvaccinated	0	0.000660417	2.08333e-06	0.0006625	0.000227083	0	0	0	0.317	0.001	0.318	0.109	0	0	0	3.17	0.01	3.18	1.09	0	0
	150	alpha	0.6	60x8 weeks	Ag80	MWF	VAC95	100	Unvaccinated	0	0.000964583	5.20833e-05	0.00101667	0.000489583	0	0	0	0.463	0.025	0.488	0.235	0	0	0	4.63	0.25	4.88	2.35	0	0
	150	alpha	1	60x8 weeks	Ag80	MWF	VAC95	100	Unvaccinated	0	0.000883333	6.04167e-05	0.00094375	0.000475	0	0	0	0.424	0.029	0.453	0.228	0	0	0	4.24	0.29	4.53	2.28	0	0
	150	alpha	1.2	60x8 weeks	Ag80	MWF	VAC95	100	Unvaccinated	0	0.00100625	0.000133333	0.00113958	0.000520833	0	0	0	0.483	0.064	0.547	0.25	0	0	0	4.83	0.64	5.47	2.5	0	0
	150	delta	0.6	60x8 weeks	Ag80	MWF	VAC95	100	Unvaccinated	0	0.00154792	0.00034375	0.00189167	0.00104375	0	0	0	0.743	0.165	0.908	0.501	0	0	0	7.43	1.65	9.08	5.01	0	0
	150	delta	1	60x8 weeks	Ag80	MWF	VAC95	100	Unvaccinated	0	0.00140625	0.000525	0.00193125	0.00105	0	0	0	0.675	0.252	0.927	0.504	0	0	0	6.75	2.52	9.27	5.04	0	0
	150	delta	1.2	60x8 weeks	Ag80	MWF	VAC95	100	Unvaccinated	0	0.00144583	0.0007	0.00214583	0.00110625	0	0	0	0.694	0.336	1.03	0.531	0	0	0	6.94	3.36	10.3	5.31	0	0
	150	original	0.6	60x8 weeks	Ag80	MWF	VAC70	25	Unvaccinated	2.21766	0.00869167	0.00129792	0.00998958	0.000941667	0.00853333	0.0427083	1064.47	4.172	0.623	4.795	0.452	4.096	20.5	10644.8	41.72	6.23	47.95	4.52	40.96	205
	150	original	1	60x8 weeks	Ag80	MWF	VAC70	25	Unvaccinated	2.21555	0.00844792	0.00210208	0.01055	0.000952083	0.0091	0.0431417	1063.46	4.055	1.009	5.064	0.457	4.368	20.708	10634.6	40.55	10.09	50.64	4.57	43.68	207.08
	150	original	1.2	60x8 weeks	Ag80	MWF	VAC70	25	Unvaccinated	2.21271	0.00841042	0.00301667	0.0114271	0.00108542	0.00974375	0.0419083	1062.1	4.037	1.448	5.485	0.521	4.677	20.116	10621	40.37	14.48	54.85	5.21	46.77	201.16
	150	alpha	0.6	60x8 weeks	Ag80	MWF	VAC70	25	Unvaccinated	2.21206	0.00826667	0.00292917	0.0111958	0.0010875	0.0101479	0.0421604	1061.79	3.968	1.406	5.374	0.522	4.871	20.237	10617.9	39.68	14.06	53.74	5.22	48.71	202.37
	150	alpha	1	60x8 weeks	Ag80	MWF	VAC70	25	Unvaccinated	2.20045	0.00827292	0.00634167	0.0146146	0.00141667	0.0131625	0.0417479	1056.22	3.971	3.044	7.015	0.68	6.318	20.039	10562.2	39.71	30.44	70.15	6.8	63.18	200.39
	150	alpha	1.2	60x8 weeks	Ag80	MWF	VAC70	25	Unvaccinated	2.19216	0.00814167	0.0088375	0.0169792	0.00175417	0.0152979	0.0406875	1052.23	3.908	4.242	8.15	0.842	7.343	19.53	10522.4	39.08	42.42	81.5	8.42	73.43	195.3
	150	delta	0.6	60x8 weeks	Ag80	MWF	VAC70	25	Unvaccinated	2.186	0.00793125	0.0114687	0.0194	0.00272083	0.0165021	0.0413771	1049.28	3.807	5.505	9.312	1.306	7.921	19.861	10492.8	38.07	55.05	93.12	13.06	79.21	198.61
	150	delta	1	60x8 weeks	Ag80	MWF	VAC70	25	Unvaccinated	2.11384	0.00734792	0.0337854	0.0411333	0.00626667	0.0346271	0.0369292	1014.64	3.527	16.217	19.744	3.008	16.621	17.726	10146.4	35.27	162.17	197.44	30.08	166.21	177.26
	150	delta	1.2	60x8 weeks	Ag80	MWF	VAC70	25	Unvaccinated	2.05566	0.00672292	0.0523812	0.0591042	0.0097125	0.0490979	0.0332979	986.719	3.227	25.143	28.37	4.662	23.567	15.983	9867.19	32.27	251.43	283.7	46.62	235.67	159.83
	150	original	0.6	60x8 weeks	Ag80	MWF	VAC70	50	Unvaccinated	1.4801	0.00666667	0.000620833	0.0072875	0.00113333	0.00527917	0.0284104	710.448	3.2	0.298	3.498	0.544	2.534	13.637	7104.48	32	2.98	34.98	5.44	25.34	136.37
	150	original	1	60x8 weeks	Ag80	MWF	VAC70	50	Unvaccinated	1.4797	0.0066	0.00107917	0.00767917	0.00120417	0.00543333	0.0286521	710.254	3.168	0.518	3.686	0.578	2.608	13.753	7102.54	31.68	5.18	36.86	5.78	26.08	137.53
	150	original	1.2	60x8 weeks	Ag80	MWF	VAC70	50	Unvaccinated	1.47805	0.006775	0.00136042	0.00813542	0.00132917	0.00579583	0.0284833	709.462	3.252	0.653	3.905	0.638	2.782	13.672	7094.62	32.52	6.53	39.05	6.38	27.82	136.72
	150	alpha	0.6	60x8 weeks	Ag80	MWF	VAC70	50	Unvaccinated	1.4763	0.00645208	0.00189583	0.00834792	0.00152292	0.00628333	0.0285292	708.624	3.097	0.91	4.007	0.731	3.016	13.694	7086.24	30.97	9.1	40.07	7.31	30.16	136.94
	150	alpha	1	60x8 weeks	Ag80	MWF	VAC70	50	Unvaccinated	1.47037	0.0066125	0.00390208	0.0105146	0.00197292	0.00779167	0.0275667	705.779	3.174	1.873	5.047	0.947	3.74	13.232	7057.79	31.74	18.73	50.47	9.47	37.4	132.32
	150	alpha	1.2	60x8 weeks	Ag80	MWF	VAC70	50	Unvaccinated	1.46495	0.00659167	0.00547083	0.0120625	0.00211458	0.00928125	0.0277438	703.178	3.164	2.626	5.79	1.015	4.455	13.317	7031.78	31.64	26.26	57.9	10.15	44.55	133.17
	150	delta	0.6	60x8 weeks	Ag80	MWF	VAC70	50	Unvaccinated	1.46018	0.00708542	0.00756667	0.0146521	0.00333542	0.0102375	0.0274187	700.884	3.401	3.632	7.033	1.601	4.914	13.161	7008.84	34.01	36.32	70.33	16.01	49.14	131.61
	150	delta	1	60x8 weeks	Ag80	MWF	VAC70	50	Unvaccinated	1.4212	0.00644375	0.0240875	0.0305312	0.00765833	0.0202479	0.0255167	682.176	3.093	11.562	14.655	3.676	9.719	12.248	6821.76	30.93	115.62	146.55	36.76	97.19	122.48
	150	delta	1.2	60x8 weeks	Ag80	MWF	VAC70	50	Unvaccinated	1.3939	0.00604792	0.036125	0.0421729	0.0113563	0.0269062	0.0237083	669.07	2.903	17.34	20.243	5.451	12.915	11.38	6690.7	29.03	173.4	202.43	54.51	129.15	113.8
	150	original	0.6	60x8 weeks	Ag80	MWF	VAC70	75	Unvaccinated	0.740502	0.00509375	0.00024375	0.0053375	0.00142292	0.00252917	0.0147208	355.441	2.445	0.117	2.562	0.683	1.214	7.066	3554.41	24.45	1.17	25.62	6.83	12.14	70.66
	150	original	1	60x8 weeks	Ag80	MWF	VAC70	75	Unvaccinated	0.740681	0.00505625	0.000385417	0.00544167	0.00154375	0.0025	0.0141937	355.527	2.427	0.185	2.612	0.741	1.2	6.813	3555.27	24.27	1.85	26.12	7.41	12	68.13
	150	original	1.2	60x8 weeks	Ag80	MWF	VAC70	75	Unvaccinated	0.740496	0.00485208	0.0004625	0.00531458	0.00138333	0.00251667	0.0141604	355.438	2.329	0.222	2.551	0.664	1.208	6.797	3554.38	23.29	2.22	25.51	6.64	12.08	67.97
	150	alpha	0.6	60x8 weeks	Ag80	MWF	VAC70	75	Unvaccinated	0.738115	0.00502917	0.00125833	0.0062875	0.00205417	0.00314792	0.0141063	354.295	2.414	0.604	3.018	0.986	1.511	6.771	3542.95	24.14	6.04	30.18	9.86	15.11	67.71
	150	alpha	1	60x8 weeks	Ag80	MWF	VAC70	75	Unvaccinated	0.735842	0.00483958	0.0025375	0.00737708	0.00226875	0.00379167	0.0143104	353.204	2.323	1.218	3.541	1.089	1.82	6.869	3532.04	23.23	12.18	35.41	10.89	18.2	68.69
	150	alpha	1.2	60x8 weeks	Ag80	MWF	VAC70	75	Unvaccinated	0.735008	0.00487708	0.00332083	0.00819792	0.00267083	0.00395625	0.0141729	352.804	2.341	1.594	3.935	1.282	1.899	6.803	3528.04	23.41	15.94	39.35	12.82	18.99	68.03
	150	delta	0.6	60x8 weeks	Ag80	MWF	VAC70	75	Unvaccinated	0.731521	0.00574583	0.00554375	0.0112896	0.00419792	0.00476875	0.0137229	351.13	2.758	2.661	5.419	2.015	2.289	6.587	3511.3	27.58	26.61	54.19	20.15	22.89	65.87
	150	delta	1	60x8 weeks	Ag80	MWF	VAC70	75	Unvaccinated	0.718381	0.00536875	0.0152792	0.0206479	0.00814375	0.00821458	0.0129333	344.823	2.577	7.334	9.911	3.909	3.943	6.208	3448.23	25.77	73.34	99.11	39.09	39.43	62.08
	150	delta	1.2	60x8 weeks	Ag80	MWF	VAC70	75	Unvaccinated	0.707617	0.00511667	0.0240125	0.0291292	0.0117583	0.0109417	0.0124979	339.656	2.456	11.526	13.982	5.644	5.252	5.999	3396.56	24.56	115.26	139.82	56.44	52.52	59.99
	150	original	0.6	60x8 weeks	Ag80	MWF	VAC70	100	Unvaccinated	0	0.00354375	2.08333e-05	0.00356458	0.0017375	0	0	0	1.701	0.01	1.711	0.834	0	0	0	17.01	0.1	17.11	8.34	0	0
	150	original	1	60x8 weeks	Ag80	MWF	VAC70	100	Unvaccinated	0	0.0035125	5.20833e-05	0.00356458	0.0018	0	0	0	1.686	0.025	1.711	0.864	0	0	0	16.86	0.25	17.11	8.64	0	0
	150	original	1.2	60x8 weeks	Ag80	MWF	VAC70	100	Unvaccinated	0	0.00341042	5.20833e-05	0.0034625	0.00167292	0	0	0	1.637	0.025	1.662	0.803	0	0	0	16.37	0.25	16.62	8.03	0	0
	150	alpha	0.6	60x8 weeks	Ag80	MWF	VAC70	100	Unvaccinated	0	0.00339167	0.00069375	0.00408542	0.00236667	0	0	0	1.628	0.333	1.961	1.136	0	0	0	16.28	3.33	19.61	11.36	0	0
	150	alpha	1	60x8 weeks	Ag80	MWF	VAC70	100	Unvaccinated	0	0.0032625	0.00143958	0.00470208	0.00274375	0	0	0	1.566	0.691	2.257	1.317	0	0	0	15.66	6.91	22.57	13.17	0	0
	150	alpha	1.2	60x8 weeks	Ag80	MWF	VAC70	100	Unvaccinated	0	0.003275	0.00162083	0.00489583	0.00283958	0	0	0	1.572	0.778	2.35	1.363	0	0	0	15.72	7.78	23.5	13.63	0	0
	150	delta	0.6	60x8 weeks	Ag80	MWF	VAC70	100	Unvaccinated	0	0.00412083	0.00360833	0.00772917	0.0047625	0	0	0	1.978	1.732	3.71	2.286	0	0	0	19.78	17.32	37.1	22.86	0	0
	150	delta	1	60x8 weeks	Ag80	MWF	VAC70	100	Unvaccinated	0	0.00415417	0.00939167	0.0135458	0.00841875	0	0	0	1.994	4.508	6.502	4.041	0	0	0	19.94	45.08	65.02	40.41	0	0
	150	delta	1.2	60x8 weeks	Ag80	MWF	VAC70	100	Unvaccinated	0	0.00408542	0.0149187	0.0190042	0.0115333	0	0	0	1.961	7.161	9.122	5.536	0	0	0	19.61	71.61	91.22	55.36	0	0
	150	original	0.6	60x8 weeks	Ag80	MWF	VAC50	25	Unvaccinated	2.21958	0.00878125	0.00128542	0.0100667	0.00116875	0.0081	0.0427812	1065.4	4.215	0.617	4.832	0.561	3.888	20.535	10654	42.15	6.17	48.32	5.61	38.88	205.35
	150	original	1	60x8 weeks	Ag80	MWF	VAC50	25	Unvaccinated	2.21574	0.00880417	0.00240833	0.0112125	0.00125417	0.0091125	0.0429646	1063.56	4.226	1.156	5.382	0.602	4.374	20.623	10635.6	42.26	11.56	53.82	6.02	43.74	206.23
	150	original	1.2	60x8 weeks	Ag80	MWF	VAC50	25	Unvaccinated	2.21245	0.00878542	0.0032125	0.0119979	0.00136875	0.00994583	0.0428167	1061.98	4.217	1.542	5.759	0.657	4.774	20.552	10619.8	42.17	15.42	57.59	6.57	47.74	205.52
	150	alpha	0.6	60x8 weeks	Ag80	MWF	VAC50	25	Unvaccinated	2.20934	0.00874583	0.00368958	0.0124354	0.00155208	0.0107604	0.0424687	1060.48	4.198	1.771	5.969	0.745	5.165	20.385	10604.8	41.98	17.71	59.69	7.45	51.65	203.85
	150	alpha	1	60x8 weeks	Ag80	MWF	VAC50	25	Unvaccinated	2.19544	0.00857083	0.00823542	0.0168062	0.00212917	0.0145208	0.0420958	1053.81	4.114	3.953	8.067	1.022	6.97	20.206	10538.1	41.14	39.53	80.67	10.22	69.7	202.06
	150	alpha	1.2	60x8 weeks	Ag80	MWF	VAC50	25	Unvaccinated	2.18872	0.008425	0.0108813	0.0193063	0.0027375	0.0161854	0.0411542	1050.59	4.044	5.223	9.267	1.314	7.769	19.754	10505.9	40.44	52.23	92.67	13.14	77.69	197.54
	150	delta	0.6	60x8 weeks	Ag80	MWF	VAC50	25	Unvaccinated	2.17838	0.00884375	0.01405	0.0228938	0.004025	0.0183208	0.0401479	1045.62	4.245	6.744	10.989	1.932	8.794	19.271	10456.2	42.45	67.44	109.89	19.32	87.94	192.71
	150	delta	1	60x8 weeks	Ag80	MWF	VAC50	25	Unvaccinated	2.07692	0.00738958	0.0478396	0.0552292	0.0106792	0.0435542	0.0343375	996.921	3.547	22.963	26.51	5.126	20.906	16.482	9969.21	35.47	229.63	265.1	51.26	209.06	164.82
	150	delta	1.2	60x8 weeks	Ag80	MWF	VAC50	25	Unvaccinated	2.01404	0.00670625	0.068325	0.0750312	0.0148708	0.0586979	0.0301479	966.741	3.219	32.796	36.015	7.138	28.175	14.471	9667.41	32.19	327.96	360.15	71.38	281.75	144.71
	150	original	0.6	60x8 weeks	Ag80	MWF	VAC50	50	Unvaccinated	1.47968	0.00775833	0.000804167	0.0085625	0.00178333	0.00534583	0.0283375	710.247	3.724	0.386	4.11	0.856	2.566	13.602	7102.47	37.24	3.86	41.1	8.56	25.66	136.02
	150	original	1	60x8 weeks	Ag80	MWF	VAC50	50	Unvaccinated	1.47884	0.00765833	0.0013375	0.00899583	0.00186875	0.00566042	0.0282771	709.841	3.676	0.642	4.318	0.897	2.717	13.573	7098.41	36.76	6.42	43.18	8.97	27.17	135.73
	150	original	1.2	60x8 weeks	Ag80	MWF	VAC50	50	Unvaccinated	1.47865	0.00767917	0.00160417	0.00928333	0.00188125	0.00578542	0.0286708	709.75	3.686	0.77	4.456	0.903	2.777	13.762	7097.5	36.86	7.7	44.56	9.03	27.77	137.62
	150	alpha	0.6	60x8 weeks	Ag80	MWF	VAC50	50	Unvaccinated	1.47413	0.00756875	0.00306458	0.0106333	0.00251042	0.00691042	0.0282979	707.582	3.633	1.471	5.104	1.205	3.317	13.583	7075.82	36.33	14.71	51.04	12.05	33.17	135.83
	150	alpha	1	60x8 weeks	Ag80	MWF	VAC50	50	Unvaccinated	1.46631	0.00747292	0.00636042	0.0138333	0.00343333	0.00888958	0.0278479	703.827	3.587	3.053	6.64	1.648	4.267	13.367	7038.27	35.87	30.53	66.4	16.48	42.67	133.67
	150	alpha	1.2	60x8 weeks	Ag80	MWF	VAC50	50	Unvaccinated	1.46126	0.00745833	0.008225	0.0156833	0.00388125	0.0102375	0.027675	701.406	3.58	3.948	7.528	1.863	4.914	13.284	7014.06	35.8	39.48	75.28	18.63	49.14	132.84
	150	delta	0.6	60x8 weeks	Ag80	MWF	VAC50	50	Unvaccinated	1.45093	0.00795417	0.0138917	0.0218458	0.00667708	0.0126458	0.0273208	696.444	3.818	6.668	10.486	3.205	6.07	13.114	6964.44	38.18	66.68	104.86	32.05	60.7	131.14
	150	delta	1	60x8 weeks	Ag80	MWF	VAC50	50	Unvaccinated	1.37872	0.00684375	0.0486458	0.0554896	0.0178083	0.0308583	0.0224729	661.788	3.285	23.35	26.635	8.548	14.812	10.787	6617.88	32.85	233.5	266.35	85.48	148.12	107.87
	150	delta	1.2	60x8 weeks	Ag80	MWF	VAC50	50	Unvaccinated	1.33468	0.00593125	0.0698104	0.0757417	0.0258479	0.0410917	0.0198896	640.646	2.847	33.509	36.356	12.407	19.724	9.547	6406.46	28.47	335.09	363.56	124.07	197.24	95.47
	150	original	0.6	60x8 weeks	Ag80	MWF	VAC50	75	Unvaccinated	0.74069	0.00647708	0.000333333	0.00681042	0.00222917	0.00250208	0.0144542	355.531	3.109	0.16	3.269	1.07	1.201	6.938	3555.31	31.09	1.6	32.69	10.7	12.01	69.38
	150	original	1	60x8 weeks	Ag80	MWF	VAC50	75	Unvaccinated	0.739933	0.00663542	0.000583333	0.00721875	0.00240625	0.00270625	0.0142583	355.168	3.185	0.28	3.465	1.155	1.299	6.844	3551.68	31.85	2.8	34.65	11.55	12.99	68.44
	150	original	1.2	60x8 weeks	Ag80	MWF	VAC50	75	Unvaccinated	0.739942	0.00657708	0.000714583	0.00729167	0.00254167	0.0026625	0.0139437	355.172	3.157	0.343	3.5	1.22	1.278	6.693	3551.72	31.57	3.43	35	12.2	12.78	66.93
	150	alpha	0.6	60x8 weeks	Ag80	MWF	VAC50	75	Unvaccinated	0.73745	0.00634375	0.0023125	0.00865625	0.00335208	0.00337708	0.0142646	353.976	3.045	1.11	4.155	1.609	1.621	6.847	3539.76	30.45	11.1	41.55	16.09	16.21	68.47
	150	alpha	1	60x8 weeks	Ag80	MWF	VAC50	75	Unvaccinated	0.733263	0.00627708	0.005225	0.0115021	0.0046625	0.00450625	0.0139917	351.966	3.013	2.508	5.521	2.238	2.163	6.716	3519.66	30.13	25.08	55.21	22.38	21.63	67.16
	150	alpha	1.2	60x8 weeks	Ag80	MWF	VAC50	75	Unvaccinated	0.731204	0.00611042	0.00709792	0.0132083	0.00539375	0.00503542	0.0137125	350.978	2.933	3.407	6.34	2.589	2.417	6.582	3509.78	29.33	34.07	63.4	25.89	24.17	65.82
	150	delta	0.6	60x8 weeks	Ag80	MWF	VAC50	75	Unvaccinated	0.724902	0.00716458	0.0133625	0.0205271	0.00922292	0.00653958	0.0134896	347.953	3.439	6.414	9.853	4.427	3.139	6.475	3479.53	34.39	64.14	98.53	44.27	31.39	64.75
	150	delta	1	60x8 weeks	Ag80	MWF	VAC50	75	Unvaccinated	0.6885	0.00636458	0.0473667	0.0537313	0.0253771	0.0157229	0.0112125	330.48	3.055	22.736	25.791	12.181	7.547	5.382	3304.8	30.55	227.36	257.91	121.81	75.47	53.82
	150	delta	1.2	60x8 weeks	Ag80	MWF	VAC50	75	Unvaccinated	0.666315	0.00539583	0.0698771	0.0752729	0.0366375	0.0210854	0.00975833	319.831	2.59	33.541	36.131	17.586	10.121	4.684	3198.31	25.9	335.41	361.31	175.86	101.21	46.84
	150	original	0.6	60x8 weeks	Ag80	MWF	VAC50	100	Unvaccinated	0	0.00535625	7.5e-05	0.00543125	0.00286458	0	0	0	2.571	0.036	2.607	1.375	0	0	0	25.71	0.36	26.07	13.75	0	0
	150	original	1	60x8 weeks	Ag80	MWF	VAC50	100	Unvaccinated	0	0.00536458	0.0001	0.00546458	0.00275417	0	0	0	2.575	0.048	2.623	1.322	0	0	0	25.75	0.48	26.23	13.22	0	0
	150	original	1.2	60x8 weeks	Ag80	MWF	VAC50	100	Unvaccinated	0	0.00522292	0.000135417	0.00535833	0.00273958	0	0	0	2.507	0.065	2.572	1.315	0	0	0	25.07	0.65	25.72	13.15	0	0
	150	alpha	0.6	60x8 weeks	Ag80	MWF	VAC50	100	Unvaccinated	0	0.00528542	0.00203542	0.00732083	0.00449375	0	0	0	2.537	0.977	3.514	2.157	0	0	0	25.37	9.77	35.14	21.57	0	0
	150	alpha	1	60x8 weeks	Ag80	MWF	VAC50	100	Unvaccinated	0	0.0052125	0.003775	0.0089875	0.0054625	0	0	0	2.502	1.812	4.314	2.622	0	0	0	25.02	18.12	43.14	26.22	0	0
	150	alpha	1.2	60x8 weeks	Ag80	MWF	VAC50	100	Unvaccinated	0	0.00518958	0.00575417	0.0109438	0.00659583	0	0	0	2.491	2.762	5.253	3.166	0	0	0	24.91	27.62	52.53	31.66	0	0
	150	delta	0.6	60x8 weeks	Ag80	MWF	VAC50	100	Unvaccinated	0	0.00662083	0.0137042	0.020325	0.0130875	0	0	0	3.178	6.578	9.756	6.282	0	0	0	31.78	65.78	97.56	62.82	0	0
	150	delta	1	60x8 weeks	Ag80	MWF	VAC50	100	Unvaccinated	0	0.00578333	0.0477146	0.0534979	0.0344354	0	0	0	2.776	22.903	25.679	16.529	0	0	0	27.76	229.03	256.79	165.29	0	0
	150	delta	1.2	60x8 weeks	Ag80	MWF	VAC50	100	Unvaccinated	0	0.00512708	0.0694812	0.0746083	0.0488729	0	0	0	2.461	33.351	35.812	23.459	0	0	0	24.61	333.51	358.12	234.59	0	0
	150	original	0.6	60x8 weeks	Ag80	M	NOVAC	0	Unvaccinated	0.98741	0.00986458	0.00524583	0.0151104	0.00418958	0.00726458	0.0187354	473.957	4.735	2.518	7.253	2.011	3.487	8.993	4739.57	47.35	25.18	72.53	20.11	34.87	89.93
	150	original	1	60x8 weeks	Ag80	M	NOVAC	0	Unvaccinated	0.981252	0.009675	0.0126229	0.0222979	0.00606875	0.0110083	0.0182	471.001	4.644	6.059	10.703	2.913	5.284	8.736	4710.01	46.44	60.59	107.03	29.13	52.84	87.36
	150	original	1.2	60x8 weeks	Ag80	M	NOVAC	0	Unvaccinated	0.977644	0.00954167	0.0171896	0.0267313	0.00739792	0.0132417	0.0178937	469.269	4.58	8.251	12.831	3.551	6.356	8.589	4692.69	45.8	82.51	128.31	35.51	63.56	85.89
	150	alpha	0.6	60x8 weeks	Ag80	M	NOVAC	0	Unvaccinated	0.976102	0.00939792	0.0157792	0.0251771	0.00752708	0.0144937	0.0180125	468.529	4.511	7.574	12.085	3.613	6.957	8.646	4685.29	45.11	75.74	120.85	36.13	69.57	86.46
	150	alpha	1	60x8 weeks	Ag80	M	NOVAC	0	Unvaccinated	0.94104	0.00817708	0.0505292	0.0587063	0.0179604	0.0353687	0.0156542	451.699	3.925	24.254	28.179	8.621	16.977	7.514	4516.99	39.25	242.54	281.79	86.21	169.77	75.14
	150	alpha	1.2	60x8 weeks	Ag80	M	NOVAC	0	Unvaccinated	0.917831	0.0071875	0.0729208	0.0801083	0.0248	0.0485771	0.0137729	440.559	3.45	35.002	38.452	11.904	23.317	6.611	4405.59	34.5	350.02	384.52	119.04	233.17	66.11
	150	delta	0.6	60x8 weeks	Ag80	M	NOVAC	0	Unvaccinated	0.912354	0.00702083	0.0760938	0.0831146	0.0278958	0.0491354	0.0137729	437.93	3.37	36.525	39.895	13.39	23.585	6.611	4379.3	33.7	365.25	398.95	133.9	235.85	66.11
	150	delta	1	60x8 weeks	Ag80	M	NOVAC	0	Unvaccinated	0.86494	0.00454583	0.112735	0.117281	0.0403042	0.0724958	0.00923542	415.171	2.182	54.113	56.295	19.346	34.798	4.433	4151.71	21.82	541.13	562.95	193.46	347.98	44.33
	150	delta	1.2	60x8 weeks	Ag80	M	NOVAC	0	Unvaccinated	0.859838	0.0041625	0.115829	0.119992	0.0413396	0.0745125	0.00838542	412.722	1.998	55.598	57.596	19.843	35.766	4.025	4127.22	19.98	555.98	575.96	198.43	357.66	40.25
	150	original	0.6	60x8 weeks	Ag80	M	VAC95	25	Unvaccinated	0.741594	0.00764375	0.00263125	0.010275	0.00297292	0.00477083	0.0142146	355.965	3.669	1.263	4.932	1.427	2.29	6.823	3559.65	36.69	12.63	49.32	14.27	22.9	68.23
	150	original	1	60x8 weeks	Ag80	M	VAC95	25	Unvaccinated	0.738927	0.00772917	0.00565	0.0133792	0.00375208	0.0064	0.014225	354.685	3.71	2.712	6.422	1.801	3.072	6.828	3546.85	37.1	27.12	64.22	18.01	30.72	68.28
	150	original	1.2	60x8 weeks	Ag80	M	VAC95	25	Unvaccinated	0.737969	0.007275	0.007325	0.0146	0.00396875	0.00706875	0.0140583	354.225	3.492	3.516	7.008	1.905	3.393	6.748	3542.25	34.92	35.16	70.08	19.05	33.93	67.48
	150	alpha	0.6	60x8 weeks	Ag80	M	VAC95	25	Unvaccinated	0.736352	0.00760208	0.00721875	0.0148208	0.0044625	0.00829167	0.0137896	353.449	3.649	3.465	7.114	2.142	3.98	6.619	3534.49	36.49	34.65	71.14	21.42	39.8	66.19
	150	alpha	1	60x8 weeks	Ag80	M	VAC95	25	Unvaccinated	0.724858	0.00706042	0.0193688	0.0264292	0.00834792	0.014925	0.0131062	347.932	3.389	9.297	12.686	4.007	7.164	6.291	3479.32	33.89	92.97	126.86	40.07	71.64	62.91
	150	alpha	1.2	60x8 weeks	Ag80	M	VAC95	25	Unvaccinated	0.71494	0.0068125	0.0304333	0.0372458	0.0117333	0.0208917	0.012425	343.171	3.27	14.608	17.878	5.632	10.028	5.964	3431.71	32.7	146.08	178.78	56.32	100.28	59.64
	150	delta	0.6	60x8 weeks	Ag80	M	VAC95	25	Unvaccinated	0.710104	0.00670208	0.0347833	0.0414854	0.0143896	0.022675	0.0121063	340.85	3.217	16.696	19.913	6.907	10.884	5.811	3408.5	32.17	166.96	199.13	69.07	108.84	58.11
	150	delta	1	60x8 weeks	Ag80	M	VAC95	25	Unvaccinated	0.671502	0.00481458	0.0766229	0.0814375	0.029275	0.0434229	0.00902083	322.321	2.311	36.779	39.09	14.052	20.843	4.33	3223.21	23.11	367.79	390.9	140.52	208.43	43.3
	150	delta	1.2	60x8 weeks	Ag80	M	VAC95	25	Unvaccinated	0.66025	0.00427083	0.0880937	0.0923646	0.0338771	0.0489875	0.00798333	316.92	2.05	42.285	44.335	16.261	23.514	3.832	3169.2	20.5	422.85	443.35	162.61	235.14	38.32
	150	original	0.6	60x8 weeks	Ag80	M	VAC95	50	Unvaccinated	0.494854	0.00530208	0.00118125	0.00648333	0.0019125	0.00286042	0.00951458	237.53	2.545	0.567	3.112	0.918	1.373	4.567	2375.3	25.45	5.67	31.12	9.18	13.73	45.67
	150	original	1	60x8 weeks	Ag80	M	VAC95	50	Unvaccinated	0.494312	0.00534583	0.00209792	0.00744375	0.0021625	0.00331042	0.00969792	237.27	2.566	1.007	3.573	1.038	1.589	4.655	2372.7	25.66	10.07	35.73	10.38	15.89	46.55
	150	original	1.2	60x8 weeks	Ag80	M	VAC95	50	Unvaccinated	0.493642	0.00550625	0.00268333	0.00818958	0.00236667	0.00364375	0.00949167	236.948	2.643	1.288	3.931	1.136	1.749	4.556	2369.48	26.43	12.88	39.31	11.36	17.49	45.56
	150	alpha	0.6	60x8 weeks	Ag80	M	VAC95	50	Unvaccinated	0.49281	0.00538333	0.0030375	0.00842083	0.00276042	0.0042375	0.00919583	236.549	2.584	1.458	4.042	1.325	2.034	4.414	2365.49	25.84	14.58	40.42	13.25	20.34	44.14
	150	alpha	1	60x8 weeks	Ag80	M	VAC95	50	Unvaccinated	0.489308	0.00523333	0.00692708	0.0121604	0.00398542	0.00628542	0.00918958	234.868	2.512	3.325	5.837	1.913	3.017	4.411	2348.68	25.12	33.25	58.37	19.13	30.17	44.11
	150	alpha	1.2	60x8 weeks	Ag80	M	VAC95	50	Unvaccinated	0.487004	0.00520833	0.00914583	0.0143542	0.00481042	0.00748333	0.00901042	233.762	2.5	4.39	6.89	2.309	3.592	4.325	2337.62	25	43.9	68.9	23.09	35.92	43.25
	150	delta	0.6	60x8 weeks	Ag80	M	VAC95	50	Unvaccinated	0.486023	0.00525625	0.0111854	0.0164417	0.00616458	0.00768125	0.00922917	233.291	2.523	5.369	7.892	2.959	3.687	4.43	2332.91	25.23	53.69	78.92	29.59	36.87	44.3
	150	delta	1	60x8 weeks	Ag80	M	VAC95	50	Unvaccinated	0.467792	0.00472917	0.0343229	0.0390521	0.0148021	0.0181438	0.00754375	224.54	2.27	16.475	18.745	7.105	8.709	3.621	2245.4	22.7	164.75	187.45	71.05	87.09	36.21
	150	delta	1.2	60x8 weeks	Ag80	M	VAC95	50	Unvaccinated	0.46165	0.0042875	0.0439479	0.0482354	0.0184604	0.0216708	0.007025	221.592	2.058	21.095	23.153	8.861	10.402	3.372	2215.92	20.58	210.95	231.53	88.61	104.02	33.72
	150	original	0.6	60x8 weeks	Ag80	M	VAC95	75	Unvaccinated	0.247806	0.00303125	0.000302083	0.00333333	0.0010125	0.0012375	0.00478958	118.947	1.455	0.145	1.6	0.486	0.594	2.299	1189.47	14.55	1.45	16	4.86	5.94	22.99
	150	original	1	60x8 weeks	Ag80	M	VAC95	75	Unvaccinated	0.247569	0.00299583	0.0004875	0.00348333	0.00108542	0.00136667	0.00476042	118.833	1.438	0.234	1.672	0.521	0.656	2.285	1188.33	14.38	2.34	16.72	5.21	6.56	22.85
	150	original	1.2	60x8 weeks	Ag80	M	VAC95	75	Unvaccinated	0.247498	0.00307292	0.000695833	0.00376875	0.00114375	0.00145833	0.00476667	118.799	1.475	0.334	1.809	0.549	0.7	2.288	1187.99	14.75	3.34	18.09	5.49	7	22.88
	150	alpha	0.6	60x8 weeks	Ag80	M	VAC95	75	Unvaccinated	0.246913	0.00328958	0.00083125	0.00412083	0.00143542	0.00176667	0.00458958	118.518	1.579	0.399	1.978	0.689	0.848	2.203	1185.18	15.79	3.99	19.78	6.89	8.48	22.03
	150	alpha	1	60x8 weeks	Ag80	M	VAC95	75	Unvaccinated	0.246463	0.00313542	0.00157083	0.00470625	0.00170208	0.0020375	0.00465208	118.302	1.505	0.754	2.259	0.817	0.978	2.233	1183.02	15.05	7.54	22.59	8.17	9.78	22.33
	150	alpha	1.2	60x8 weeks	Ag80	M	VAC95	75	Unvaccinated	0.246365	0.0031875	0.00182083	0.00500833	0.00172917	0.00215	0.00473125	118.255	1.53	0.874	2.404	0.83	1.032	2.271	1182.55	15.3	8.74	24.04	8.3	10.32	22.71
	150	delta	0.6	60x8 weeks	Ag80	M	VAC95	75	Unvaccinated	0.24585	0.00354583	0.00275833	0.00630417	0.00260833	0.00225208	0.00465	118.008	1.702	1.324	3.026	1.252	1.081	2.232	1180.08	17.02	13.24	30.26	12.52	10.81	22.32
	150	delta	1	60x8 weeks	Ag80	M	VAC95	75	Unvaccinated	0.243127	0.00350625	0.00739375	0.0109	0.00442917	0.00384792	0.00452292	116.701	1.683	3.549	5.232	2.126	1.847	2.171	1167.01	16.83	35.49	52.32	21.26	18.47	21.71
	150	delta	1.2	60x8 weeks	Ag80	M	VAC95	75	Unvaccinated	0.241623	0.0033625	0.0099375	0.0133	0.0056375	0.00456042	0.00440417	115.979	1.614	4.77	6.384	2.706	2.189	2.114	1159.79	16.14	47.7	63.84	27.06	21.89	21.14
	150	original	0.6	60x8 weeks	Ag80	M	VAC95	100	Unvaccinated	0	0.000725	2.08333e-06	0.000727083	0.000264583	0	0	0	0.348	0.001	0.349	0.127	0	0	0	3.48	0.01	3.49	1.27	0	0
	150	original	1	60x8 weeks	Ag80	M	VAC95	100	Unvaccinated	0	0.000741667	8.33333e-06	0.00075	0.000266667	0	0	0	0.356	0.004	0.36	0.128	0	0	0	3.56	0.04	3.6	1.28	0	0
	150	original	1.2	60x8 weeks	Ag80	M	VAC95	100	Unvaccinated	0	0.00076875	0	0.00076875	0.000320833	0	0	0	0.369	0	0.369	0.154	0	0	0	3.69	0	3.69	1.54	0	0
	150	alpha	0.6	60x8 weeks	Ag80	M	VAC95	100	Unvaccinated	0	0.000922917	4.375e-05	0.000966667	0.000422917	0	0	0	0.443	0.021	0.464	0.203	0	0	0	4.43	0.21	4.64	2.03	0	0
	150	alpha	1	60x8 weeks	Ag80	M	VAC95	100	Unvaccinated	0	0.0009625	8.125e-05	0.00104375	0.00050625	0	0	0	0.462	0.039	0.501	0.243	0	0	0	4.62	0.39	5.01	2.43	0	0
	150	alpha	1.2	60x8 weeks	Ag80	M	VAC95	100	Unvaccinated	0	0.000958333	0.00010625	0.00106458	0.000529167	0	0	0	0.46	0.051	0.511	0.254	0	0	0	4.6	0.51	5.11	2.54	0	0
	150	delta	0.6	60x8 weeks	Ag80	M	VAC95	100	Unvaccinated	0	0.00152917	0.000322917	0.00185208	0.000979167	0	0	0	0.734	0.155	0.889	0.47	0	0	0	7.34	1.55	8.89	4.7	0	0
	150	delta	1	60x8 weeks	Ag80	M	VAC95	100	Unvaccinated	0	0.00151875	0.00055	0.00206875	0.00113333	0	0	0	0.729	0.264	0.993	0.544	0	0	0	7.29	2.64	9.93	5.44	0	0
	150	delta	1.2	60x8 weeks	Ag80	M	VAC95	100	Unvaccinated	0	0.00145208	0.000633333	0.00208542	0.00111042	0	0	0	0.697	0.304	1.001	0.533	0	0	0	6.97	3.04	10.01	5.33	0	0
	150	original	0.6	60x8 weeks	Ag80	M	VAC70	25	Unvaccinated	0.741535	0.00835625	0.00300833	0.0113646	0.00341875	0.00484583	0.0141312	355.937	4.011	1.444	5.455	1.641	2.326	6.783	3559.37	40.11	14.44	54.55	16.41	23.26	67.83
	150	original	1	60x8 weeks	Ag80	M	VAC70	25	Unvaccinated	0.739465	0.0082625	0.00572708	0.0139896	0.00413333	0.00614167	0.0141479	354.943	3.966	2.749	6.715	1.984	2.948	6.791	3549.43	39.66	27.49	67.15	19.84	29.48	67.91
	150	original	1.2	60x8 weeks	Ag80	M	VAC70	25	Unvaccinated	0.738219	0.00825625	0.00798958	0.0162458	0.00472917	0.00695	0.0138979	354.345	3.963	3.835	7.798	2.27	3.336	6.671	3543.45	39.63	38.35	77.98	22.7	33.36	66.71
	150	alpha	0.6	60x8 weeks	Ag80	M	VAC70	25	Unvaccinated	0.735221	0.00797917	0.00907917	0.0170583	0.0057125	0.00871875	0.0138833	352.906	3.83	4.358	8.188	2.742	4.185	6.664	3529.06	38.3	43.58	81.88	27.42	41.85	66.64
	150	alpha	1	60x8 weeks	Ag80	M	VAC70	25	Unvaccinated	0.721815	0.0075125	0.0247792	0.0322917	0.0111437	0.0165875	0.012775	346.471	3.606	11.894	15.5	5.349	7.962	6.132	3464.71	36.06	118.94	155	53.49	79.62	61.32
	150	alpha	1.2	60x8 weeks	Ag80	M	VAC70	25	Unvaccinated	0.711135	0.00710417	0.0381792	0.0452833	0.0158417	0.0229229	0.0122021	341.345	3.41	18.326	21.736	7.604	11.003	5.857	3413.45	34.1	183.26	217.36	76.04	110.03	58.57
	150	delta	0.6	60x8 weeks	Ag80	M	VAC70	25	Unvaccinated	0.702465	0.00699792	0.0481771	0.055175	0.0211333	0.0267771	0.0114896	337.183	3.359	23.125	26.484	10.144	12.853	5.515	3371.83	33.59	231.25	264.84	101.44	128.53	55.15
	150	delta	1	60x8 weeks	Ag80	M	VAC70	25	Unvaccinated	0.6603	0.00466875	0.09705	0.101719	0.0413542	0.0485583	0.00813125	316.944	2.241	46.584	48.825	19.85	23.308	3.903	3169.44	22.41	465.84	488.25	198.5	233.08	39.03
	150	delta	1.2	60x8 weeks	Ag80	M	VAC70	25	Unvaccinated	0.651233	0.00422708	0.107269	0.111496	0.0466583	0.0522833	0.00715208	312.592	2.029	51.489	53.518	22.396	25.096	3.433	3125.92	20.29	514.89	535.18	223.96	250.96	34.33
	150	original	0.6	60x8 weeks	Ag80	M	VAC70	50	Unvaccinated	0.495027	0.00664792	0.00128333	0.00793125	0.0025875	0.00293333	0.00965208	237.613	3.191	0.616	3.807	1.242	1.408	4.633	2376.13	31.91	6.16	38.07	12.42	14.08	46.33
	150	original	1	60x8 weeks	Ag80	M	VAC70	50	Unvaccinated	0.494235	0.00675	0.00271042	0.00946042	0.00314375	0.00336458	0.00937917	237.233	3.24	1.301	4.541	1.509	1.615	4.502	2372.33	32.4	13.01	45.41	15.09	16.15	45.02
	150	original	1.2	60x8 weeks	Ag80	M	VAC70	50	Unvaccinated	0.493821	0.00668542	0.00349375	0.0101792	0.00344583	0.00355	0.00948542	237.034	3.209	1.677	4.886	1.654	1.704	4.553	2370.34	32.09	16.77	48.86	16.54	17.04	45.53
	150	alpha	0.6	60x8 weeks	Ag80	M	VAC70	50	Unvaccinated	0.491971	0.00651042	0.00456458	0.011075	0.00436667	0.00452083	0.00948125	236.146	3.125	2.191	5.316	2.096	2.17	4.551	2361.46	31.25	21.91	53.16	20.96	21.7	45.51
	150	alpha	1	60x8 weeks	Ag80	M	VAC70	50	Unvaccinated	0.486979	0.0064625	0.0119	0.0183625	0.00702917	0.00775417	0.00888958	233.75	3.102	5.712	8.814	3.374	3.722	4.267	2337.5	31.02	57.12	88.14	33.74	37.22	42.67
	150	alpha	1.2	60x8 weeks	Ag80	M	VAC70	50	Unvaccinated	0.484477	0.00625	0.0163562	0.0226063	0.00855625	0.00946042	0.00873333	232.549	3	7.851	10.851	4.107	4.541	4.192	2325.49	30	78.51	108.51	41.07	45.41	41.92
	150	delta	0.6	60x8 weeks	Ag80	M	VAC70	50	Unvaccinated	0.47956	0.006425	0.0242104	0.0306354	0.0134625	0.0112	0.00834583	230.189	3.084	11.621	14.705	6.462	5.376	4.006	2301.89	30.84	116.21	147.05	64.62	53.76	40.06
	150	delta	1	60x8 weeks	Ag80	M	VAC70	50	Unvaccinated	0.454765	0.00508333	0.0684958	0.0735792	0.0339896	0.0249667	0.00668333	218.287	2.44	32.878	35.318	16.315	11.984	3.208	2182.87	24.4	328.78	353.18	163.15	119.84	32.08
	150	delta	1.2	60x8 weeks	Ag80	M	VAC70	50	Unvaccinated	0.446512	0.0043875	0.0850687	0.0894563	0.0423354	0.0291333	0.00577292	214.326	2.106	40.833	42.939	20.321	13.984	2.771	2143.26	21.06	408.33	429.39	203.21	139.84	27.71
	150	original	0.6	60x8 weeks	Ag80	M	VAC70	75	Unvaccinated	0.247638	0.00506875	0.000510417	0.00557917	0.00220417	0.00136458	0.00479167	118.866	2.433	0.245	2.678	1.058	0.655	2.3	1188.66	24.33	2.45	26.78	10.58	6.55	23
	150	original	1	60x8 weeks	Ag80	M	VAC70	75	Unvaccinated	0.247715	0.00497917	0.0008875	0.00586667	0.00221667	0.00131042	0.00478333	118.903	2.39	0.426	2.816	1.064	0.629	2.296	1189.03	23.9	4.26	28.16	10.64	6.29	22.96
	150	original	1.2	60x8 weeks	Ag80	M	VAC70	75	Unvaccinated	0.247394	0.00502917	0.00123958	0.00626875	0.00242917	0.00143958	0.00482292	118.749	2.414	0.595	3.009	1.166	0.691	2.315	1187.49	24.14	5.95	30.09	11.66	6.91	23.15
	150	alpha	0.6	60x8 weeks	Ag80	M	VAC70	75	Unvaccinated	0.246777	0.004925	0.00188542	0.00681042	0.00300208	0.00191042	0.00483542	118.453	2.364	0.905	3.269	1.441	0.917	2.321	1184.53	23.64	9.05	32.69	14.41	9.17	23.21
	150	alpha	1	60x8 weeks	Ag80	M	VAC70	75	Unvaccinated	0.245615	0.00487083	0.004525	0.00939583	0.00436042	0.00244792	0.00462292	117.895	2.338	2.172	4.51	2.093	1.175	2.219	1178.95	23.38	21.72	45.1	20.93	11.75	22.19
	150	alpha	1.2	60x8 weeks	Ag80	M	VAC70	75	Unvaccinated	0.244881	0.00484167	0.00605	0.0108917	0.00494167	0.00291042	0.0046	117.543	2.324	2.904	5.228	2.372	1.397	2.208	1175.43	23.24	29.04	52.28	23.72	13.97	22.08
	150	delta	0.6	60x8 weeks	Ag80	M	VAC70	75	Unvaccinated	0.24364	0.00547083	0.0101604	0.0156312	0.00796042	0.00344375	0.00453333	116.947	2.626	4.877	7.503	3.821	1.653	2.176	1169.47	26.26	48.77	75.03	38.21	16.53	21.76
	150	delta	1	60x8 weeks	Ag80	M	VAC70	75	Unvaccinated	0.236215	0.00493125	0.0324979	0.0374292	0.0197229	0.00739792	0.00403542	113.383	2.367	15.599	17.966	9.467	3.551	1.937	1133.83	23.67	155.99	179.66	94.67	35.51	19.37
	150	delta	1.2	60x8 weeks	Ag80	M	VAC70	75	Unvaccinated	0.231021	0.004675	0.0502792	0.0549542	0.0293563	0.010375	0.00362708	110.89	2.244	24.134	26.378	14.091	4.98	1.741	1108.9	22.44	241.34	263.78	140.91	49.8	17.41
	150	original	0.6	60x8 weeks	Ag80	M	VAC70	100	Unvaccinated	0	0.003375	2.70833e-05	0.00340208	0.00168333	0	0	0	1.62	0.013	1.633	0.808	0	0	0	16.2	0.13	16.33	8.08	0	0
	150	original	1	60x8 weeks	Ag80	M	VAC70	100	Unvaccinated	0	0.003275	5.625e-05	0.00333125	0.00162292	0	0	0	1.572	0.027	1.599	0.779	0	0	0	15.72	0.27	15.99	7.79	0	0
	150	original	1.2	60x8 weeks	Ag80	M	VAC70	100	Unvaccinated	0	0.00349792	5.20833e-05	0.00355	0.00174375	0	0	0	1.679	0.025	1.704	0.837	0	0	0	16.79	0.25	17.04	8.37	0	0
	150	alpha	0.6	60x8 weeks	Ag80	M	VAC70	100	Unvaccinated	0	0.00319792	0.000675	0.00387292	0.00232083	0	0	0	1.535	0.324	1.859	1.114	0	0	0	15.35	3.24	18.59	11.14	0	0
	150	alpha	1	60x8 weeks	Ag80	M	VAC70	100	Unvaccinated	0	0.00341875	0.00148125	0.0049	0.00282292	0	0	0	1.641	0.711	2.352	1.355	0	0	0	16.41	7.11	23.52	13.55	0	0
	150	alpha	1.2	60x8 weeks	Ag80	M	VAC70	100	Unvaccinated	0	0.00338333	0.00167083	0.00505417	0.00286458	0	0	0	1.624	0.802	2.426	1.375	0	0	0	16.24	8.02	24.26	13.75	0	0
	150	delta	0.6	60x8 weeks	Ag80	M	VAC70	100	Unvaccinated	0	0.0042	0.00315833	0.00735833	0.00448958	0	0	0	2.016	1.516	3.532	2.155	0	0	0	20.16	15.16	35.32	21.55	0	0
	150	delta	1	60x8 weeks	Ag80	M	VAC70	100	Unvaccinated	0	0.00420417	0.0112271	0.0154313	0.00943542	0	0	0	2.018	5.389	7.407	4.529	0	0	0	20.18	53.89	74.07	45.29	0	0
	150	delta	1.2	60x8 weeks	Ag80	M	VAC70	100	Unvaccinated	0	0.00422292	0.0175104	0.0217333	0.0131604	0	0	0	2.027	8.405	10.432	6.317	0	0	0	20.27	84.05	104.32	63.17	0	0
	150	original	0.6	60x8 weeks	Ag80	M	VAC50	25	Unvaccinated	0.741621	0.00876042	0.00310208	0.0118625	0.00372708	0.00475417	0.0142104	355.978	4.205	1.489	5.694	1.789	2.282	6.821	3559.78	42.05	14.89	56.94	17.89	22.82	68.21
	150	original	1	60x8 weeks	Ag80	M	VAC50	25	Unvaccinated	0.739167	0.00864375	0.00643125	0.015075	0.00486042	0.00622292	0.0141812	354.8	4.149	3.087	7.236	2.333	2.987	6.807	3548	41.49	30.87	72.36	23.33	29.87	68.07
	150	original	1.2	60x8 weeks	Ag80	M	VAC50	25	Unvaccinated	0.737773	0.00851875	0.00870833	0.0172271	0.00542917	0.00711667	0.0140313	354.131	4.089	4.18	8.269	2.606	3.416	6.735	3541.31	40.89	41.8	82.69	26.06	34.16	67.35
	150	alpha	0.6	60x8 weeks	Ag80	M	VAC50	25	Unvaccinated	0.735096	0.00825625	0.0105396	0.0187958	0.00667083	0.00897917	0.0137313	352.846	3.963	5.059	9.022	3.202	4.31	6.591	3528.46	39.63	50.59	90.22	32.02	43.1	65.91
	150	alpha	1	60x8 weeks	Ag80	M	VAC50	25	Unvaccinated	0.718846	0.00774167	0.0309062	0.0386479	0.01395	0.01865	0.0126458	345.046	3.716	14.835	18.551	6.696	8.952	6.07	3450.46	37.16	148.35	185.51	66.96	89.52	60.7
	150	alpha	1.2	60x8 weeks	Ag80	M	VAC50	25	Unvaccinated	0.706121	0.00711042	0.0463937	0.0535042	0.0196813	0.0260229	0.012025	338.938	3.413	22.269	25.682	9.447	12.491	5.772	3389.38	34.13	222.69	256.82	94.47	124.91	57.72
	150	delta	0.6	60x8 weeks	Ag80	M	VAC50	25	Unvaccinated	0.695696	0.00706667	0.0581938	0.0652604	0.0266042	0.0297375	0.0109083	333.934	3.392	27.933	31.325	12.77	14.274	5.236	3339.34	33.92	279.33	313.25	127.7	142.74	52.36
	150	delta	1	60x8 weeks	Ag80	M	VAC50	25	Unvaccinated	0.652644	0.00482917	0.108463	0.113292	0.0482333	0.0520562	0.00712083	313.269	2.318	52.062	54.38	23.152	24.987	3.418	3132.69	23.18	520.62	543.8	231.52	249.87	34.18
	150	delta	1.2	60x8 weeks	Ag80	M	VAC50	25	Unvaccinated	0.649642	0.00428542	0.111619	0.115904	0.049525	0.0530646	0.00686042	311.828	2.057	53.577	55.634	23.772	25.471	3.293	3118.28	20.57	535.77	556.34	237.72	254.71	32.93
	150	original	0.6	60x8 weeks	Ag80	M	VAC50	50	Unvaccinated	0.495092	0.00774583	0.00176458	0.00951042	0.00336458	0.00277083	0.00960208	237.644	3.718	0.847	4.565	1.615	1.33	4.609	2376.44	37.18	8.47	45.65	16.15	13.3	46.09
	150	original	1	60x8 weeks	Ag80	M	VAC50	50	Unvaccinated	0.494262	0.00772083	0.00322708	0.0109479	0.00380208	0.00341667	0.00952917	237.246	3.706	1.549	5.255	1.825	1.64	4.574	2372.46	37.06	15.49	52.55	18.25	16.4	45.74
	150	original	1.2	60x8 weeks	Ag80	M	VAC50	50	Unvaccinated	0.493673	0.00768958	0.00411667	0.0118063	0.00425833	0.00380417	0.00912917	236.963	3.691	1.976	5.667	2.044	1.826	4.382	2369.63	36.91	19.76	56.67	20.44	18.26	43.82
	150	alpha	0.6	60x8 weeks	Ag80	M	VAC50	50	Unvaccinated	0.49121	0.00753542	0.00630208	0.0138375	0.00591042	0.00499792	0.00936667	235.781	3.617	3.025	6.642	2.837	2.399	4.496	2357.81	36.17	30.25	66.42	28.37	23.99	44.96
	150	alpha	1	60x8 weeks	Ag80	M	VAC50	50	Unvaccinated	0.484963	0.00710625	0.0175583	0.0246646	0.0104187	0.00874792	0.00901458	232.782	3.411	8.428	11.839	5.001	4.199	4.327	2327.82	34.11	84.28	118.39	50.01	41.99	43.27
	150	alpha	1.2	60x8 weeks	Ag80	M	VAC50	50	Unvaccinated	0.480073	0.006725	0.0260125	0.0327375	0.0141833	0.0116521	0.00862292	230.435	3.228	12.486	15.714	6.808	5.593	4.139	2304.35	32.28	124.86	157.14	68.08	55.93	41.39
	150	delta	0.6	60x8 weeks	Ag80	M	VAC50	50	Unvaccinated	0.472831	0.007125	0.040775	0.0479	0.0226771	0.0150042	0.00803333	226.959	3.42	19.572	22.992	10.885	7.202	3.856	2269.59	34.2	195.72	229.92	108.85	72.02	38.56
	150	delta	1	60x8 weeks	Ag80	M	VAC50	50	Unvaccinated	0.443504	0.00504167	0.0946188	0.0996604	0.0498292	0.0299375	0.00572708	212.882	2.42	45.417	47.837	23.918	14.37	2.749	2128.82	24.2	454.17	478.37	239.18	143.7	27.49
	150	delta	1.2	60x8 weeks	Ag80	M	VAC50	50	Unvaccinated	0.434685	0.00463125	0.10705	0.111681	0.0571208	0.0338875	0.00501458	208.649	2.223	51.384	53.607	27.418	16.266	2.407	2086.49	22.23	513.84	536.07	274.18	162.66	24.07
	150	original	0.6	60x8 weeks	Ag80	M	VAC50	75	Unvaccinated	0.24779	0.00663958	0.000733333	0.00737292	0.00318958	0.00125417	0.00476458	118.939	3.187	0.352	3.539	1.531	0.602	2.287	1189.39	31.87	3.52	35.39	15.31	6.02	22.87
	150	original	1	60x8 weeks	Ag80	M	VAC50	75	Unvaccinated	0.247531	0.00663542	0.00129375	0.00792917	0.00341458	0.00142917	0.00486875	118.815	3.185	0.621	3.806	1.639	0.686	2.337	1188.15	31.85	6.21	38.06	16.39	6.86	23.37
	150	original	1.2	60x8 weeks	Ag80	M	VAC50	75	Unvaccinated	0.247456	0.00647292	0.00148958	0.0079625	0.00337292	0.00144375	0.00482917	118.779	3.107	0.715	3.822	1.619	0.693	2.318	1187.79	31.07	7.15	38.22	16.19	6.93	23.18
	150	alpha	0.6	60x8 weeks	Ag80	M	VAC50	75	Unvaccinated	0.246242	0.00645417	0.0036125	0.0100667	0.00504375	0.00219583	0.004825	118.196	3.098	1.734	4.832	2.421	1.054	2.316	1181.96	30.98	17.34	48.32	24.21	10.54	23.16
	150	alpha	1	60x8 weeks	Ag80	M	VAC50	75	Unvaccinated	0.244842	0.00599375	0.00860208	0.0145958	0.00745	0.00296667	0.00455833	117.524	2.877	4.129	7.006	3.576	1.424	2.188	1175.24	28.77	41.29	70.06	35.76	14.24	21.88
	150	alpha	1.2	60x8 weeks	Ag80	M	VAC50	75	Unvaccinated	0.24355	0.00598958	0.0128708	0.0188604	0.00941458	0.0038	0.0044625	116.904	2.875	6.178	9.053	4.519	1.824	2.142	1169.04	28.75	61.78	90.53	45.19	18.24	21.42
	150	delta	0.6	60x8 weeks	Ag80	M	VAC50	75	Unvaccinated	0.240569	0.00698958	0.0241813	0.0311708	0.0169438	0.00508333	0.00435208	115.473	3.355	11.607	14.962	8.133	2.44	2.089	1154.73	33.55	116.07	149.62	81.33	24.4	20.89
	150	delta	1	60x8 weeks	Ag80	M	VAC50	75	Unvaccinated	0.226288	0.00540417	0.0753375	0.0807417	0.0466271	0.0124896	0.00326667	108.618	2.594	36.162	38.756	22.381	5.995	1.568	1086.18	25.94	361.62	387.56	223.81	59.95	15.68
	150	delta	1.2	60x8 weeks	Ag80	M	VAC50	75	Unvaccinated	0.221612	0.00463542	0.0933896	0.098025	0.0573292	0.0150292	0.0027625	106.374	2.225	44.827	47.052	27.518	7.214	1.326	1063.74	22.25	448.27	470.52	275.18	72.14	13.26
	150	original	0.6	60x8 weeks	Ag80	M	VAC50	100	Unvaccinated	0	0.00529167	0.0001	0.00539167	0.00280208	0	0	0	2.54	0.048	2.588	1.345	0	0	0	25.4	0.48	25.88	13.45	0	0
	150	original	1	60x8 weeks	Ag80	M	VAC50	100	Unvaccinated	0	0.005175	0.000122917	0.00529792	0.00273125	0	0	0	2.484	0.059	2.543	1.311	0	0	0	24.84	0.59	25.43	13.11	0	0
	150	original	1.2	60x8 weeks	Ag80	M	VAC50	100	Unvaccinated	0	0.00559167	0.000139583	0.00573125	0.00291875	0	0	0	2.684	0.067	2.751	1.401	0	0	0	26.84	0.67	27.51	14.01	0	0
	150	alpha	0.6	60x8 weeks	Ag80	M	VAC50	100	Unvaccinated	0	0.00524583	0.00192917	0.007175	0.00430417	0	0	0	2.518	0.926	3.444	2.066	0	0	0	25.18	9.26	34.44	20.66	0	0
	150	alpha	1	60x8 weeks	Ag80	M	VAC50	100	Unvaccinated	0	0.00528125	0.00436667	0.00964792	0.00581875	0	0	0	2.535	2.096	4.631	2.793	0	0	0	25.35	20.96	46.31	27.93	0	0
	150	alpha	1.2	60x8 weeks	Ag80	M	VAC50	100	Unvaccinated	0	0.00512708	0.00566458	0.0107917	0.00663333	0	0	0	2.461	2.719	5.18	3.184	0	0	0	24.61	27.19	51.8	31.84	0	0
	150	delta	0.6	60x8 weeks	Ag80	M	VAC50	100	Unvaccinated	0	0.006975	0.0143729	0.0213479	0.0134625	0	0	0	3.348	6.899	10.247	6.462	0	0	0	33.48	68.99	102.47	64.62	0	0
	150	delta	1	60x8 weeks	Ag80	M	VAC50	100	Unvaccinated	0	0.00576667	0.0496125	0.0553792	0.0356875	0	0	0	2.768	23.814	26.582	17.13	0	0	0	27.68	238.14	265.82	171.3	0	0
	150	delta	1.2	60x8 weeks	Ag80	M	VAC50	100	Unvaccinated	0	0.00509375	0.0698625	0.0749563	0.0491938	0	0	0	2.445	33.534	35.979	23.613	0	0	0	24.45	335.34	359.79	236.13	0	0
	150	original	0.6	60x8 weeks	NOTEST	NA	NOVAC	0	All	0	0.00957292	0.00873333	0.0183062	0.010225	0	0	0	4.595	4.192	8.787	4.908	0	0	0	45.95	41.92	87.87	49.08	0	0
	150	original	1	60x8 weeks	NOTEST	NA	NOVAC	0	All	0	0.00919583	0.0228437	0.0320396	0.0174792	0	0	0	4.414	10.965	15.379	8.39	0	0	0	44.14	109.65	153.79	83.9	0	0
	150	original	1.2	60x8 weeks	NOTEST	NA	NOVAC	0	All	0	0.00875208	0.0347375	0.0434896	0.0240687	0	0	0	4.201	16.674	20.875	11.553	0	0	0	42.01	166.74	208.75	115.53	0	0
	150	alpha	0.6	60x8 weeks	NOTEST	NA	NOVAC	0	All	0	0.00862917	0.0401479	0.0487771	0.0313458	0	0	0	4.142	19.271	23.413	15.046	0	0	0	41.42	192.71	234.13	150.46	0	0
	150	alpha	1	60x8 weeks	NOTEST	NA	NOVAC	0	All	0	0.00599583	0.09585	0.101846	0.0688625	0	0	0	2.878	46.008	48.886	33.054	0	0	0	28.78	460.08	488.86	330.54	0	0
	150	alpha	1.2	60x8 weeks	NOTEST	NA	NOVAC	0	All	0	0.00522292	0.108423	0.113646	0.0776729	0	0	0	2.507	52.043	54.55	37.283	0	0	0	25.07	520.43	545.5	372.83	0	0
	150	delta	0.6	60x8 weeks	NOTEST	NA	NOVAC	0	All	0	0.00490625	0.110692	0.115598	0.0791437	0	0	0	2.355	53.132	55.487	37.989	0	0	0	23.55	531.32	554.87	379.89	0	0
	150	delta	1	60x8 weeks	NOTEST	NA	NOVAC	0	All	0	0.00370625	0.120342	0.124048	0.0861292	0	0	0	1.779	57.764	59.543	41.342	0	0	0	17.79	577.64	595.43	413.42	0	0
	150	delta	1.2	60x8 weeks	NOTEST	NA	NOVAC	0	All	0	0.0034375	0.121198	0.124635	0.0867917	0	0	0	1.65	58.175	59.825	41.66	0	0	0	16.5	581.75	598.25	416.6	0	0
	150	original	0.6	60x8 weeks	NOTEST	NA	VAC95	25	All	0	0.00749583	0.00425625	0.0117521	0.00639792	0	0	0	3.598	2.043	5.641	3.071	0	0	0	35.98	20.43	56.41	30.71	0	0
	150	original	1	60x8 weeks	NOTEST	NA	VAC95	25	All	0	0.00725625	0.00916667	0.0164229	0.00894375	0	0	0	3.483	4.4	7.883	4.293	0	0	0	34.83	44	78.83	42.93	0	0
	150	original	1.2	60x8 weeks	NOTEST	NA	VAC95	25	All	0	0.00716875	0.0141271	0.0212958	0.011525	0	0	0	3.441	6.781	10.222	5.532	0	0	0	34.41	67.81	102.22	55.32	0	0
	150	alpha	0.6	60x8 weeks	NOTEST	NA	VAC95	25	All	0	0.00729583	0.0155729	0.0228688	0.014325	0	0	0	3.502	7.475	10.977	6.876	0	0	0	35.02	74.75	109.77	68.76	0	0
	150	alpha	1	60x8 weeks	NOTEST	NA	VAC95	25	All	0	0.00607917	0.0459229	0.0520021	0.0335646	0	0	0	2.918	22.043	24.961	16.111	0	0	0	29.18	220.43	249.61	161.11	0	0
	150	alpha	1.2	60x8 weeks	NOTEST	NA	VAC95	25	All	0	0.00529583	0.0610292	0.066325	0.0428313	0	0	0	2.542	29.294	31.836	20.559	0	0	0	25.42	292.94	318.36	205.59	0	0
	150	delta	0.6	60x8 weeks	NOTEST	NA	VAC95	25	All	0	0.00534792	0.0701688	0.0755167	0.0498375	0	0	0	2.567	33.681	36.248	23.922	0	0	0	25.67	336.81	362.48	239.22	0	0
	150	delta	1	60x8 weeks	NOTEST	NA	VAC95	25	All	0	0.00388542	0.0975229	0.101408	0.0680438	0	0	0	1.865	46.811	48.676	32.661	0	0	0	18.65	468.11	486.76	326.61	0	0
	150	delta	1.2	60x8 weeks	NOTEST	NA	VAC95	25	All	0	0.00345	0.102663	0.106112	0.0710021	0	0	0	1.656	49.278	50.934	34.081	0	0	0	16.56	492.78	509.34	340.81	0	0
	150	original	0.6	60x8 weeks	NOTEST	NA	VAC95	50	All	0	0.00539375	0.00179167	0.00718542	0.00385208	0	0	0	2.589	0.86	3.449	1.849	0	0	0	25.89	8.6	34.49	18.49	0	0
	150	original	1	60x8 weeks	NOTEST	NA	VAC95	50	All	0	0.00534375	0.00330625	0.00865	0.0047	0	0	0	2.565	1.587	4.152	2.256	0	0	0	25.65	15.87	41.52	22.56	0	0
	150	original	1.2	60x8 weeks	NOTEST	NA	VAC95	50	All	0	0.00523958	0.00455	0.00978958	0.00524375	0	0	0	2.515	2.184	4.699	2.517	0	0	0	25.15	21.84	46.99	25.17	0	0
	150	alpha	0.6	60x8 weeks	NOTEST	NA	VAC95	50	All	0	0.00534792	0.00542292	0.0107708	0.00663125	0	0	0	2.567	2.603	5.17	3.183	0	0	0	25.67	26.03	51.7	31.83	0	0
	150	alpha	1	60x8 weeks	NOTEST	NA	VAC95	50	All	0	0.0051	0.0130042	0.0181042	0.0113167	0	0	0	2.448	6.242	8.69	5.432	0	0	0	24.48	62.42	86.9	54.32	0	0
	150	alpha	1.2	60x8 weeks	NOTEST	NA	VAC95	50	All	0	0.0049125	0.0198833	0.0247958	0.0155083	0	0	0	2.358	9.544	11.902	7.444	0	0	0	23.58	95.44	119.02	74.44	0	0
	150	delta	0.6	60x8 weeks	NOTEST	NA	VAC95	50	All	0	0.00499583	0.0243688	0.0293646	0.0186021	0	0	0	2.398	11.697	14.095	8.929	0	0	0	23.98	116.97	140.95	89.29	0	0
	150	delta	1	60x8 weeks	NOTEST	NA	VAC95	50	All	0	0.00380833	0.0583792	0.0621875	0.0401417	0	0	0	1.828	28.022	29.85	19.268	0	0	0	18.28	280.22	298.5	192.68	0	0
	150	delta	1.2	60x8 weeks	NOTEST	NA	VAC95	50	All	0	0.00355208	0.0674542	0.0710063	0.0455062	0	0	0	1.705	32.378	34.083	21.843	0	0	0	17.05	323.78	340.83	218.43	0	0
	150	original	0.6	60x8 weeks	NOTEST	NA	VAC95	75	All	0	0.00303125	0.000395833	0.00342708	0.00173542	0	0	0	1.455	0.19	1.645	0.833	0	0	0	14.55	1.9	16.45	8.33	0	0
	150	original	1	60x8 weeks	NOTEST	NA	VAC95	75	All	0	0.00300417	0.000785417	0.00378958	0.00187708	0	0	0	1.442	0.377	1.819	0.901	0	0	0	14.42	3.77	18.19	9.01	0	0
	150	original	1.2	60x8 weeks	NOTEST	NA	VAC95	75	All	0	0.00305	0.000977083	0.00402708	0.002125	0	0	0	1.464	0.469	1.933	1.02	0	0	0	14.64	4.69	19.33	10.2	0	0
	150	alpha	0.6	60x8 weeks	NOTEST	NA	VAC95	75	All	0	0.0033125	0.00125	0.0045625	0.00272292	0	0	0	1.59	0.6	2.19	1.307	0	0	0	15.9	6	21.9	13.07	0	0
	150	alpha	1	60x8 weeks	NOTEST	NA	VAC95	75	All	0	0.0031875	0.00254375	0.00573125	0.00347083	0	0	0	1.53	1.221	2.751	1.666	0	0	0	15.3	12.21	27.51	16.66	0	0
	150	alpha	1.2	60x8 weeks	NOTEST	NA	VAC95	75	All	0	0.00308125	0.00329375	0.006375	0.00385833	0	0	0	1.479	1.581	3.06	1.852	0	0	0	14.79	15.81	30.6	18.52	0	0
	150	delta	0.6	60x8 weeks	NOTEST	NA	VAC95	75	All	0	0.00368542	0.00472292	0.00840833	0.00511667	0	0	0	1.769	2.267	4.036	2.456	0	0	0	17.69	22.67	40.36	24.56	0	0
	150	delta	1	60x8 weeks	NOTEST	NA	VAC95	75	All	0	0.00335625	0.0127667	0.0161229	0.00973542	0	0	0	1.611	6.128	7.739	4.673	0	0	0	16.11	61.28	77.39	46.73	0	0
	150	delta	1.2	60x8 weeks	NOTEST	NA	VAC95	75	All	0	0.00335417	0.0188583	0.0222125	0.0133146	0	0	0	1.61	9.052	10.662	6.391	0	0	0	16.1	90.52	106.62	63.91	0	0
	150	original	0.6	60x8 weeks	NOTEST	NA	VAC95	100	All	0	0.000760417	0	0.000760417	0.00029375	0	0	0	0.365	0	0.365	0.141	0	0	0	3.65	0	3.65	1.41	0	0
	150	original	1	60x8 weeks	NOTEST	NA	VAC95	100	All	0	0.000785417	0	0.000785417	0.00030625	0	0	0	0.377	0	0.377	0.147	0	0	0	3.77	0	3.77	1.47	0	0
	150	original	1.2	60x8 weeks	NOTEST	NA	VAC95	100	All	0	0.00074375	2.08333e-06	0.000745833	0.000264583	0	0	0	0.357	0.001	0.358	0.127	0	0	0	3.57	0.01	3.58	1.27	0	0
	150	alpha	0.6	60x8 weeks	NOTEST	NA	VAC95	100	All	0	0.000977083	7.08333e-05	0.00104792	0.000525	0	0	0	0.469	0.034	0.503	0.252	0	0	0	4.69	0.34	5.03	2.52	0	0
	150	alpha	1	60x8 weeks	NOTEST	NA	VAC95	100	All	0	0.00091875	7.70833e-05	0.000995833	0.000497917	0	0	0	0.441	0.037	0.478	0.239	0	0	0	4.41	0.37	4.78	2.39	0	0
	150	alpha	1.2	60x8 weeks	NOTEST	NA	VAC95	100	All	0	0.000964583	8.95833e-05	0.00105417	0.000491667	0	0	0	0.463	0.043	0.506	0.236	0	0	0	4.63	0.43	5.06	2.36	0	0
	150	delta	0.6	60x8 weeks	NOTEST	NA	VAC95	100	All	0	0.0014625	0.0002875	0.00175	0.000891667	0	0	0	0.702	0.138	0.84	0.428	0	0	0	7.02	1.38	8.4	4.28	0	0
	150	delta	1	60x8 weeks	NOTEST	NA	VAC95	100	All	0	0.00148333	0.000572917	0.00205625	0.00114583	0	0	0	0.712	0.275	0.987	0.55	0	0	0	7.12	2.75	9.87	5.5	0	0
	150	delta	1.2	60x8 weeks	NOTEST	NA	VAC95	100	All	0	0.00149375	0.000754167	0.00224792	0.00122292	0	0	0	0.717	0.362	1.079	0.587	0	0	0	7.17	3.62	10.79	5.87	0	0
	150	original	0.6	60x8 weeks	NOTEST	NA	VAC70	25	All	0	0.00815417	0.004525	0.0126792	0.00680833	0	0	0	3.914	2.172	6.086	3.268	0	0	0	39.14	21.72	60.86	32.68	0	0
	150	original	1	60x8 weeks	NOTEST	NA	VAC70	25	All	0	0.00799167	0.0105271	0.0185188	0.0100292	0	0	0	3.836	5.053	8.889	4.814	0	0	0	38.36	50.53	88.89	48.14	0	0
	150	original	1.2	60x8 weeks	NOTEST	NA	VAC70	25	All	0	0.00788958	0.0154208	0.0233104	0.0126958	0	0	0	3.787	7.402	11.189	6.094	0	0	0	37.87	74.02	111.89	60.94	0	0
	150	alpha	0.6	60x8 weeks	NOTEST	NA	VAC70	25	All	0	0.0079	0.0182396	0.0261396	0.0164896	0	0	0	3.792	8.755	12.547	7.915	0	0	0	37.92	87.55	125.47	79.15	0	0
	150	alpha	1	60x8 weeks	NOTEST	NA	VAC70	25	All	0	0.00646667	0.0569104	0.0633771	0.0409125	0	0	0	3.104	27.317	30.421	19.638	0	0	0	31.04	273.17	304.21	196.38	0	0
	150	alpha	1.2	60x8 weeks	NOTEST	NA	VAC70	25	All	0	0.00580208	0.0741	0.0799021	0.0522167	0	0	0	2.785	35.568	38.353	25.064	0	0	0	27.85	355.68	383.53	250.64	0	0
	150	delta	0.6	60x8 weeks	NOTEST	NA	VAC70	25	All	0	0.00539792	0.0866563	0.0920542	0.0612938	0	0	0	2.591	41.595	44.186	29.421	0	0	0	25.91	415.95	441.86	294.21	0	0
	150	delta	1	60x8 weeks	NOTEST	NA	VAC70	25	All	0	0.00387083	0.110017	0.113888	0.0778542	0	0	0	1.858	52.808	54.666	37.37	0	0	0	18.58	528.08	546.66	373.7	0	0
	150	delta	1.2	60x8 weeks	NOTEST	NA	VAC70	25	All	0	0.00362292	0.115235	0.118858	0.0808604	0	0	0	1.739	55.313	57.052	38.813	0	0	0	17.39	553.13	570.52	388.13	0	0
	150	original	0.6	60x8 weeks	NOTEST	NA	VAC70	50	All	0	0.00664167	0.00202083	0.0086625	0.00454167	0	0	0	3.188	0.97	4.158	2.18	0	0	0	31.88	9.7	41.58	21.8	0	0
	150	original	1	60x8 weeks	NOTEST	NA	VAC70	50	All	0	0.00655417	0.004225	0.0107792	0.00583125	0	0	0	3.146	2.028	5.174	2.799	0	0	0	31.46	20.28	51.74	27.99	0	0
	150	original	1.2	60x8 weeks	NOTEST	NA	VAC70	50	All	0	0.00650208	0.00539167	0.0118937	0.00636667	0	0	0	3.121	2.588	5.709	3.056	0	0	0	31.21	25.88	57.09	30.56	0	0
	150	alpha	0.6	60x8 weeks	NOTEST	NA	VAC70	50	All	0	0.00634375	0.0080625	0.0144063	0.00895417	0	0	0	3.045	3.87	6.915	4.298	0	0	0	30.45	38.7	69.15	42.98	0	0
	150	alpha	1	60x8 weeks	NOTEST	NA	VAC70	50	All	0	0.00602917	0.0226625	0.0286917	0.0178646	0	0	0	2.894	10.878	13.772	8.575	0	0	0	28.94	108.78	137.72	85.75	0	0
	150	alpha	1.2	60x8 weeks	NOTEST	NA	VAC70	50	All	0	0.00568125	0.0348	0.0404813	0.0254917	0	0	0	2.727	16.704	19.431	12.236	0	0	0	27.27	167.04	194.31	122.36	0	0
	150	delta	0.6	60x8 weeks	NOTEST	NA	VAC70	50	All	0	0.00560208	0.0477625	0.0533646	0.0349396	0	0	0	2.689	22.926	25.615	16.771	0	0	0	26.89	229.26	256.15	167.71	0	0
	150	delta	1	60x8 weeks	NOTEST	NA	VAC70	50	All	0	0.0041875	0.0918521	0.0960396	0.0638292	0	0	0	2.01	44.089	46.099	30.638	0	0	0	20.1	440.89	460.99	306.38	0	0
	150	delta	1.2	60x8 weeks	NOTEST	NA	VAC70	50	All	0	0.00384792	0.102413	0.10626	0.0713167	0	0	0	1.847	49.158	51.005	34.232	0	0	0	18.47	491.58	510.05	342.32	0	0
	150	original	0.6	60x8 weeks	NOTEST	NA	VAC70	75	All	0	0.00529792	0.00071875	0.00601667	0.00313958	0	0	0	2.543	0.345	2.888	1.507	0	0	0	25.43	3.45	28.88	15.07	0	0
	150	original	1	60x8 weeks	NOTEST	NA	VAC70	75	All	0	0.00503958	0.00134583	0.00638542	0.00333125	0	0	0	2.419	0.646	3.065	1.599	0	0	0	24.19	6.46	30.65	15.99	0	0
	150	original	1.2	60x8 weeks	NOTEST	NA	VAC70	75	All	0	0.00499583	0.00162708	0.00662292	0.00330833	0	0	0	2.398	0.781	3.179	1.588	0	0	0	23.98	7.81	31.79	15.88	0	0
	150	alpha	0.6	60x8 weeks	NOTEST	NA	VAC70	75	All	0	0.00493958	0.00299167	0.00793125	0.00488542	0	0	0	2.371	1.436	3.807	2.345	0	0	0	23.71	14.36	38.07	23.45	0	0
	150	alpha	1	60x8 weeks	NOTEST	NA	VAC70	75	All	0	0.00478958	0.006575	0.0113646	0.00688333	0	0	0	2.299	3.156	5.455	3.304	0	0	0	22.99	31.56	54.55	33.04	0	0
	150	alpha	1.2	60x8 weeks	NOTEST	NA	VAC70	75	All	0	0.00500208	0.00948958	0.0144917	0.00881875	0	0	0	2.401	4.555	6.956	4.233	0	0	0	24.01	45.55	69.56	42.33	0	0
	150	delta	0.6	60x8 weeks	NOTEST	NA	VAC70	75	All	0	0.00541875	0.0148542	0.0202729	0.0128375	0	0	0	2.601	7.13	9.731	6.162	0	0	0	26.01	71.3	97.31	61.62	0	0
	150	delta	1	60x8 weeks	NOTEST	NA	VAC70	75	All	0	0.00469375	0.0500979	0.0547917	0.0349812	0	0	0	2.253	24.047	26.3	16.791	0	0	0	22.53	240.47	263	167.91	0	0
	150	delta	1.2	60x8 weeks	NOTEST	NA	VAC70	75	All	0	0.00414167	0.0688062	0.0729479	0.0469146	0	0	0	1.988	33.027	35.015	22.519	0	0	0	19.88	330.27	350.15	225.19	0	0
	150	original	0.6	60x8 weeks	NOTEST	NA	VAC70	100	All	0	0.00346042	4.375e-05	0.00350417	0.0017	0	0	0	1.661	0.021	1.682	0.816	0	0	0	16.61	0.21	16.82	8.16	0	0
	150	original	1	60x8 weeks	NOTEST	NA	VAC70	100	All	0	0.00352917	5e-05	0.00357917	0.0017625	0	0	0	1.694	0.024	1.718	0.846	0	0	0	16.94	0.24	17.18	8.46	0	0
	150	original	1.2	60x8 weeks	NOTEST	NA	VAC70	100	All	0	0.00338542	5.20833e-05	0.0034375	0.00158958	0	0	0	1.625	0.025	1.65	0.763	0	0	0	16.25	0.25	16.5	7.63	0	0
	150	alpha	0.6	60x8 weeks	NOTEST	NA	VAC70	100	All	0	0.00330833	0.00064375	0.00395208	0.00230208	0	0	0	1.588	0.309	1.897	1.105	0	0	0	15.88	3.09	18.97	11.05	0	0
	150	alpha	1	60x8 weeks	NOTEST	NA	VAC70	100	All	0	0.00332917	0.00135833	0.0046875	0.00279375	0	0	0	1.598	0.652	2.25	1.341	0	0	0	15.98	6.52	22.5	13.41	0	0
	150	alpha	1.2	60x8 weeks	NOTEST	NA	VAC70	100	All	0	0.00318125	0.00155208	0.00473333	0.00284167	0	0	0	1.527	0.745	2.272	1.364	0	0	0	15.27	7.45	22.72	13.64	0	0
	150	delta	0.6	60x8 weeks	NOTEST	NA	VAC70	100	All	0	0.00425208	0.00344792	0.0077	0.00467708	0	0	0	2.041	1.655	3.696	2.245	0	0	0	20.41	16.55	36.96	22.45	0	0
	150	delta	1	60x8 weeks	NOTEST	NA	VAC70	100	All	0	0.00412917	0.00915	0.0132792	0.00826875	0	0	0	1.982	4.392	6.374	3.969	0	0	0	19.82	43.92	63.74	39.69	0	0
	150	delta	1.2	60x8 weeks	NOTEST	NA	VAC70	100	All	0	0.00404167	0.0153208	0.0193625	0.0119	0	0	0	1.94	7.354	9.294	5.712	0	0	0	19.4	73.54	92.94	57.12	0	0
	150	original	0.6	60x8 weeks	NOTEST	NA	VAC50	25	All	0	0.00863958	0.00469375	0.0133333	0.00719167	0	0	0	4.147	2.253	6.4	3.452	0	0	0	41.47	22.53	64	34.52	0	0
	150	original	1	60x8 weeks	NOTEST	NA	VAC50	25	All	0	0.00846667	0.0110021	0.0194687	0.0104521	0	0	0	4.064	5.281	9.345	5.017	0	0	0	40.64	52.81	93.45	50.17	0	0
	150	original	1.2	60x8 weeks	NOTEST	NA	VAC50	25	All	0	0.00826875	0.0159667	0.0242354	0.0131146	0	0	0	3.969	7.664	11.633	6.295	0	0	0	39.69	76.64	116.33	62.95	0	0
	150	alpha	0.6	60x8 weeks	NOTEST	NA	VAC50	25	All	0	0.00803333	0.0210833	0.0291167	0.0187771	0	0	0	3.856	10.12	13.976	9.013	0	0	0	38.56	101.2	139.76	90.13	0	0
	150	alpha	1	60x8 weeks	NOTEST	NA	VAC50	25	All	0	0.00657708	0.0671271	0.0737042	0.0482438	0	0	0	3.157	32.221	35.378	23.157	0	0	0	31.57	322.21	353.78	231.57	0	0
	150	alpha	1.2	60x8 weeks	NOTEST	NA	VAC50	25	All	0	0.00579167	0.083775	0.0895667	0.0597813	0	0	0	2.78	40.212	42.992	28.695	0	0	0	27.8	402.12	429.92	286.95	0	0
	150	delta	0.6	60x8 weeks	NOTEST	NA	VAC50	25	All	0	0.00548125	0.0953625	0.100844	0.0682479	0	0	0	2.631	45.774	48.405	32.759	0	0	0	26.31	457.74	484.05	327.59	0	0
	150	delta	1	60x8 weeks	NOTEST	NA	VAC50	25	All	0	0.00397083	0.115073	0.119044	0.0818813	0	0	0	1.906	55.235	57.141	39.303	0	0	0	19.06	552.35	571.41	393.03	0	0
	150	delta	1.2	60x8 weeks	NOTEST	NA	VAC50	25	All	0	0.00372083	0.118529	0.12225	0.0837979	0	0	0	1.786	56.894	58.68	40.223	0	0	0	17.86	568.94	586.8	402.23	0	0
	150	original	0.6	60x8 weeks	NOTEST	NA	VAC50	50	All	0	0.00768542	0.002375	0.0100604	0.00529375	0	0	0	3.689	1.14	4.829	2.541	0	0	0	36.89	11.4	48.29	25.41	0	0
	150	original	1	60x8 weeks	NOTEST	NA	VAC50	50	All	0	0.00751667	0.0049875	0.0125042	0.00675625	0	0	0	3.608	2.394	6.002	3.243	0	0	0	36.08	23.94	60.02	32.43	0	0
	150	original	1.2	60x8 weeks	NOTEST	NA	VAC50	50	All	0	0.0075875	0.00646875	0.0140562	0.00727083	0	0	0	3.642	3.105	6.747	3.49	0	0	0	36.42	31.05	67.47	34.9	0	0
	150	alpha	0.6	60x8 weeks	NOTEST	NA	VAC50	50	All	0	0.00736042	0.0112625	0.0186229	0.0117771	0	0	0	3.533	5.406	8.939	5.653	0	0	0	35.33	54.06	89.39	56.53	0	0
	150	alpha	1	60x8 weeks	NOTEST	NA	VAC50	50	All	0	0.00664583	0.0330396	0.0396854	0.0250708	0	0	0	3.19	15.859	19.049	12.034	0	0	0	31.9	158.59	190.49	120.34	0	0
	150	alpha	1.2	60x8 weeks	NOTEST	NA	VAC50	50	All	0	0.006075	0.0471417	0.0532167	0.0336229	0	0	0	2.916	22.628	25.544	16.139	0	0	0	29.16	226.28	255.44	161.39	0	0
	150	delta	0.6	60x8 weeks	NOTEST	NA	VAC50	50	All	0	0.00623333	0.0693333	0.0755667	0.0499208	0	0	0	2.992	33.28	36.272	23.962	0	0	0	29.92	332.8	362.72	239.62	0	0
	150	delta	1	60x8 weeks	NOTEST	NA	VAC50	50	All	0	0.0043	0.108031	0.112331	0.0763188	0	0	0	2.064	51.855	53.919	36.633	0	0	0	20.64	518.55	539.19	366.33	0	0
	150	delta	1.2	60x8 weeks	NOTEST	NA	VAC50	50	All	0	0.00385208	0.114408	0.11826	0.0803417	0	0	0	1.849	54.916	56.765	38.564	0	0	0	18.49	549.16	567.65	385.64	0	0
	150	original	0.6	60x8 weeks	NOTEST	NA	VAC50	75	All	0	0.00639792	0.000933333	0.00733125	0.00396458	0	0	0	3.071	0.448	3.519	1.903	0	0	0	30.71	4.48	35.19	19.03	0	0
	150	original	1	60x8 weeks	NOTEST	NA	VAC50	75	All	0	0.00629167	0.00153958	0.00783125	0.00423542	0	0	0	3.02	0.739	3.759	2.033	0	0	0	30.2	7.39	37.59	20.33	0	0
	150	original	1.2	60x8 weeks	NOTEST	NA	VAC50	75	All	0	0.00652917	0.00218542	0.00871458	0.00461875	0	0	0	3.134	1.049	4.183	2.217	0	0	0	31.34	10.49	41.83	22.17	0	0
	150	alpha	0.6	60x8 weeks	NOTEST	NA	VAC50	75	All	0	0.00633958	0.00496667	0.0113063	0.00699792	0	0	0	3.043	2.384	5.427	3.359	0	0	0	30.43	23.84	54.27	33.59	0	0
	150	alpha	1	60x8 weeks	NOTEST	NA	VAC50	75	All	0	0.00625208	0.0132792	0.0195312	0.0122854	0	0	0	3.001	6.374	9.375	5.897	0	0	0	30.01	63.74	93.75	58.97	0	0
	150	alpha	1.2	60x8 weeks	NOTEST	NA	VAC50	75	All	0	0.00580208	0.0192958	0.0250979	0.0156813	0	0	0	2.785	9.262	12.047	7.527	0	0	0	27.85	92.62	120.47	75.27	0	0
	150	delta	0.6	60x8 weeks	NOTEST	NA	VAC50	75	All	0	0.00686875	0.0344729	0.0413417	0.0266937	0	0	0	3.297	16.547	19.844	12.813	0	0	0	32.97	165.47	198.44	128.13	0	0
	150	delta	1	60x8 weeks	NOTEST	NA	VAC50	75	All	0	0.00494792	0.0879875	0.0929354	0.0614792	0	0	0	2.375	42.234	44.609	29.51	0	0	0	23.75	422.34	446.09	295.1	0	0
	150	delta	1.2	60x8 weeks	NOTEST	NA	VAC50	75	All	0	0.00434375	0.101692	0.106035	0.0709729	0	0	0	2.085	48.812	50.897	34.067	0	0	0	20.85	488.12	508.97	340.67	0	0
	150	original	0.6	60x8 weeks	NOTEST	NA	VAC50	100	All	0	0.00506042	6.25e-05	0.00512292	0.00264583	0	0	0	2.429	0.03	2.459	1.27	0	0	0	24.29	0.3	24.59	12.7	0	0
	150	original	1	60x8 weeks	NOTEST	NA	VAC50	100	All	0	0.005275	8.75e-05	0.0053625	0.00276458	0	0	0	2.532	0.042	2.574	1.327	0	0	0	25.32	0.42	25.74	13.27	0	0
	150	original	1.2	60x8 weeks	NOTEST	NA	VAC50	100	All	0	0.00541875	0.000135417	0.00555417	0.00283125	0	0	0	2.601	0.065	2.666	1.359	0	0	0	26.01	0.65	26.66	13.59	0	0
	150	alpha	0.6	60x8 weeks	NOTEST	NA	VAC50	100	All	0	0.0050125	0.00176875	0.00678125	0.0041375	0	0	0	2.406	0.849	3.255	1.986	0	0	0	24.06	8.49	32.55	19.86	0	0
	150	alpha	1	60x8 weeks	NOTEST	NA	VAC50	100	All	0	0.00503542	0.00382917	0.00886458	0.00542083	0	0	0	2.417	1.838	4.255	2.602	0	0	0	24.17	18.38	42.55	26.02	0	0
	150	alpha	1.2	60x8 weeks	NOTEST	NA	VAC50	100	All	0	0.00522917	0.00555208	0.0107812	0.00675833	0	0	0	2.51	2.665	5.175	3.244	0	0	0	25.1	26.65	51.75	32.44	0	0
	150	delta	0.6	60x8 weeks	NOTEST	NA	VAC50	100	All	0	0.00656875	0.0133667	0.0199354	0.0126938	0	0	0	3.153	6.416	9.569	6.093	0	0	0	31.53	64.16	95.69	60.93	0	0
	150	delta	1	60x8 weeks	NOTEST	NA	VAC50	100	All	0	0.00571667	0.0494667	0.0551833	0.035475	0	0	0	2.744	23.744	26.488	17.028	0	0	0	27.44	237.44	264.88	170.28	0	0
	150	delta	1.2	60x8 weeks	NOTEST	NA	VAC50	100	All	0	0.00522083	0.0693688	0.0745896	0.0485771	0	0	0	2.506	33.297	35.803	23.317	0	0	0	25.06	332.97	358.03	233.17	0	0
	120	original	0.6	60x8 weeks	PCR90	Daily	NOVAC	0	All	4.92784	0.00815208	0.00227083	0.0104229	0.000616667	0.0102979	0.00467292	2365.36	3.913	1.09	5.003	0.296	4.943	2.243	23653.6	39.13	10.9	50.03	2.96	49.43	22.43
	120	original	1	60x8 weeks	PCR90	Daily	NOVAC	0	All	4.915	0.0079	0.00452083	0.0124208	0.0007875	0.0122063	0.00473958	2359.2	3.792	2.17	5.962	0.378	5.859	2.275	23592	37.92	21.7	59.62	3.78	58.59	22.75
	120	original	1.2	60x8 weeks	PCR90	Daily	NOVAC	0	All	4.90463	0.0077375	0.00619167	0.0139292	0.000902083	0.0136083	0.00473333	2354.22	3.714	2.972	6.686	0.433	6.532	2.272	23542.2	37.14	29.72	66.86	4.33	65.32	22.72
	120	alpha	0.6	60x8 weeks	PCR90	Daily	NOVAC	0	All	4.90838	0.00789375	0.00530208	0.0131958	0.00083125	0.0132	0.00484792	2356.02	3.789	2.545	6.334	0.399	6.336	2.327	23560.2	37.89	25.45	63.34	3.99	63.36	23.27
	120	alpha	1	60x8 weeks	PCR90	Daily	NOVAC	0	All	4.83948	0.00771875	0.0149375	0.0226562	0.00151875	0.0227875	0.00451667	2322.95	3.705	7.17	10.875	0.729	10.938	2.168	23229.5	37.05	71.7	108.75	7.29	109.38	21.68
	120	alpha	1.2	60x8 weeks	PCR90	Daily	NOVAC	0	All	4.78217	0.00723542	0.0231021	0.0303375	0.00209583	0.0308	0.0042875	2295.44	3.473	11.089	14.562	1.006	14.784	2.058	22954.4	34.73	110.89	145.62	10.06	147.84	20.58
	120	delta	0.6	60x8 weeks	PCR90	Daily	NOVAC	0	All	4.73646	0.00701667	0.0295937	0.0366104	0.00387083	0.0355417	0.00428333	2273.5	3.368	14.205	17.573	1.858	17.06	2.056	22735	33.68	142.05	175.73	18.58	170.6	20.56
	120	delta	1	60x8 weeks	PCR90	Daily	NOVAC	0	All	4.27929	0.00505417	0.0908313	0.0958854	0.0101312	0.0950167	0.00285417	2054.06	2.426	43.599	46.025	4.863	45.608	1.37	20540.6	24.26	435.99	460.25	48.63	456.08	13.7
	120	delta	1.2	60x8 weeks	PCR90	Daily	NOVAC	0	All	4.17735	0.00454583	0.103413	0.107958	0.0114646	0.107556	0.00260417	2005.13	2.182	49.638	51.82	5.503	51.627	1.25	20051.3	21.82	496.38	518.2	55.03	516.27	12.5
	120	original	0.6	60x8 weeks	PCR90	Daily	VAC95	25	All	4.94773	0.00640417	0.00119167	0.00759583	0.000504167	0.00737083	0.00495833	2374.91	3.074	0.572	3.646	0.242	3.538	2.38	23749.1	30.74	5.72	36.46	2.42	35.38	23.8
	120	original	1	60x8 weeks	PCR90	Daily	VAC95	25	All	4.9437	0.00603125	0.00214375	0.008175	0.00059375	0.00796875	0.00497917	2372.98	2.895	1.029	3.924	0.285	3.825	2.39	23729.8	28.95	10.29	39.24	2.85	38.25	23.9
	120	original	1.2	60x8 weeks	PCR90	Daily	VAC95	25	All	4.93761	0.00605833	0.00309375	0.00915208	0.00063125	0.00885833	0.00490833	2370.05	2.908	1.485	4.393	0.303	4.252	2.356	23700.5	29.08	14.85	43.93	3.03	42.52	23.56
	120	alpha	0.6	60x8 weeks	PCR90	Daily	VAC95	25	All	4.94036	0.00592708	0.00255208	0.00847917	0.000633333	0.00842083	0.00479583	2371.37	2.845	1.225	4.07	0.304	4.042	2.302	23713.7	28.45	12.25	40.7	3.04	40.42	23.02
	120	alpha	1	60x8 weeks	PCR90	Daily	VAC95	25	All	4.91048	0.00615417	0.00643958	0.0125938	0.000814583	0.0127792	0.00469375	2357.03	2.954	3.091	6.045	0.391	6.134	2.253	23570.3	29.54	30.91	60.45	3.91	61.34	22.53
	120	alpha	1.2	60x8 weeks	PCR90	Daily	VAC95	25	All	4.89411	0.005975	0.00910208	0.0150771	0.00099375	0.0151521	0.00469167	2349.17	2.868	4.369	7.237	0.477	7.273	2.252	23491.7	28.68	43.69	72.37	4.77	72.73	22.52
	120	delta	0.6	60x8 weeks	PCR90	Daily	VAC95	25	All	4.87519	0.00615417	0.0113479	0.0175021	0.00173958	0.0170667	0.00464167	2340.09	2.954	5.447	8.401	0.835	8.192	2.228	23400.9	29.54	54.47	84.01	8.35	81.92	22.28
	120	delta	1	60x8 weeks	PCR90	Daily	VAC95	25	All	4.70042	0.00507292	0.0366479	0.0417208	0.00422917	0.0408167	0.00420417	2256.2	2.435	17.591	20.026	2.03	19.592	2.018	22562	24.35	175.91	200.26	20.3	195.92	20.18
	120	delta	1.2	60x8 weeks	PCR90	Daily	VAC95	25	All	4.57705	0.00475417	0.0534583	0.0582125	0.00615417	0.056825	0.00387083	2196.98	2.282	25.66	27.942	2.954	27.276	1.858	21969.8	22.82	256.6	279.42	29.54	272.76	18.58
	120	original	0.6	60x8 weeks	PCR90	Daily	VAC95	50	All	4.96756	0.00439583	0.000502083	0.00489792	0.000425	0.00450833	0.00481875	2384.43	2.11	0.241	2.351	0.204	2.164	2.313	23844.3	21.1	2.41	23.51	2.04	21.64	23.13
	120	original	1	60x8 weeks	PCR90	Daily	VAC95	50	All	4.965	0.00428333	0.001	0.00528333	0.000395833	0.00490625	0.00474167	2383.2	2.056	0.48	2.536	0.19	2.355	2.276	23832	20.56	4.8	25.36	1.9	23.55	22.76
	120	original	1.2	60x8 weeks	PCR90	Daily	VAC95	50	All	4.96507	0.00417083	0.00104375	0.00521458	0.000389583	0.00486875	0.00474583	2383.23	2.002	0.501	2.503	0.187	2.337	2.278	23832.3	20.02	5.01	25.03	1.87	23.37	22.78
	120	alpha	0.6	60x8 weeks	PCR90	Daily	VAC95	50	All	4.96266	0.00418542	0.001125	0.00531042	0.00035625	0.00530417	0.00480833	2382.08	2.009	0.54	2.549	0.171	2.546	2.308	23820.8	20.09	5.4	25.49	1.71	25.46	23.08
	120	alpha	1	60x8 weeks	PCR90	Daily	VAC95	50	All	4.95534	0.00428333	0.00211042	0.00639375	0.000464583	0.00636458	0.00501042	2378.56	2.056	1.013	3.069	0.223	3.055	2.405	23785.6	20.56	10.13	30.69	2.23	30.55	24.05
	120	alpha	1.2	60x8 weeks	PCR90	Daily	VAC95	50	All	4.94786	0.00439583	0.00316875	0.00756458	0.000535417	0.00748542	0.0049625	2374.97	2.11	1.521	3.631	0.257	3.593	2.382	23749.7	21.1	15.21	36.31	2.57	35.93	23.82
	120	delta	0.6	60x8 weeks	PCR90	Daily	VAC95	50	All	4.93891	0.00469583	0.00406042	0.00875625	0.000860417	0.00838125	0.004725	2370.68	2.254	1.949	4.203	0.413	4.023	2.268	23706.8	22.54	19.49	42.03	4.13	40.23	22.68
	120	delta	1	60x8 weeks	PCR90	Daily	VAC95	50	All	4.8927	0.0044375	0.0107708	0.0152083	0.00151042	0.0146667	0.0047875	2348.49	2.13	5.17	7.3	0.725	7.04	2.298	23484.9	21.3	51.7	73	7.25	70.4	22.98
	120	delta	1.2	60x8 weeks	PCR90	Daily	VAC95	50	All	4.86552	0.00436042	0.0150229	0.0193833	0.00194375	0.0186979	0.0045875	2335.45	2.093	7.211	9.304	0.933	8.975	2.202	23354.5	20.93	72.11	93.04	9.33	89.75	22.02
	120	original	0.6	60x8 weeks	PCR90	Daily	VAC95	75	All	4.98285	0.0025625	0.000172917	0.00273542	0.000291667	0.0023	0.00483125	2391.77	1.23	0.083	1.313	0.14	1.104	2.319	23917.7	12.3	0.83	13.13	1.4	11.04	23.19
	120	original	1	60x8 weeks	PCR90	Daily	VAC95	75	All	4.98213	0.00248958	0.000304167	0.00279375	0.00030625	0.00238125	0.0050125	2391.42	1.195	0.146	1.341	0.147	1.143	2.406	23914.2	11.95	1.46	13.41	1.47	11.43	24.06
	120	original	1.2	60x8 weeks	PCR90	Daily	VAC95	75	All	4.98265	0.00247917	0.000264583	0.00274375	0.000260417	0.00234792	0.00518125	2391.67	1.19	0.127	1.317	0.125	1.127	2.487	23916.7	11.9	1.27	13.17	1.25	11.27	24.87
	120	alpha	0.6	60x8 weeks	PCR90	Daily	VAC95	75	All	4.97911	0.00267083	0.000310417	0.00298125	0.000189583	0.0029375	0.00497083	2389.97	1.282	0.149	1.431	0.091	1.41	2.386	23899.7	12.82	1.49	14.31	0.91	14.1	23.86
	120	alpha	1	60x8 weeks	PCR90	Daily	VAC95	75	All	4.97913	0.00241042	0.0006	0.00301042	0.00025	0.00291667	0.00494792	2389.98	1.157	0.288	1.445	0.12	1.4	2.375	23899.8	11.57	2.88	14.45	1.2	14	23.75
	120	alpha	1.2	60x8 weeks	PCR90	Daily	VAC95	75	All	4.97635	0.00267292	0.00075	0.00342292	0.000227083	0.00337708	0.00481458	2388.65	1.283	0.36	1.643	0.109	1.621	2.311	23886.5	12.83	3.6	16.43	1.09	16.21	23.11
	120	delta	0.6	60x8 weeks	PCR90	Daily	VAC95	75	All	4.97189	0.00295417	0.00110625	0.00406042	0.000375	0.00394167	0.00481458	2386.51	1.418	0.531	1.949	0.18	1.892	2.311	23865.1	14.18	5.31	19.49	1.8	18.92	23.11
	120	delta	1	60x8 weeks	PCR90	Daily	VAC95	75	All	4.9621	0.00298125	0.00241667	0.00539792	0.000491667	0.0052875	0.00493333	2381.81	1.431	1.16	2.591	0.236	2.538	2.368	23818.1	14.31	11.6	25.91	2.36	25.38	23.68
	120	delta	1.2	60x8 weeks	PCR90	Daily	VAC95	75	All	4.95943	0.00290417	0.00286875	0.00577292	0.000535417	0.0055875	0.00488333	2380.53	1.394	1.377	2.771	0.257	2.682	2.344	23805.2	13.94	13.77	27.71	2.57	26.82	23.44
	120	original	0.6	60x8 weeks	PCR90	Daily	VAC95	100	All	4.99796	0.00058125	0	0.00058125	0.000195833	0.000120833	0.00500417	2399.02	0.279	0	0.279	0.094	0.058	2.402	23990.2	2.79	0	2.79	0.94	0.58	24.02
	120	original	1	60x8 weeks	PCR90	Daily	VAC95	100	All	4.99823	0.0005625	0	0.0005625	0.000166667	0.000116667	0.00507917	2399.15	0.27	0	0.27	0.08	0.056	2.438	23991.5	2.7	0	2.7	0.8	0.56	24.38
	120	original	1.2	60x8 weeks	PCR90	Daily	VAC95	100	All	4.9978	0.000654167	2.08333e-06	0.00065625	0.000172917	0.000164583	0.00515625	2398.94	0.314	0.001	0.315	0.083	0.079	2.475	23989.4	3.14	0.01	3.15	0.83	0.79	24.75
	120	alpha	0.6	60x8 weeks	PCR90	Daily	VAC95	100	All	4.99477	0.00076875	2.5e-05	0.00079375	6.25e-05	0.00074375	0.00500833	2397.49	0.369	0.012	0.381	0.03	0.357	2.404	23974.9	3.69	0.12	3.81	0.3	3.57	24.04
	120	alpha	1	60x8 weeks	PCR90	Daily	VAC95	100	All	4.9944	0.000820833	3.75e-05	0.000858333	3.75e-05	0.000822917	0.00485833	2397.31	0.394	0.018	0.412	0.018	0.395	2.332	23973.1	3.94	0.18	4.12	0.18	3.95	23.32
	120	alpha	1.2	60x8 weeks	PCR90	Daily	VAC95	100	All	4.9944	0.00076875	2.91667e-05	0.000797917	5e-05	0.000797917	0.00489792	2397.31	0.369	0.014	0.383	0.024	0.383	2.351	23973.1	3.69	0.14	3.83	0.24	3.83	23.51
	120	delta	0.6	60x8 weeks	PCR90	Daily	VAC95	100	All	4.99152	0.00112917	8.33333e-05	0.0012125	0.000110417	0.00117083	0.005	2395.93	0.542	0.04	0.582	0.053	0.562	2.4	23959.3	5.42	0.4	5.82	0.53	5.62	24
	120	delta	1	60x8 weeks	PCR90	Daily	VAC95	100	All	4.9905	0.00125833	0.00015	0.00140833	0.000133333	0.00134583	0.00506875	2395.44	0.604	0.072	0.676	0.064	0.646	2.433	23954.4	6.04	0.72	6.76	0.64	6.46	24.33
	120	delta	1.2	60x8 weeks	PCR90	Daily	VAC95	100	All	4.9912	0.00109583	0.000179167	0.001275	0.0001125	0.00122083	0.00485833	2395.78	0.526	0.086	0.612	0.054	0.586	2.332	23957.8	5.26	0.86	6.12	0.54	5.86	23.32
	120	original	0.6	60x8 weeks	PCR90	Daily	VAC70	25	All	4.94555	0.00685417	0.00134583	0.0082	0.0007375	0.00751667	0.00480625	2373.86	3.29	0.646	3.936	0.354	3.608	2.307	23738.6	32.9	6.46	39.36	3.54	36.08	23.07
	120	original	1	60x8 weeks	PCR90	Daily	VAC70	25	All	4.93751	0.00680417	0.00275833	0.0095625	0.000960417	0.00861875	0.00462708	2370.01	3.266	1.324	4.59	0.461	4.137	2.221	23700.1	32.66	13.24	45.9	4.61	41.37	22.21
	120	original	1.2	60x8 weeks	PCR90	Daily	VAC70	25	All	4.93567	0.0067125	0.00314375	0.00985625	0.00090625	0.00887917	0.00478542	2369.12	3.222	1.509	4.731	0.435	4.262	2.297	23691.2	32.22	15.09	47.31	4.35	42.62	22.97
	120	alpha	0.6	60x8 weeks	PCR90	Daily	VAC70	25	All	4.92917	0.00678333	0.00328125	0.0100646	0.000647917	0.0100521	0.00485417	2366	3.256	1.575	4.831	0.311	4.825	2.33	23660	32.56	15.75	48.31	3.11	48.25	23.3
	120	alpha	1	60x8 weeks	PCR90	Daily	VAC70	25	All	4.901	0.00653333	0.00746042	0.0139937	0.00102083	0.014	0.00460417	2352.48	3.136	3.581	6.717	0.49	6.72	2.21	23524.8	31.36	35.81	67.17	4.9	67.2	22.1
	120	alpha	1.2	60x8 weeks	PCR90	Daily	VAC70	25	All	4.87909	0.0065875	0.0104604	0.0170479	0.00124167	0.0171583	0.0047125	2341.96	3.162	5.021	8.183	0.596	8.236	2.262	23419.6	31.62	50.21	81.83	5.96	82.36	22.62
	120	delta	0.6	60x8 weeks	PCR90	Daily	VAC70	25	All	4.85594	0.00659375	0.0137479	0.0203417	0.00195	0.0197875	0.00436875	2330.85	3.165	6.599	9.764	0.936	9.498	2.097	23308.5	31.65	65.99	97.64	9.36	94.98	20.97
	120	delta	1	60x8 weeks	PCR90	Daily	VAC70	25	All	4.59389	0.00553333	0.0500042	0.0555375	0.00579583	0.0544729	0.003875	2205.07	2.656	24.002	26.658	2.782	26.147	1.86	22050.7	26.56	240.02	266.58	27.82	261.47	18.6
	120	delta	1.2	60x8 weeks	PCR90	Daily	VAC70	25	All	4.44583	0.00477083	0.0702875	0.0750583	0.00780833	0.0738208	0.00341458	2134	2.29	33.738	36.028	3.748	35.434	1.639	21340	22.9	337.38	360.28	37.48	354.34	16.39
	120	original	0.6	60x8 weeks	PCR90	Daily	VAC70	50	All	4.9631	0.00536667	0.000672917	0.00603958	0.00083125	0.00483125	0.00480208	2382.29	2.576	0.323	2.899	0.399	2.319	2.305	23822.9	25.76	3.23	28.99	3.99	23.19	23.05
	120	original	1	60x8 weeks	PCR90	Daily	VAC70	50	All	4.95725	0.0055	0.00128542	0.00678542	0.000922917	0.0055125	0.0047125	2379.48	2.64	0.617	3.257	0.443	2.646	2.262	23794.8	26.4	6.17	32.57	4.43	26.46	22.62
	120	original	1.2	60x8 weeks	PCR90	Daily	VAC70	50	All	4.95938	0.00529583	0.00142292	0.00671875	0.000875	0.00529375	0.00483958	2380.5	2.542	0.683	3.225	0.42	2.541	2.323	23805	25.42	6.83	32.25	4.2	25.41	23.23
	120	alpha	0.6	60x8 weeks	PCR90	Daily	VAC70	50	All	4.94911	0.00528542	0.00185208	0.0071375	0.000545833	0.00714375	0.004925	2375.57	2.537	0.889	3.426	0.262	3.429	2.364	23755.7	25.37	8.89	34.26	2.62	34.29	23.64
	120	alpha	1	60x8 weeks	PCR90	Daily	VAC70	50	All	4.94157	0.00521042	0.00318958	0.0084	0.000597917	0.0083125	0.00481667	2371.95	2.501	1.531	4.032	0.287	3.99	2.312	23719.5	25.01	15.31	40.32	2.87	39.9	23.12
	120	alpha	1.2	60x8 weeks	PCR90	Daily	VAC70	50	All	4.92879	0.00530625	0.00485	0.0101563	0.0007625	0.0101083	0.00470833	2365.82	2.547	2.328	4.875	0.366	4.852	2.26	23658.2	25.47	23.28	48.75	3.66	48.52	22.6
	120	delta	0.6	60x8 weeks	PCR90	Daily	VAC70	50	All	4.91136	0.00585	0.00668542	0.0125354	0.001275	0.0120917	0.00478542	2357.45	2.808	3.209	6.017	0.612	5.804	2.297	23574.5	28.08	32.09	60.17	6.12	58.04	22.97
	120	delta	1	60x8 weeks	PCR90	Daily	VAC70	50	All	4.82496	0.00521042	0.0193083	0.0245187	0.00248542	0.0240062	0.00453333	2315.98	2.501	9.268	11.769	1.193	11.523	2.176	23159.8	25.01	92.68	117.69	11.93	115.23	21.76
	120	delta	1.2	60x8 weeks	PCR90	Daily	VAC70	50	All	4.7328	0.00499375	0.031925	0.0369188	0.00372708	0.0361875	0.00417708	2271.74	2.397	15.324	17.721	1.789	17.37	2.005	22717.4	23.97	153.24	177.21	17.89	173.7	20.05
	120	original	0.6	60x8 weeks	PCR90	Daily	VAC70	75	All	4.9772	0.00400625	0.000245833	0.00425208	0.000975	0.00251042	0.00486667	2389.06	1.923	0.118	2.041	0.468	1.205	2.336	23890.6	19.23	1.18	20.41	4.68	12.05	23.36
	120	original	1	60x8 weeks	PCR90	Daily	VAC70	75	All	4.97656	0.003875	0.000464583	0.00433958	0.00090625	0.00265417	0.00490208	2388.75	1.86	0.223	2.083	0.435	1.274	2.353	23887.5	18.6	2.23	20.83	4.35	12.74	23.53
	120	original	1.2	60x8 weeks	PCR90	Daily	VAC70	75	All	4.9751	0.0041375	0.000608333	0.00474583	0.00105208	0.00279375	0.00512292	2388.05	1.986	0.292	2.278	0.505	1.341	2.459	23880.5	19.86	2.92	22.78	5.05	13.41	24.59
	120	alpha	0.6	60x8 weeks	PCR90	Daily	VAC70	75	All	4.96636	0.00399583	0.000741667	0.0047375	0.000339583	0.00471042	0.0048	2383.85	1.918	0.356	2.274	0.163	2.261	2.304	23838.5	19.18	3.56	22.74	1.63	22.61	23.04
	120	alpha	1	60x8 weeks	PCR90	Daily	VAC70	75	All	4.96239	0.00400417	0.00138125	0.00538542	0.000402083	0.00527292	0.00483333	2381.95	1.922	0.663	2.585	0.193	2.531	2.32	23819.5	19.22	6.63	25.85	1.93	25.31	23.2
	120	alpha	1.2	60x8 weeks	PCR90	Daily	VAC70	75	All	4.9587	0.00401458	0.00202917	0.00604375	0.000425	0.00592708	0.00476042	2380.18	1.927	0.974	2.901	0.204	2.845	2.285	23801.8	19.27	9.74	29.01	2.04	28.45	22.85
	120	delta	0.6	60x8 weeks	PCR90	Daily	VAC70	75	All	4.94987	0.00455833	0.002675	0.00723333	0.000716667	0.00687917	0.00482708	2375.94	2.188	1.284	3.472	0.344	3.302	2.317	23759.4	21.88	12.84	34.72	3.44	33.02	23.17
	120	delta	1	60x8 weeks	PCR90	Daily	VAC70	75	All	4.92658	0.00451667	0.00608125	0.0105979	0.00102292	0.0102479	0.00496458	2364.76	2.168	2.919	5.087	0.491	4.919	2.383	23647.6	21.68	29.19	50.87	4.91	49.19	23.83
	120	delta	1.2	60x8 weeks	PCR90	Daily	VAC70	75	All	4.90007	0.00460208	0.0097625	0.0143646	0.001475	0.0137667	0.0047	2352.03	2.209	4.686	6.895	0.708	6.608	2.256	23520.3	22.09	46.86	68.95	7.08	66.08	22.56
	120	original	0.6	60x8 weeks	PCR90	Daily	VAC70	100	All	4.98883	0.00286042	1.875e-05	0.00287917	0.00107083	0.000647917	0.00507083	2394.64	1.373	0.009	1.382	0.514	0.311	2.434	23946.4	13.73	0.09	13.82	5.14	3.11	24.34
	120	original	1	60x8 weeks	PCR90	Daily	VAC70	100	All	4.9898	0.00264167	4.79167e-05	0.00268958	0.00099375	0.000583333	0.00494583	2395.1	1.268	0.023	1.291	0.477	0.28	2.374	23951	12.68	0.23	12.91	4.77	2.8	23.74
	120	original	1.2	60x8 weeks	PCR90	Daily	VAC70	100	All	4.98935	0.00285208	3.54167e-05	0.0028875	0.00109167	0.000577083	0.0050125	2394.89	1.369	0.017	1.386	0.524	0.277	2.406	23948.9	13.69	0.17	13.86	5.24	2.77	24.06
	120	alpha	0.6	60x8 weeks	PCR90	Daily	VAC70	100	All	4.97927	0.00270208	0.000245833	0.00294792	0.000233333	0.00288125	0.00496667	2390.05	1.297	0.118	1.415	0.112	1.383	2.384	23900.5	12.97	1.18	14.15	1.12	13.83	23.84
	120	alpha	1	60x8 weeks	PCR90	Daily	VAC70	100	All	4.97916	0.00273542	0.000404167	0.00313958	0.00025	0.00294792	0.005025	2390	1.313	0.194	1.507	0.12	1.415	2.412	23900	13.13	1.94	15.07	1.2	14.15	24.12
	120	alpha	1.2	60x8 weeks	PCR90	Daily	VAC70	100	All	4.97865	0.00265417	0.000464583	0.00311875	0.00023125	0.00302083	0.00506875	2389.75	1.274	0.223	1.497	0.111	1.45	2.433	23897.5	12.74	2.23	14.97	1.11	14.5	24.33
	120	delta	0.6	60x8 weeks	PCR90	Daily	VAC70	100	All	4.96991	0.00351042	0.0009125	0.00442292	0.000416667	0.00415	0.00505833	2385.56	1.685	0.438	2.123	0.2	1.992	2.428	23855.6	16.85	4.38	21.23	2	19.92	24.28
	120	delta	1	60x8 weeks	PCR90	Daily	VAC70	100	All	4.96541	0.00326042	0.00166667	0.00492708	0.000485417	0.00475208	0.00501875	2383.4	1.565	0.8	2.365	0.233	2.281	2.409	23834	15.65	8	23.65	2.33	22.81	24.09
	120	delta	1.2	60x8 weeks	PCR90	Daily	VAC70	100	All	4.95845	0.00355833	0.00246875	0.00602708	0.000560417	0.00584792	0.00490208	2380.05	1.708	1.185	2.893	0.269	2.807	2.353	23800.5	17.08	11.85	28.93	2.69	28.07	23.53
	120	original	0.6	60x8 weeks	PCR90	Daily	VAC50	25	All	4.94595	0.00719583	0.00131042	0.00850625	0.000979167	0.00729792	0.00476042	2374.06	3.454	0.629	4.083	0.47	3.503	2.285	23740.6	34.54	6.29	40.83	4.7	35.03	22.85
	120	original	1	60x8 weeks	PCR90	Daily	VAC50	25	All	4.93814	0.00700417	0.00270833	0.0097125	0.00115	0.008325	0.00489375	2370.31	3.362	1.3	4.662	0.552	3.996	2.349	23703.1	33.62	13	46.62	5.52	39.96	23.49
	120	original	1.2	60x8 weeks	PCR90	Daily	VAC50	25	All	4.9324	0.00714375	0.00325417	0.0103979	0.00118333	0.00907292	0.00485	2367.55	3.429	1.562	4.991	0.568	4.355	2.328	23675.5	34.29	15.62	49.91	5.68	43.55	23.28
	120	alpha	0.6	60x8 weeks	PCR90	Daily	VAC50	25	All	4.92349	0.00712708	0.00379583	0.0109229	0.0007375	0.0108938	0.00479375	2363.27	3.421	1.822	5.243	0.354	5.229	2.301	23632.7	34.21	18.22	52.43	3.54	52.29	23.01
	120	alpha	1	60x8 weeks	PCR90	Daily	VAC50	25	All	4.89481	0.0065875	0.00832917	0.0149167	0.00106458	0.0148667	0.0047875	2349.51	3.162	3.998	7.16	0.511	7.136	2.298	23495.1	31.62	39.98	71.6	5.11	71.36	22.98
	120	alpha	1.2	60x8 weeks	PCR90	Daily	VAC50	25	All	4.86037	0.00695833	0.0125521	0.0195104	0.00136667	0.0196833	0.00468542	2332.98	3.34	6.025	9.365	0.656	9.448	2.249	23329.8	33.4	60.25	93.65	6.56	94.48	22.49
	120	delta	0.6	60x8 weeks	PCR90	Daily	VAC50	25	All	4.83356	0.00708542	0.0163646	0.02345	0.00240833	0.0227979	0.00453125	2320.11	3.401	7.855	11.256	1.156	10.943	2.175	23201.1	34.01	78.55	112.56	11.56	109.43	21.75
	120	delta	1	60x8 weeks	PCR90	Daily	VAC50	25	All	4.53828	0.0056375	0.0574771	0.0631146	0.00650208	0.0620438	0.00357083	2178.38	2.706	27.589	30.295	3.121	29.781	1.714	21783.8	27.06	275.89	302.95	31.21	297.81	17.14
	120	delta	1.2	60x8 weeks	PCR90	Daily	VAC50	25	All	4.35766	0.00506458	0.0819604	0.087025	0.00902917	0.0857458	0.00327917	2091.68	2.431	39.341	41.772	4.334	41.158	1.574	20916.8	24.31	393.41	417.72	43.34	411.58	15.74
	120	original	0.6	60x8 weeks	PCR90	Daily	VAC50	50	All	4.9582	0.00629792	0.00080625	0.00710417	0.00136667	0.00499375	0.00476875	2379.93	3.023	0.387	3.41	0.656	2.397	2.289	23799.3	30.23	3.87	34.1	6.56	23.97	22.89
	120	original	1	60x8 weeks	PCR90	Daily	VAC50	50	All	4.95584	0.00614375	0.00145417	0.00759792	0.00137083	0.0053875	0.00485	2378.8	2.949	0.698	3.647	0.658	2.586	2.328	23788	29.49	6.98	36.47	6.58	25.86	23.28
	120	original	1.2	60x8 weeks	PCR90	Daily	VAC50	50	All	4.95309	0.00625625	0.00171667	0.00797292	0.0014375	0.00574792	0.0047375	2377.48	3.003	0.824	3.827	0.69	2.759	2.274	23774.8	30.03	8.24	38.27	6.9	27.59	22.74
	120	alpha	0.6	60x8 weeks	PCR90	Daily	VAC50	50	All	4.94018	0.0062125	0.00232292	0.00853542	0.000627083	0.00845625	0.00495208	2371.29	2.982	1.115	4.097	0.301	4.059	2.377	23712.9	29.82	11.15	40.97	3.01	40.59	23.77
	120	alpha	1	60x8 weeks	PCR90	Daily	VAC50	50	All	4.92616	0.00582708	0.00463333	0.0104604	0.000772917	0.0104521	0.00474792	2364.56	2.797	2.224	5.021	0.371	5.017	2.279	23645.6	27.97	22.24	50.21	3.71	50.17	22.79
	120	alpha	1.2	60x8 weeks	PCR90	Daily	VAC50	50	All	4.91222	0.00595417	0.00640208	0.0123562	0.000852083	0.0125104	0.00465625	2357.86	2.858	3.073	5.931	0.409	6.005	2.235	23578.6	28.58	30.73	59.31	4.09	60.05	22.35
	120	delta	0.6	60x8 weeks	PCR90	Daily	VAC50	50	All	4.88738	0.00659167	0.00936667	0.0159583	0.00165208	0.0153417	0.00468125	2345.94	3.164	4.496	7.66	0.793	7.364	2.247	23459.4	31.64	44.96	76.6	7.93	73.64	22.47
	120	delta	1	60x8 weeks	PCR90	Daily	VAC50	50	All	4.70953	0.00611458	0.0345792	0.0406938	0.00426042	0.0393229	0.00403125	2260.57	2.935	16.598	19.533	2.045	18.875	1.935	22605.7	29.35	165.98	195.33	20.45	188.75	19.35
	120	delta	1.2	60x8 weeks	PCR90	Daily	VAC50	50	All	4.59757	0.00549375	0.0495729	0.0550667	0.00580625	0.0540458	0.00402083	2206.83	2.637	23.795	26.432	2.787	25.942	1.93	22068.3	26.37	237.95	264.32	27.87	259.42	19.3
	120	original	0.6	60x8 weeks	PCR90	Daily	VAC50	75	All	4.9712	0.00519167	0.000377083	0.00556875	0.0014875	0.00295208	0.00499583	2386.18	2.492	0.181	2.673	0.714	1.417	2.398	23861.8	24.92	1.81	26.73	7.14	14.17	23.98
	120	original	1	60x8 weeks	PCR90	Daily	VAC50	75	All	4.97141	0.00511042	0.00055	0.00566042	0.0014125	0.00295417	0.00485208	2386.28	2.453	0.264	2.717	0.678	1.418	2.329	23862.8	24.53	2.64	27.17	6.78	14.18	23.29
	120	original	1.2	60x8 weeks	PCR90	Daily	VAC50	75	All	4.96935	0.00513333	0.000760417	0.00589375	0.00162917	0.00306458	0.00485	2385.29	2.464	0.365	2.829	0.782	1.471	2.328	23852.9	24.64	3.65	28.29	7.82	14.71	23.28
	120	alpha	0.6	60x8 weeks	PCR90	Daily	VAC50	75	All	4.9546	0.00531875	0.00131458	0.00663333	0.000491667	0.00643333	0.00472292	2378.21	2.553	0.631	3.184	0.236	3.088	2.267	23782.1	25.53	6.31	31.84	2.36	30.88	22.67
	120	alpha	1	60x8 weeks	PCR90	Daily	VAC50	75	All	4.94856	0.0051375	0.0022625	0.0074	0.000585417	0.00720208	0.00499167	2375.31	2.466	1.086	3.552	0.281	3.457	2.396	23753.1	24.66	10.86	35.52	2.81	34.57	23.96
	120	alpha	1.2	60x8 weeks	PCR90	Daily	VAC50	75	All	4.93818	0.00541875	0.00344167	0.00886042	0.00074375	0.00868125	0.00481042	2370.32	2.601	1.652	4.253	0.357	4.167	2.309	23703.2	26.01	16.52	42.53	3.57	41.67	23.09
	120	delta	0.6	60x8 weeks	PCR90	Daily	VAC50	75	All	4.92211	0.00599792	0.00500417	0.0110021	0.00122292	0.0105292	0.00488125	2362.61	2.879	2.402	5.281	0.587	5.054	2.343	23626.2	28.79	24.02	52.81	5.87	50.54	23.43
	120	delta	1	60x8 weeks	PCR90	Daily	VAC50	75	All	4.85517	0.00589583	0.0147104	0.0206062	0.00214583	0.0198688	0.00474583	2330.48	2.83	7.061	9.891	1.03	9.537	2.278	23304.8	28.3	70.61	98.91	10.3	95.37	22.78
	120	delta	1.2	60x8 weeks	PCR90	Daily	VAC50	75	All	4.79502	0.00574375	0.0235375	0.0292813	0.00303542	0.0282354	0.00445833	2301.61	2.757	11.298	14.055	1.457	13.553	2.14	23016.1	27.57	112.98	140.55	14.57	135.53	21.4
	120	original	0.6	60x8 weeks	PCR90	Daily	VAC50	100	All	4.98172	0.00450417	7.08333e-05	0.004575	0.00178125	0.00102292	0.00488125	2391.22	2.162	0.034	2.196	0.855	0.491	2.343	23912.2	21.62	0.34	21.96	8.55	4.91	23.43
	120	original	1	60x8 weeks	PCR90	Daily	VAC50	100	All	4.98277	0.00427083	6.04167e-05	0.00433125	0.00166667	0.000975	0.00479792	2391.73	2.05	0.029	2.079	0.8	0.468	2.303	23917.3	20.5	0.29	20.79	8	4.68	23.03
	120	original	1.2	60x8 weeks	PCR90	Daily	VAC50	100	All	4.98317	0.00415	0.000102083	0.00425208	0.00162292	0.000925	0.0049125	2391.92	1.992	0.049	2.041	0.779	0.444	2.358	23919.2	19.92	0.49	20.41	7.79	4.44	23.58
	120	alpha	0.6	60x8 weeks	PCR90	Daily	VAC50	100	All	4.96625	0.00428542	0.000579167	0.00486458	0.000414583	0.00468125	0.0048125	2383.8	2.057	0.278	2.335	0.199	2.247	2.31	23838	20.57	2.78	23.35	1.99	22.47	23.1
	120	alpha	1	60x8 weeks	PCR90	Daily	VAC50	100	All	4.96336	0.00424167	0.000995833	0.0052375	0.00043125	0.00509375	0.00491458	2382.41	2.036	0.478	2.514	0.207	2.445	2.359	23824.1	20.36	4.78	25.14	2.07	24.45	23.59
	120	alpha	1.2	60x8 weeks	PCR90	Daily	VAC50	100	All	4.96134	0.00423125	0.00134583	0.00557708	0.000427083	0.00545417	0.00499583	2381.44	2.031	0.646	2.677	0.205	2.618	2.398	23814.4	20.31	6.46	26.77	2.05	26.18	23.98
	120	delta	0.6	60x8 weeks	PCR90	Daily	VAC50	100	All	4.94459	0.00550625	0.00242083	0.00792708	0.00081875	0.00757708	0.00478542	2373.4	2.643	1.162	3.805	0.393	3.637	2.297	23734	26.43	11.62	38.05	3.93	36.37	22.97
	120	delta	1	60x8 weeks	PCR90	Daily	VAC50	100	All	4.9205	0.00541667	0.00591042	0.0113271	0.00120625	0.0108687	0.00473125	2361.84	2.6	2.837	5.437	0.579	5.217	2.271	23618.4	26	28.37	54.37	5.79	52.17	22.71
	120	delta	1.2	60x8 weeks	PCR90	Daily	VAC50	100	All	4.89818	0.00558958	0.00909167	0.0146812	0.00147708	0.0140687	0.004675	2351.13	2.683	4.364	7.047	0.709	6.753	2.244	23511.3	26.83	43.64	70.47	7.09	67.53	22.44
	120	original	0.6	60x8 weeks	PCR90	MWF	NOVAC	0	All	2.9596	0.00804375	0.00289792	0.0109417	0.00109375	0.0101396	0.00285417	1420.61	3.861	1.391	5.252	0.525	4.867	1.37	14206.1	38.61	13.91	52.52	5.25	48.67	13.7
	120	original	1	60x8 weeks	PCR90	MWF	NOVAC	0	All	2.94715	0.00796667	0.00629583	0.0142625	0.0015375	0.0131042	0.00284583	1414.63	3.824	3.022	6.846	0.738	6.29	1.366	14146.3	38.24	30.22	68.46	7.38	62.9	13.66
	120	original	1.2	60x8 weeks	PCR90	MWF	NOVAC	0	All	2.93932	0.00787292	0.00822708	0.0161	0.00157917	0.0151396	0.0027875	1410.87	3.779	3.949	7.728	0.758	7.267	1.338	14108.7	37.79	39.49	77.28	7.58	72.67	13.38
	120	alpha	0.6	60x8 weeks	PCR90	MWF	NOVAC	0	All	2.93957	0.00781667	0.00833542	0.0161521	0.00169375	0.0152979	0.00287292	1410.99	3.752	4.001	7.753	0.813	7.343	1.379	14109.9	37.52	40.01	77.53	8.13	73.43	13.79
	120	alpha	1	60x8 weeks	PCR90	MWF	NOVAC	0	All	2.87659	0.00729583	0.0250646	0.0323604	0.00363125	0.0305979	0.00265417	1380.76	3.502	12.031	15.533	1.743	14.687	1.274	13807.6	35.02	120.31	155.33	17.43	146.87	12.74
	120	alpha	1.2	60x8 weeks	PCR90	MWF	NOVAC	0	All	2.81576	0.00685417	0.04085	0.0477042	0.00566458	0.0450896	0.00252083	1351.56	3.29	19.608	22.898	2.719	21.643	1.21	13515.6	32.9	196.08	228.98	27.19	216.43	12.1
	120	delta	0.6	60x8 weeks	PCR90	MWF	NOVAC	0	All	2.76868	0.00660625	0.0515417	0.0581479	0.0094625	0.05275	0.00227917	1328.97	3.171	24.74	27.911	4.542	25.32	1.094	13289.7	31.71	247.4	279.11	45.42	253.2	10.94
	120	delta	1	60x8 weeks	PCR90	MWF	NOVAC	0	All	2.53435	0.00422708	0.106104	0.110331	0.0193688	0.101352	0.00145	1216.49	2.029	50.93	52.959	9.297	48.649	0.696	12164.9	20.29	509.3	529.59	92.97	486.49	6.96
	120	delta	1.2	60x8 weeks	PCR90	MWF	NOVAC	0	All	2.51855	0.003975	0.110988	0.114962	0.0199729	0.105192	0.00136458	1208.91	1.908	53.274	55.182	9.587	50.492	0.655	12089.1	19.08	532.74	551.82	95.87	504.92	6.55
	120	original	0.6	60x8 weeks	PCR90	MWF	VAC95	25	All	2.97236	0.0060625	0.00148958	0.00755208	0.000808333	0.00690208	0.00284583	1426.73	2.91	0.715	3.625	0.388	3.313	1.366	14267.3	29.1	7.15	36.25	3.88	33.13	13.66
	120	original	1	60x8 weeks	PCR90	MWF	VAC95	25	All	2.96765	0.00602083	0.0029	0.00892083	0.000910417	0.00806458	0.00295208	1424.47	2.89	1.392	4.282	0.437	3.871	1.417	14244.7	28.9	13.92	42.82	4.37	38.71	14.17
	120	original	1.2	60x8 weeks	PCR90	MWF	VAC95	25	All	2.9642	0.00611667	0.00377708	0.00989375	0.00109375	0.00887917	0.00294792	1422.82	2.936	1.813	4.749	0.525	4.262	1.415	14228.1	29.36	18.13	47.49	5.25	42.62	14.15
	120	alpha	0.6	60x8 weeks	PCR90	MWF	VAC95	25	All	2.96053	0.00626458	0.00400417	0.0102688	0.0011625	0.0097625	0.00304583	1421.05	3.007	1.922	4.929	0.558	4.686	1.462	14210.5	30.07	19.22	49.29	5.58	46.86	14.62
	120	alpha	1	60x8 weeks	PCR90	MWF	VAC95	25	All	2.94177	0.00597708	0.0092875	0.0152646	0.00156875	0.0145354	0.00270208	1412.05	2.869	4.458	7.327	0.753	6.977	1.297	14120.5	28.69	44.58	73.27	7.53	69.77	12.97
	120	alpha	1.2	60x8 weeks	PCR90	MWF	VAC95	25	All	2.92291	0.0059625	0.0145833	0.0205458	0.0022875	0.019325	0.00282292	1403	2.862	7	9.862	1.098	9.276	1.355	14030	28.62	70	98.62	10.98	92.76	13.55
	120	delta	0.6	60x8 weeks	PCR90	MWF	VAC95	25	All	2.90532	0.00586875	0.0186083	0.0244771	0.00385625	0.0221542	0.00273333	1394.55	2.817	8.932	11.749	1.851	10.634	1.312	13945.5	28.17	89.32	117.49	18.51	106.34	13.12
	120	delta	1	60x8 weeks	PCR90	MWF	VAC95	25	All	2.74848	0.00456042	0.0580312	0.0625917	0.0105625	0.0566208	0.0022625	1319.27	2.189	27.855	30.044	5.07	27.178	1.086	13192.7	21.89	278.55	300.44	50.7	271.78	10.86
	120	delta	1.2	60x8 weeks	PCR90	MWF	VAC95	25	All	2.68922	0.00406042	0.0733958	0.0774563	0.012925	0.0701625	0.0019	1290.83	1.949	35.23	37.179	6.204	33.678	0.912	12908.3	19.49	352.3	371.79	62.04	336.78	9.12
	120	original	0.6	60x8 weeks	PCR90	MWF	VAC95	50	All	2.98197	0.00440417	0.000627083	0.00503125	0.000575	0.00445625	0.0028625	1431.35	2.114	0.301	2.415	0.276	2.139	1.374	14313.5	21.14	3.01	24.15	2.76	21.39	13.74
	120	original	1	60x8 weeks	PCR90	MWF	VAC95	50	All	2.9804	0.00432292	0.00119583	0.00551875	0.000677083	0.00478125	0.00296875	1430.59	2.075	0.574	2.649	0.325	2.295	1.425	14305.9	20.75	5.74	26.49	3.25	22.95	14.25
	120	original	1.2	60x8 weeks	PCR90	MWF	VAC95	50	All	2.97992	0.00418542	0.00143958	0.005625	0.00065625	0.00489583	0.00289167	1430.36	2.009	0.691	2.7	0.315	2.35	1.388	14303.6	20.09	6.91	27	3.15	23.5	13.88
	120	alpha	0.6	60x8 weeks	PCR90	MWF	VAC95	50	All	2.97734	0.00448958	0.00152917	0.00601875	0.0006	0.00571042	0.00282708	1429.12	2.155	0.734	2.889	0.288	2.741	1.357	14291.2	21.55	7.34	28.89	2.88	27.41	13.57
	120	alpha	1	60x8 weeks	PCR90	MWF	VAC95	50	All	2.96989	0.00426042	0.00347292	0.00773333	0.000829167	0.00741667	0.00290417	1425.55	2.045	1.667	3.712	0.398	3.56	1.394	14255.5	20.45	16.67	37.12	3.98	35.6	13.94
	120	alpha	1.2	60x8 weeks	PCR90	MWF	VAC95	50	All	2.9676	0.00424375	0.00422292	0.00846667	0.000952083	0.00801042	0.0030125	1424.45	2.037	2.027	4.064	0.457	3.845	1.446	14244.5	20.37	20.27	40.64	4.57	38.45	14.46
	120	delta	0.6	60x8 weeks	PCR90	MWF	VAC95	50	All	2.96028	0.00442083	0.00600417	0.010425	0.001625	0.00935208	0.00283958	1420.94	2.122	2.882	5.004	0.78	4.489	1.363	14209.4	21.22	28.82	50.04	7.8	44.89	13.63
	120	delta	1	60x8 weeks	PCR90	MWF	VAC95	50	All	2.9169	0.00426042	0.0178458	0.0221063	0.00347708	0.0196479	0.00276042	1400.11	2.045	8.566	10.611	1.669	9.431	1.325	14001.1	20.45	85.66	106.11	16.69	94.31	13.25
	120	delta	1.2	60x8 weeks	PCR90	MWF	VAC95	50	All	2.87693	0.00387708	0.0278875	0.0317646	0.00524792	0.028425	0.00274167	1380.93	1.861	13.386	15.247	2.519	13.644	1.316	13809.3	18.61	133.86	152.47	25.19	136.44	13.16
	120	original	0.6	60x8 weeks	PCR90	MWF	VAC95	75	All	2.99068	0.00251667	0.000185417	0.00270208	0.00039375	0.00218333	0.00294167	1435.53	1.208	0.089	1.297	0.189	1.048	1.412	14355.3	12.08	0.89	12.97	1.89	10.48	14.12
	120	original	1	60x8 weeks	PCR90	MWF	VAC95	75	All	2.99045	0.00245833	0.000310417	0.00276875	0.0004	0.0022125	0.00295	1435.41	1.18	0.149	1.329	0.192	1.062	1.416	14354.1	11.8	1.49	13.29	1.92	10.62	14.16
	120	original	1.2	60x8 weeks	PCR90	MWF	VAC95	75	All	2.99049	0.00251042	0.000360417	0.00287083	0.000439583	0.00221042	0.00296458	1435.43	1.205	0.173	1.378	0.211	1.061	1.423	14354.3	12.05	1.73	13.78	2.11	10.61	14.23
	120	alpha	0.6	60x8 weeks	PCR90	MWF	VAC95	75	All	2.988	0.00274167	0.00045625	0.00319792	0.000347917	0.00299167	0.00298958	1434.24	1.316	0.219	1.535	0.167	1.436	1.435	14342.4	13.16	2.19	15.35	1.67	14.36	14.35
	120	alpha	1	60x8 weeks	PCR90	MWF	VAC95	75	All	2.98727	0.00253958	0.000870833	0.00341042	0.000329167	0.00322292	0.00286875	1433.89	1.219	0.418	1.637	0.158	1.547	1.377	14338.9	12.19	4.18	16.37	1.58	15.47	13.77
	120	alpha	1.2	60x8 weeks	PCR90	MWF	VAC95	75	All	2.98729	0.00250417	0.0009375	0.00344167	0.000416667	0.00316875	0.00305208	1433.9	1.202	0.45	1.652	0.2	1.521	1.465	14339	12.02	4.5	16.52	2	15.21	14.65
	120	delta	0.6	60x8 weeks	PCR90	MWF	VAC95	75	All	2.98404	0.00282292	0.0014	0.00422292	0.000647917	0.00376458	0.00292708	1432.34	1.355	0.672	2.027	0.311	1.807	1.405	14323.4	13.55	6.72	20.27	3.11	18.07	14.05
	120	delta	1	60x8 weeks	PCR90	MWF	VAC95	75	All	2.97804	0.0027125	0.00308125	0.00579375	0.000825	0.0052625	0.00288125	1429.46	1.302	1.479	2.781	0.396	2.526	1.383	14294.6	13.02	14.79	27.81	3.96	25.26	13.83
	120	delta	1.2	60x8 weeks	PCR90	MWF	VAC95	75	All	2.97418	0.00277083	0.00400625	0.00677708	0.00107292	0.00597292	0.00282292	1427.61	1.33	1.923	3.253	0.515	2.867	1.355	14276.1	13.3	19.23	32.53	5.15	28.67	13.55
	120	original	0.6	60x8 weeks	PCR90	MWF	VAC95	100	All	2.9991	0.000535417	0	0.000535417	0.00019375	5e-05	0.00285	1439.57	0.257	0	0.257	0.093	0.024	1.368	14395.7	2.57	0	2.57	0.93	0.24	13.68
	120	original	1	60x8 weeks	PCR90	MWF	VAC95	100	All	2.99904	0.000570833	2.08333e-06	0.000572917	0.000197917	5.41667e-05	0.00295	1439.54	0.274	0.001	0.275	0.095	0.026	1.416	14395.4	2.74	0.01	2.75	0.95	0.26	14.16
	120	original	1.2	60x8 weeks	PCR90	MWF	VAC95	100	All	2.99898	0.000620833	2.08333e-06	0.000622917	0.00016875	0.000110417	0.00299792	1439.51	0.298	0.001	0.299	0.081	0.053	1.439	14395.1	2.98	0.01	2.99	0.81	0.53	14.39
	120	alpha	0.6	60x8 weeks	PCR90	MWF	VAC95	100	All	2.99732	0.000720833	2.70833e-05	0.000747917	6.66667e-05	0.000697917	0.00300417	1438.71	0.346	0.013	0.359	0.032	0.335	1.442	14387.1	3.46	0.13	3.59	0.32	3.35	14.42
	120	alpha	1	60x8 weeks	PCR90	MWF	VAC95	100	All	2.99693	0.000785417	3.125e-05	0.000816667	7.91667e-05	0.000758333	0.00311042	1438.53	0.377	0.015	0.392	0.038	0.364	1.493	14385.3	3.77	0.15	3.92	0.38	3.64	14.93
	120	alpha	1.2	60x8 weeks	PCR90	MWF	VAC95	100	All	2.99704	0.00074375	6.04167e-05	0.000804167	9.16667e-05	0.00074375	0.00299792	1438.58	0.357	0.029	0.386	0.044	0.357	1.439	14385.8	3.57	0.29	3.86	0.44	3.57	14.39
	120	delta	0.6	60x8 weeks	PCR90	MWF	VAC95	100	All	2.99506	0.00120833	0.000102083	0.00131042	0.000204167	0.00115208	0.00283542	1437.63	0.58	0.049	0.629	0.098	0.553	1.361	14376.3	5.8	0.49	6.29	0.98	5.53	13.61
	120	delta	1	60x8 weeks	PCR90	MWF	VAC95	100	All	2.99505	0.00114792	0.000185417	0.00133333	0.000152083	0.001225	0.00300417	1437.62	0.551	0.089	0.64	0.073	0.588	1.442	14376.2	5.51	0.89	6.4	0.73	5.88	14.42
	120	delta	1.2	60x8 weeks	PCR90	MWF	VAC95	100	All	2.9946	0.00116875	0.000289583	0.00145833	0.000179167	0.0013125	0.00289792	1437.41	0.561	0.139	0.7	0.086	0.63	1.391	14374.1	5.61	1.39	7	0.86	6.3	13.91
	120	original	0.6	60x8 weeks	PCR90	MWF	VAC70	25	All	2.97056	0.00683542	0.00167083	0.00850625	0.00113542	0.0070625	0.00294167	1425.87	3.281	0.802	4.083	0.545	3.39	1.412	14258.7	32.81	8.02	40.83	5.45	33.9	14.12
	120	original	1	60x8 weeks	PCR90	MWF	VAC70	25	All	2.96494	0.00674375	0.0033	0.0100438	0.00130833	0.00849583	0.00282917	1423.17	3.237	1.584	4.821	0.628	4.078	1.358	14231.7	32.37	15.84	48.21	6.28	40.78	13.58
	120	original	1.2	60x8 weeks	PCR90	MWF	VAC70	25	All	2.96028	0.00678958	0.00451875	0.0113083	0.00145625	0.00955	0.00289167	1420.93	3.259	2.169	5.428	0.699	4.584	1.388	14209.3	32.59	21.69	54.28	6.99	45.84	13.88
	120	alpha	0.6	60x8 weeks	PCR90	MWF	VAC70	25	All	2.95768	0.006675	0.00452917	0.0112042	0.00123333	0.0105292	0.00289167	1419.69	3.204	2.174	5.378	0.592	5.054	1.388	14196.9	32.04	21.74	53.78	5.92	50.54	13.88
	120	alpha	1	60x8 weeks	PCR90	MWF	VAC70	25	All	2.92846	0.00636667	0.0123083	0.018675	0.00215625	0.0176833	0.0027125	1405.66	3.056	5.908	8.964	1.035	8.488	1.302	14056.6	30.56	59.08	89.64	10.35	84.88	13.02
	120	alpha	1.2	60x8 weeks	PCR90	MWF	VAC70	25	All	2.90764	0.00634167	0.0178937	0.0242354	0.00278542	0.0227104	0.00275625	1395.67	3.044	8.589	11.633	1.337	10.901	1.323	13956.7	30.44	85.89	116.33	13.37	109.01	13.23
	120	delta	0.6	60x8 weeks	PCR90	MWF	VAC70	25	All	2.88779	0.00615208	0.0230625	0.0292146	0.00459792	0.0262	0.00260833	1386.14	2.953	11.07	14.023	2.207	12.576	1.252	13861.4	29.53	110.7	140.23	22.07	125.76	12.52
	120	delta	1	60x8 weeks	PCR90	MWF	VAC70	25	All	2.68046	0.0047375	0.0740167	0.0787542	0.0135917	0.0709792	0.00217083	1286.62	2.274	35.528	37.802	6.524	34.07	1.042	12866.2	22.74	355.28	378.02	65.24	340.7	10.42
	120	delta	1.2	60x8 weeks	PCR90	MWF	VAC70	25	All	2.61543	0.00420208	0.090225	0.0944271	0.0161271	0.0858417	0.00171875	1255.41	2.017	43.308	45.325	7.741	41.204	0.825	12554.1	20.17	433.08	453.25	77.41	412.04	8.25
	120	original	0.6	60x8 weeks	PCR90	MWF	VAC70	50	All	2.97911	0.00546458	0.00085625	0.00632083	0.00110417	0.00461458	0.002975	1429.97	2.623	0.411	3.034	0.53	2.215	1.428	14299.7	26.23	4.11	30.34	5.3	22.15	14.28
	120	original	1	60x8 weeks	PCR90	MWF	VAC70	50	All	2.97679	0.00544167	0.00162083	0.0070625	0.00121458	0.00520208	0.0029	1428.86	2.612	0.778	3.39	0.583	2.497	1.392	14288.6	26.12	7.78	33.9	5.83	24.97	13.92
	120	original	1.2	60x8 weeks	PCR90	MWF	VAC70	50	All	2.97593	0.00526667	0.00203542	0.00730208	0.00128333	0.00539583	0.00295208	1428.44	2.528	0.977	3.505	0.616	2.59	1.417	14284.4	25.28	9.77	35.05	6.16	25.9	14.17
	120	alpha	0.6	60x8 weeks	PCR90	MWF	VAC70	50	All	2.97116	0.0052	0.00247708	0.00767708	0.000870833	0.00719375	0.00286667	1426.16	2.496	1.189	3.685	0.418	3.453	1.376	14261.6	24.96	11.89	36.85	4.18	34.53	13.76
	120	alpha	1	60x8 weeks	PCR90	MWF	VAC70	50	All	2.96137	0.00523542	0.00521667	0.0104521	0.00120208	0.00967917	0.00284375	1421.46	2.513	2.504	5.017	0.577	4.646	1.365	14214.6	25.13	25.04	50.17	5.77	46.46	13.65
	120	alpha	1.2	60x8 weeks	PCR90	MWF	VAC70	50	All	2.95135	0.00517708	0.00754167	0.0127187	0.00140208	0.0120583	0.00286042	1416.65	2.485	3.62	6.105	0.673	5.788	1.373	14166.5	24.85	36.2	61.05	6.73	57.88	13.73
	120	delta	0.6	60x8 weeks	PCR90	MWF	VAC70	50	All	2.93922	0.00571458	0.0103187	0.0160333	0.00248333	0.0143438	0.00285	1410.83	2.743	4.953	7.696	1.192	6.885	1.368	14108.3	27.43	49.53	76.96	11.92	68.85	13.68
	120	delta	1	60x8 weeks	PCR90	MWF	VAC70	50	All	2.84202	0.00505208	0.0353625	0.0404146	0.00665417	0.0360333	0.002575	1364.17	2.425	16.974	19.399	3.194	17.296	1.236	13641.7	24.25	169.74	193.99	31.94	172.96	12.36
	120	delta	1.2	60x8 weeks	PCR90	MWF	VAC70	50	All	2.7854	0.00446667	0.0502625	0.0547292	0.00921042	0.0488771	0.00247708	1336.99	2.144	24.126	26.27	4.421	23.461	1.189	13369.9	21.44	241.26	262.7	44.21	234.61	11.89
	120	original	0.6	60x8 weeks	PCR90	MWF	VAC70	75	All	2.9873	0.00392917	0.000377083	0.00430625	0.00116042	0.0023	0.00301042	1433.91	1.886	0.181	2.067	0.557	1.104	1.445	14339.1	18.86	1.81	20.67	5.57	11.04	14.45
	120	original	1	60x8 weeks	PCR90	MWF	VAC70	75	All	2.98664	0.00406667	0.000535417	0.00460208	0.00121667	0.00243333	0.00291667	1433.59	1.952	0.257	2.209	0.584	1.168	1.4	14335.9	19.52	2.57	22.09	5.84	11.68	14
	120	original	1.2	60x8 weeks	PCR90	MWF	VAC70	75	All	2.98694	0.00386875	0.000602083	0.00447083	0.001175	0.00235208	0.00285833	1433.73	1.857	0.289	2.146	0.564	1.129	1.372	14337.3	18.57	2.89	21.46	5.64	11.29	13.72
	120	alpha	0.6	60x8 weeks	PCR90	MWF	VAC70	75	All	2.98142	0.00395625	0.000985417	0.00494167	0.000575	0.00460417	0.00285833	1431.08	1.899	0.473	2.372	0.276	2.21	1.372	14310.8	18.99	4.73	23.72	2.76	22.1	13.72
	120	alpha	1	60x8 weeks	PCR90	MWF	VAC70	75	All	2.97807	0.00402708	0.0019125	0.00593958	0.000675	0.0054875	0.00289792	1429.47	1.933	0.918	2.851	0.324	2.634	1.391	14294.7	19.33	9.18	28.51	3.24	26.34	13.91
	120	alpha	1.2	60x8 weeks	PCR90	MWF	VAC70	75	All	2.9739	0.00410833	0.00275	0.00685833	0.000795833	0.00639792	0.002875	1427.47	1.972	1.32	3.292	0.382	3.071	1.38	14274.7	19.72	13.2	32.92	3.82	30.71	13.8
	120	delta	0.6	60x8 weeks	PCR90	MWF	VAC70	75	All	2.96801	0.0045625	0.0038375	0.0084	0.00136458	0.00743958	0.00293333	1424.64	2.19	1.842	4.032	0.655	3.571	1.408	14246.5	21.9	18.42	40.32	6.55	35.71	14.08
	120	delta	1	60x8 weeks	PCR90	MWF	VAC70	75	All	2.94465	0.00448958	0.00981042	0.0143	0.00237708	0.0127583	0.00277292	1413.43	2.155	4.709	6.864	1.141	6.124	1.331	14134.3	21.55	47.09	68.64	11.41	61.24	13.31
	120	delta	1.2	60x8 weeks	PCR90	MWF	VAC70	75	All	2.92359	0.00430833	0.0161604	0.0204688	0.00320208	0.0182229	0.0027125	1403.32	2.068	7.757	9.825	1.537	8.747	1.302	14033.2	20.68	77.57	98.25	15.37	87.47	13.02
	120	original	0.6	60x8 weeks	PCR90	MWF	VAC70	100	All	2.99465	0.00268125	1.875e-05	0.0027	0.00105833	0.00035625	0.00292917	1437.43	1.287	0.009	1.296	0.508	0.171	1.406	14374.3	12.87	0.09	12.96	5.08	1.71	14.06
	120	original	1	60x8 weeks	PCR90	MWF	VAC70	100	All	2.99407	0.0027375	3.125e-05	0.00276875	0.00112708	0.000429167	0.00309375	1437.15	1.314	0.015	1.329	0.541	0.206	1.485	14371.5	13.14	0.15	13.29	5.41	2.06	14.85
	120	original	1.2	60x8 weeks	PCR90	MWF	VAC70	100	All	2.99425	0.00270625	2.91667e-05	0.00273542	0.00113125	0.000383333	0.00285208	1437.24	1.299	0.014	1.313	0.543	0.184	1.369	14372.4	12.99	0.14	13.13	5.43	1.84	13.69
	120	alpha	0.6	60x8 weeks	PCR90	MWF	VAC70	100	All	2.98923	0.00259375	0.000258333	0.00285208	0.000325	0.00263542	0.00310833	1434.83	1.245	0.124	1.369	0.156	1.265	1.492	14348.3	12.45	1.24	13.69	1.56	12.65	14.92
	120	alpha	1	60x8 weeks	PCR90	MWF	VAC70	100	All	2.98823	0.00266458	0.0005375	0.00320208	0.00039375	0.00285417	0.0030125	1434.35	1.279	0.258	1.537	0.189	1.37	1.446	14343.5	12.79	2.58	15.37	1.89	13.7	14.46
	120	alpha	1.2	60x8 weeks	PCR90	MWF	VAC70	100	All	2.98848	0.0025375	0.00055625	0.00309375	0.000358333	0.00282292	0.00291042	1434.47	1.218	0.267	1.485	0.172	1.355	1.397	14344.7	12.18	2.67	14.85	1.72	13.55	13.97
	120	delta	0.6	60x8 weeks	PCR90	MWF	VAC70	100	All	2.98391	0.00328542	0.00103542	0.00432083	0.000629167	0.00380417	0.00296667	1432.28	1.577	0.497	2.074	0.302	1.826	1.424	14322.8	15.77	4.97	20.74	3.02	18.26	14.24
	120	delta	1	60x8 weeks	PCR90	MWF	VAC70	100	All	2.97864	0.00343125	0.00238333	0.00581458	0.00086875	0.00509583	0.0029875	1429.75	1.647	1.144	2.791	0.417	2.446	1.434	14297.5	16.47	11.44	27.91	4.17	24.46	14.34
	120	delta	1.2	60x8 weeks	PCR90	MWF	VAC70	100	All	2.97562	0.00331042	0.00327083	0.00658125	0.001	0.00586042	0.00291458	1428.3	1.589	1.57	3.159	0.48	2.813	1.399	14283	15.89	15.7	31.59	4.8	28.13	13.99
	120	original	0.6	60x8 weeks	PCR90	MWF	VAC50	25	All	2.96926	0.00711875	0.00174792	0.00886667	0.00121458	0.00728958	0.00305625	1425.25	3.417	0.839	4.256	0.583	3.499	1.467	14252.5	34.17	8.39	42.56	5.83	34.99	14.67
	120	original	1	60x8 weeks	PCR90	MWF	VAC50	25	All	2.9624	0.00703333	0.00386042	0.0108938	0.00165833	0.00879167	0.00285625	1421.95	3.376	1.853	5.229	0.796	4.22	1.371	14219.5	33.76	18.53	52.29	7.96	42.2	13.71
	120	original	1.2	60x8 weeks	PCR90	MWF	VAC50	25	All	2.95932	0.00713542	0.00465833	0.0117938	0.00186458	0.00941042	0.00281458	1420.47	3.425	2.236	5.661	0.895	4.517	1.351	14204.7	34.25	22.36	56.61	8.95	45.17	13.51
	120	alpha	0.6	60x8 weeks	PCR90	MWF	VAC50	25	All	2.95241	0.00718333	0.00530625	0.0124896	0.00135417	0.0118458	0.00280417	1417.15	3.448	2.547	5.995	0.65	5.686	1.346	14171.5	34.48	25.47	59.95	6.5	56.86	13.46
	120	alpha	1	60x8 weeks	PCR90	MWF	VAC50	25	All	2.92249	0.00679375	0.0135417	0.0203354	0.00240625	0.0190354	0.00283958	1402.8	3.261	6.5	9.761	1.155	9.137	1.363	14028	32.61	65	97.61	11.55	91.37	13.63
	120	alpha	1.2	60x8 weeks	PCR90	MWF	VAC50	25	All	2.89671	0.0066	0.0206375	0.0272375	0.0032875	0.0253146	0.00260625	1390.42	3.168	9.906	13.074	1.578	12.151	1.251	13904.2	31.68	99.06	130.74	15.78	121.51	12.51
	120	delta	0.6	60x8 weeks	PCR90	MWF	VAC50	25	All	2.85747	0.00663958	0.030475	0.0371146	0.00615625	0.0330396	0.00254375	1371.59	3.187	14.628	17.815	2.955	15.859	1.221	13715.9	31.87	146.28	178.15	29.55	158.59	12.21
	120	delta	1	60x8 weeks	PCR90	MWF	VAC50	25	All	2.63635	0.00472917	0.0860208	0.09075	0.0154562	0.0819375	0.00180417	1265.45	2.27	41.29	43.56	7.419	39.33	0.866	12654.5	22.7	412.9	435.6	74.19	393.3	8.66
	120	delta	1.2	60x8 weeks	PCR90	MWF	VAC50	25	All	2.55704	0.00419583	0.1016	0.105796	0.018575	0.0966104	0.00164792	1227.38	2.014	48.768	50.782	8.916	46.373	0.791	12273.8	20.14	487.68	507.82	89.16	463.73	7.91
	120	original	0.6	60x8 weeks	PCR90	MWF	VAC50	50	All	2.97652	0.00632083	0.00108333	0.00740417	0.00159375	0.00490833	0.00288125	1428.73	3.034	0.52	3.554	0.765	2.356	1.383	14287.3	30.34	5.2	35.54	7.65	23.56	13.83
	120	original	1	60x8 weeks	PCR90	MWF	VAC50	50	All	2.97422	0.00615	0.00190208	0.00805208	0.00173958	0.00530833	0.00274583	1427.63	2.952	0.913	3.865	0.835	2.548	1.318	14276.3	29.52	9.13	38.65	8.35	25.48	13.18
	120	original	1.2	60x8 weeks	PCR90	MWF	VAC50	50	All	2.97362	0.00598333	0.00223958	0.00822292	0.00188333	0.00528125	0.00305	1427.34	2.872	1.075	3.947	0.904	2.535	1.464	14273.4	28.72	10.75	39.47	9.04	25.35	14.64
	120	alpha	0.6	60x8 weeks	PCR90	MWF	VAC50	50	All	2.96664	0.00598542	0.00279583	0.00878125	0.000995833	0.00824167	0.00294167	1423.98	2.873	1.342	4.215	0.478	3.956	1.412	14239.9	28.73	13.42	42.15	4.78	39.56	14.12
	120	alpha	1	60x8 weeks	PCR90	MWF	VAC50	50	All	2.95012	0.00601042	0.00696042	0.0129708	0.00151667	0.0122125	0.00272917	1416.06	2.885	3.341	6.226	0.728	5.862	1.31	14160.6	28.85	33.41	62.26	7.28	58.62	13.1
	120	alpha	1.2	60x8 weeks	PCR90	MWF	VAC50	50	All	2.93745	0.00603125	0.0105396	0.0165708	0.001825	0.0156521	0.00273333	1409.98	2.895	5.059	7.954	0.876	7.513	1.312	14099.8	28.95	50.59	79.54	8.76	75.13	13.12
	120	delta	0.6	60x8 weeks	PCR90	MWF	VAC50	50	All	2.90934	0.00640625	0.0170521	0.0234583	0.004	0.0208167	0.00286458	1396.48	3.075	8.185	11.26	1.92	9.992	1.375	13964.8	30.75	81.85	112.6	19.2	99.92	13.75
	120	delta	1	60x8 weeks	PCR90	MWF	VAC50	50	All	2.75421	0.00537708	0.0573292	0.0627063	0.0106042	0.0561	0.00211667	1322.02	2.581	27.518	30.099	5.09	26.928	1.016	13220.2	25.81	275.18	300.99	50.9	269.28	10.16
	120	delta	1.2	60x8 weeks	PCR90	MWF	VAC50	50	All	2.66559	0.00459375	0.0790833	0.0836771	0.0143354	0.0749792	0.00199167	1279.48	2.205	37.96	40.165	6.881	35.99	0.956	12794.9	22.05	379.6	401.65	68.81	359.9	9.56
	120	original	0.6	60x8 weeks	PCR90	MWF	VAC50	75	All	2.98462	0.00509792	0.000483333	0.00558125	0.0016125	0.00255833	0.002875	1432.62	2.447	0.232	2.679	0.774	1.228	1.38	14326.2	24.47	2.32	26.79	7.74	12.28	13.8
	120	original	1	60x8 weeks	PCR90	MWF	VAC50	75	All	2.98434	0.00505625	0.000645833	0.00570208	0.001675	0.00256875	0.003075	1432.48	2.427	0.31	2.737	0.804	1.233	1.476	14324.8	24.27	3.1	27.37	8.04	12.33	14.76
	120	original	1.2	60x8 weeks	PCR90	MWF	VAC50	75	All	2.98237	0.00535	0.000989583	0.00633958	0.00196667	0.00284583	0.0029	1431.54	2.568	0.475	3.043	0.944	1.366	1.392	14315.4	25.68	4.75	30.43	9.44	13.66	13.92
	120	alpha	0.6	60x8 weeks	PCR90	MWF	VAC50	75	All	2.97446	0.00526458	0.00168542	0.00695	0.000879167	0.00631042	0.00298542	1427.74	2.527	0.809	3.336	0.422	3.029	1.433	14277.4	25.27	8.09	33.36	4.22	30.29	14.33
	120	alpha	1	60x8 weeks	PCR90	MWF	VAC50	75	All	2.9674	0.0051375	0.00345417	0.00859167	0.0009625	0.00809792	0.002925	1424.35	2.466	1.658	4.124	0.462	3.887	1.404	14243.5	24.66	16.58	41.24	4.62	38.87	14.04
	120	alpha	1.2	60x8 weeks	PCR90	MWF	VAC50	75	All	2.96407	0.00505208	0.00460417	0.00965625	0.00117708	0.00887292	0.0028	1422.75	2.425	2.21	4.635	0.565	4.259	1.344	14227.5	24.25	22.1	46.35	5.65	42.59	13.44
	120	delta	0.6	60x8 weeks	PCR90	MWF	VAC50	75	All	2.94807	0.00611875	0.00758125	0.0137	0.00215833	0.0122417	0.00271042	1415.08	2.937	3.639	6.576	1.036	5.876	1.301	14150.8	29.37	36.39	65.76	10.36	58.76	13.01
	120	delta	1	60x8 weeks	PCR90	MWF	VAC50	75	All	2.87749	0.0056	0.0267083	0.0323083	0.00550417	0.0283458	0.0026125	1381.2	2.688	12.82	15.508	2.642	13.606	1.254	13812	26.88	128.2	155.08	26.42	136.06	12.54
	120	delta	1.2	60x8 weeks	PCR90	MWF	VAC50	75	All	2.81417	0.0053	0.0432813	0.0485812	0.00816875	0.0429708	0.00238542	1350.8	2.544	20.775	23.319	3.921	20.626	1.145	13508	25.44	207.75	233.19	39.21	206.26	11.45
	120	original	0.6	60x8 weeks	PCR90	MWF	VAC50	100	All	2.99051	0.00420208	4.375e-05	0.00424583	0.00187917	0.000602083	0.002975	1435.44	2.017	0.021	2.038	0.902	0.289	1.428	14354.4	20.17	0.21	20.38	9.02	2.89	14.28
	120	original	1	60x8 weeks	PCR90	MWF	VAC50	100	All	2.99038	0.00429167	0.00010625	0.00439792	0.00186458	0.0006625	0.00293125	1435.38	2.06	0.051	2.111	0.895	0.318	1.407	14353.8	20.6	0.51	21.11	8.95	3.18	14.07
	120	original	1.2	60x8 weeks	PCR90	MWF	VAC50	100	All	2.99048	0.00423333	8.75e-05	0.00432083	0.0018125	0.000647917	0.00293333	1435.43	2.032	0.042	2.074	0.87	0.311	1.408	14354.3	20.32	0.42	20.74	8.7	3.11	14.08
	120	alpha	0.6	60x8 weeks	PCR90	MWF	VAC50	100	All	2.98223	0.00408958	0.000683333	0.00477292	0.000583333	0.00433958	0.00294375	1431.47	1.963	0.328	2.291	0.28	2.083	1.413	14314.7	19.63	3.28	22.91	2.8	20.83	14.13
	120	alpha	1	60x8 weeks	PCR90	MWF	VAC50	100	All	2.97886	0.00437917	0.0013375	0.00571667	0.00070625	0.00517083	0.0029625	1429.85	2.102	0.642	2.744	0.339	2.482	1.422	14298.5	21.02	6.42	27.44	3.39	24.82	14.22
	120	alpha	1.2	60x8 weeks	PCR90	MWF	VAC50	100	All	2.97793	0.0042125	0.00173333	0.00594583	0.000770833	0.00535417	0.00305625	1429.41	2.022	0.832	2.854	0.37	2.57	1.467	14294.1	20.22	8.32	28.54	3.7	25.7	14.67
	120	delta	0.6	60x8 weeks	PCR90	MWF	VAC50	100	All	2.96572	0.00557708	0.00356875	0.00914583	0.00135833	0.00816875	0.00285208	1423.55	2.677	1.713	4.39	0.652	3.921	1.369	14235.5	26.77	17.13	43.9	6.52	39.21	13.69
	120	delta	1	60x8 weeks	PCR90	MWF	VAC50	100	All	2.94585	0.00525625	0.00920833	0.0144646	0.00228958	0.0128208	0.00276458	1414.01	2.523	4.42	6.943	1.099	6.154	1.327	14140.1	25.23	44.2	69.43	10.99	61.54	13.27
	120	delta	1.2	60x8 weeks	PCR90	MWF	VAC50	100	All	2.91567	0.00524167	0.0168229	0.0220646	0.00368333	0.0196167	0.00292083	1399.52	2.516	8.075	10.591	1.768	9.416	1.402	13995.2	25.16	80.75	105.91	17.68	94.16	14.02
	120	original	0.6	60x8 weeks	PCR90	M	NOVAC	0	All	0.988677	0.0078625	0.00509792	0.0129604	0.00436667	0.00600625	0.000983333	474.565	3.774	2.447	6.221	2.096	2.883	0.472	4745.65	37.74	24.47	62.21	20.96	28.83	4.72
	120	original	1	60x8 weeks	PCR90	M	NOVAC	0	All	0.98306	0.00773125	0.0120271	0.0197583	0.00643333	0.00927292	0.000835417	471.869	3.711	5.773	9.484	3.088	4.451	0.401	4718.69	37.11	57.73	94.84	30.88	44.51	4.01
	120	original	1.2	60x8 weeks	PCR90	M	NOVAC	0	All	0.977513	0.00764583	0.0187625	0.0264083	0.00879792	0.012275	0.000858333	469.206	3.67	9.006	12.676	4.223	5.892	0.412	4692.06	36.7	90.06	126.76	42.23	58.92	4.12
	120	alpha	0.6	60x8 weeks	PCR90	M	NOVAC	0	All	0.97326	0.00750417	0.020575	0.0280792	0.0109021	0.0136646	0.000889583	467.165	3.602	9.876	13.478	5.233	6.559	0.427	4671.65	36.02	98.76	134.78	52.33	65.59	4.27
	120	alpha	1	60x8 weeks	PCR90	M	NOVAC	0	All	0.926135	0.0060125	0.0681812	0.0741938	0.0287083	0.0376083	0.000720833	444.545	2.886	32.727	35.613	13.78	18.052	0.346	4445.45	28.86	327.27	356.13	137.8	180.52	3.46
	120	alpha	1.2	60x8 weeks	PCR90	M	NOVAC	0	All	0.902342	0.0052625	0.0883417	0.0936042	0.0376625	0.0477979	0.000639583	433.124	2.526	42.404	44.93	18.078	22.943	0.307	4331.24	25.26	424.04	449.3	180.78	229.43	3.07
	120	delta	0.6	60x8 weeks	PCR90	M	NOVAC	0	All	0.889737	0.00491875	0.0967917	0.10171	0.0452792	0.0487396	0.000614583	427.074	2.361	46.46	48.821	21.734	23.395	0.295	4270.74	23.61	464.6	488.21	217.34	233.95	2.95
	120	delta	1	60x8 weeks	PCR90	M	NOVAC	0	All	0.864481	0.00353333	0.114925	0.118458	0.0532667	0.0586938	0.000489583	414.951	1.696	55.164	56.86	25.568	28.173	0.235	4149.51	16.96	551.64	568.6	255.68	281.73	2.35
	120	delta	1.2	60x8 weeks	PCR90	M	NOVAC	0	All	0.859829	0.00332917	0.116848	0.120177	0.0550354	0.0594917	0.000395833	412.718	1.598	56.087	57.685	26.417	28.556	0.19	4127.18	15.98	560.87	576.85	264.17	285.56	1.9
	120	original	0.6	60x8 weeks	PCR90	M	VAC95	25	All	0.992146	0.00629167	0.00275417	0.00904583	0.0031	0.00415	0.00096875	476.23	3.02	1.322	4.342	1.488	1.992	0.465	4762.3	30.2	13.22	43.42	14.88	19.92	4.65
	120	original	1	60x8 weeks	PCR90	M	VAC95	25	All	0.989631	0.0062	0.00595833	0.0121583	0.00418542	0.00538542	0.001025	475.023	2.976	2.86	5.836	2.009	2.585	0.492	4750.23	29.76	28.6	58.36	20.09	25.85	4.92
	120	original	1.2	60x8 weeks	PCR90	M	VAC95	25	All	0.9883	0.00616667	0.00759167	0.0137583	0.0045875	0.00632708	0.000927083	474.384	2.96	3.644	6.604	2.202	3.037	0.445	4743.84	29.6	36.44	66.04	22.02	30.37	4.45
	120	alpha	0.6	60x8 weeks	PCR90	M	VAC95	25	All	0.986371	0.00603333	0.00810625	0.0141396	0.00548125	0.00686667	0.000902083	473.458	2.896	3.891	6.787	2.631	3.296	0.433	4734.58	28.96	38.91	67.87	26.31	32.96	4.33
	120	alpha	1	60x8 weeks	PCR90	M	VAC95	25	All	0.969617	0.00556875	0.0259292	0.0314979	0.0120458	0.0155958	0.000891667	465.416	2.673	12.446	15.119	5.782	7.486	0.428	4654.16	26.73	124.46	151.19	57.82	74.86	4.28
	120	alpha	1.2	60x8 weeks	PCR90	M	VAC95	25	All	0.957154	0.00515417	0.0393583	0.0445125	0.0172208	0.0219813	0.00084375	459.434	2.474	18.892	21.366	8.266	10.551	0.405	4594.34	24.74	188.92	213.66	82.66	105.51	4.05
	120	delta	0.6	60x8 weeks	PCR90	M	VAC95	25	All	0.949094	0.00503958	0.0457188	0.0507583	0.0218646	0.0235146	0.0008125	455.565	2.419	21.945	24.364	10.495	11.287	0.39	4555.65	24.19	219.45	243.64	104.95	112.87	3.9
	120	delta	1	60x8 weeks	PCR90	M	VAC95	25	All	0.901365	0.0036375	0.0882125	0.09185	0.0400896	0.0447021	0.000627083	432.655	1.746	42.342	44.088	19.243	21.457	0.301	4326.55	17.46	423.42	440.88	192.43	214.57	3.01
	120	delta	1.2	60x8 weeks	PCR90	M	VAC95	25	All	0.894981	0.00333542	0.0932812	0.0966167	0.0419313	0.0470208	0.00059375	429.591	1.601	44.775	46.376	20.127	22.57	0.285	4295.91	16.01	447.75	463.76	201.27	225.7	2.85
	120	original	0.6	60x8 weeks	PCR90	M	VAC95	50	All	0.995383	0.00433333	0.00104375	0.00537708	0.00185417	0.00233333	0.00100208	477.784	2.08	0.501	2.581	0.89	1.12	0.481	4777.84	20.8	5.01	25.81	8.9	11.2	4.81
	120	original	1	60x8 weeks	PCR90	M	VAC95	50	All	0.994506	0.00443958	0.00208958	0.00652917	0.00223125	0.00285208	0.000983333	477.363	2.131	1.003	3.134	1.071	1.369	0.472	4773.63	21.31	10.03	31.34	10.71	13.69	4.72
	120	original	1.2	60x8 weeks	PCR90	M	VAC95	50	All	0.994567	0.00410625	0.00237292	0.00647917	0.00218125	0.00287292	0.000885417	477.392	1.971	1.139	3.11	1.047	1.379	0.425	4773.92	19.71	11.39	31.1	10.47	13.79	4.25
	120	alpha	0.6	60x8 weeks	PCR90	M	VAC95	50	All	0.992869	0.00437292	0.0031625	0.00753542	0.00282292	0.00364792	0.000960417	476.577	2.099	1.518	3.617	1.355	1.751	0.461	4765.77	20.99	15.18	36.17	13.55	17.51	4.61
	120	alpha	1	60x8 weeks	PCR90	M	VAC95	50	All	0.98916	0.00426042	0.00758958	0.01185	0.00438333	0.0058	0.000975	474.797	2.045	3.643	5.688	2.104	2.784	0.468	4747.97	20.45	36.43	56.88	21.04	27.84	4.68
	120	alpha	1.2	60x8 weeks	PCR90	M	VAC95	50	All	0.9857	0.0041625	0.0108625	0.015025	0.00562083	0.00744375	0.0009	473.136	1.998	5.214	7.212	2.698	3.573	0.432	4731.36	19.98	52.14	72.12	26.98	35.73	4.32
	120	delta	0.6	60x8 weeks	PCR90	M	VAC95	50	All	0.983002	0.00427083	0.0131792	0.01745	0.00732292	0.00802083	0.00101042	471.841	2.05	6.326	8.376	3.515	3.85	0.485	4718.41	20.5	63.26	83.76	35.15	38.5	4.85
	120	delta	1	60x8 weeks	PCR90	M	VAC95	50	All	0.957944	0.00358125	0.0396958	0.0432771	0.0179542	0.0200104	0.000845833	459.813	1.719	19.054	20.773	8.618	9.605	0.406	4598.13	17.19	190.54	207.73	86.18	96.05	4.06
	120	delta	1.2	60x8 weeks	PCR90	M	VAC95	50	All	0.944367	0.00345	0.0511896	0.0546396	0.0229833	0.0258958	0.000760417	453.296	1.656	24.571	26.227	11.032	12.43	0.365	4532.96	16.56	245.71	262.27	110.32	124.3	3.65
	120	original	0.6	60x8 weeks	PCR90	M	VAC95	75	All	0.997952	0.00239167	0.000195833	0.0025875	0.0008375	0.00102917	0.000979167	479.017	1.148	0.094	1.242	0.402	0.494	0.47	4790.17	11.48	0.94	12.42	4.02	4.94	4.7
	120	original	1	60x8 weeks	PCR90	M	VAC95	75	All	0.997731	0.00236667	0.00038125	0.00274792	0.000972917	0.00108958	0.000933333	478.911	1.136	0.183	1.319	0.467	0.523	0.448	4789.11	11.36	1.83	13.19	4.67	5.23	4.48
	120	original	1.2	60x8 weeks	PCR90	M	VAC95	75	All	0.997544	0.00251458	0.00053125	0.00304583	0.00104583	0.00115417	0.0009875	478.821	1.207	0.255	1.462	0.502	0.554	0.474	4788.21	12.07	2.55	14.62	5.02	5.54	4.74
	120	alpha	0.6	60x8 weeks	PCR90	M	VAC95	75	All	0.996823	0.00257917	0.000820833	0.0034	0.00123542	0.00169792	0.0009	478.475	1.238	0.394	1.632	0.593	0.815	0.432	4784.75	12.38	3.94	16.32	5.93	8.15	4.32
	120	alpha	1	60x8 weeks	PCR90	M	VAC95	75	All	0.996071	0.002575	0.001625	0.0042	0.00154583	0.00197083	0.00103333	478.114	1.236	0.78	2.016	0.742	0.946	0.496	4781.14	12.36	7.8	20.16	7.42	9.46	4.96
	120	alpha	1.2	60x8 weeks	PCR90	M	VAC95	75	All	0.996242	0.00245208	0.00171042	0.0041625	0.00150625	0.00195833	0.000964583	478.196	1.177	0.821	1.998	0.723	0.94	0.463	4781.96	11.77	8.21	19.98	7.23	9.4	4.63
	120	delta	0.6	60x8 weeks	PCR90	M	VAC95	75	All	0.994654	0.00297083	0.002675	0.00564583	0.00230208	0.00253958	0.0009875	477.434	1.426	1.284	2.71	1.105	1.219	0.474	4774.34	14.26	12.84	27.1	11.05	12.19	4.74
	120	delta	1	60x8 weeks	PCR90	M	VAC95	75	All	0.990452	0.00282917	0.00717292	0.0100021	0.00402292	0.0047125	0.00100833	475.417	1.358	3.443	4.801	1.931	2.262	0.484	4754.17	13.58	34.43	48.01	19.31	22.62	4.84
	120	delta	1.2	60x8 weeks	PCR90	M	VAC95	75	All	0.9879	0.0028125	0.00978542	0.0125979	0.00506667	0.00595208	0.000877083	474.192	1.35	4.697	6.047	2.432	2.857	0.421	4741.92	13.5	46.97	60.47	24.32	28.57	4.21
	120	original	0.6	60x8 weeks	PCR90	M	VAC95	100	All	0.999658	0.000645833	2.08333e-06	0.000647917	0.00023125	4.375e-05	0.00100417	479.836	0.31	0.001	0.311	0.111	0.021	0.482	4798.36	3.1	0.01	3.11	1.11	0.21	4.82
	120	original	1	60x8 weeks	PCR90	M	VAC95	100	All	0.999669	0.000660417	0	0.000660417	0.000235417	2.91667e-05	0.000991667	479.841	0.317	0	0.317	0.113	0.014	0.476	4798.41	3.17	0	3.17	1.13	0.14	4.76
	120	original	1.2	60x8 weeks	PCR90	M	VAC95	100	All	0.99969	0.000577083	0	0.000577083	0.00021875	2.91667e-05	0.000991667	479.851	0.277	0	0.277	0.105	0.014	0.476	4798.51	2.77	0	2.77	1.05	0.14	4.76
	120	alpha	0.6	60x8 weeks	PCR90	M	VAC95	100	All	0.999423	0.000672917	3.75e-05	0.000710417	0.000191667	0.000370833	0.00107083	479.723	0.323	0.018	0.341	0.092	0.178	0.514	4797.23	3.23	0.18	3.41	0.92	1.78	5.14
	120	alpha	1	60x8 weeks	PCR90	M	VAC95	100	All	0.99926	0.000814583	4.79167e-05	0.0008625	0.000279167	0.000395833	0.00102083	479.645	0.391	0.023	0.414	0.134	0.19	0.49	4796.45	3.91	0.23	4.14	1.34	1.9	4.9
	120	alpha	1.2	60x8 weeks	PCR90	M	VAC95	100	All	0.99924	0.000808333	6.66667e-05	0.000875	0.00029375	0.000408333	0.000972917	479.635	0.388	0.032	0.42	0.141	0.196	0.467	4796.35	3.88	0.32	4.2	1.41	1.96	4.67
	120	delta	0.6	60x8 weeks	PCR90	M	VAC95	100	All	0.998775	0.00118125	0.000208333	0.00138958	0.0004875	0.000622917	0.000952083	479.412	0.567	0.1	0.667	0.234	0.299	0.457	4794.12	5.67	1	6.67	2.34	2.99	4.57
	120	delta	1	60x8 weeks	PCR90	M	VAC95	100	All	0.998642	0.00119792	0.000320833	0.00151875	0.0005625	0.000714583	0.000995833	479.348	0.575	0.154	0.729	0.27	0.343	0.478	4793.48	5.75	1.54	7.29	2.7	3.43	4.78
	120	delta	1.2	60x8 weeks	PCR90	M	VAC95	100	All	0.998519	0.00128333	0.000408333	0.00169167	0.000577083	0.0008125	0.000960417	479.289	0.616	0.196	0.812	0.277	0.39	0.461	4792.89	6.16	1.96	8.12	2.77	3.9	4.61
	120	original	0.6	60x8 weeks	PCR90	M	VAC70	25	All	0.991767	0.00677083	0.00293333	0.00970417	0.00336042	0.00414583	0.00100208	476.048	3.25	1.408	4.658	1.613	1.99	0.481	4760.48	32.5	14.08	46.58	16.13	19.9	4.81
	120	original	1	60x8 weeks	PCR90	M	VAC70	25	All	0.989052	0.00681875	0.00628542	0.0131042	0.00455208	0.00558333	0.000897917	474.745	3.273	3.017	6.29	2.185	2.68	0.431	4747.45	32.73	30.17	62.9	21.85	26.8	4.31
	120	original	1.2	60x8 weeks	PCR90	M	VAC70	25	All	0.987394	0.00666042	0.00835833	0.0150188	0.00525	0.00635208	0.000891667	473.949	3.197	4.012	7.209	2.52	3.049	0.428	4739.49	31.97	40.12	72.09	25.2	30.49	4.28
	120	alpha	0.6	60x8 weeks	PCR90	M	VAC70	25	All	0.984058	0.00644167	0.0101875	0.0166292	0.00633542	0.00815208	0.00091875	472.348	3.092	4.89	7.982	3.041	3.913	0.441	4723.48	30.92	48.9	79.82	30.41	39.13	4.41
	120	alpha	1	60x8 weeks	PCR90	M	VAC70	25	All	0.963694	0.00603333	0.0327438	0.0387771	0.0147437	0.0189354	0.000902083	462.573	2.896	15.717	18.613	7.077	9.089	0.433	4625.73	28.96	157.17	186.13	70.77	90.89	4.33
	120	alpha	1.2	60x8 weeks	PCR90	M	VAC70	25	All	0.946508	0.00544792	0.0488604	0.0543083	0.0213729	0.0269417	0.000822917	454.324	2.615	23.453	26.068	10.259	12.932	0.395	4543.24	26.15	234.53	260.68	102.59	129.32	3.95
	120	delta	0.6	60x8 weeks	PCR90	M	VAC70	25	All	0.934285	0.00513542	0.0589375	0.0640729	0.0279771	0.0297667	0.000772917	448.457	2.465	28.29	30.755	13.429	14.288	0.371	4484.57	24.65	282.9	307.55	134.29	142.88	3.71
	120	delta	1	60x8 weeks	PCR90	M	VAC70	25	All	0.882587	0.00375417	0.102706	0.10646	0.0473604	0.0517208	0.0005875	423.642	1.802	49.299	51.101	22.733	24.826	0.282	4236.42	18.02	492.99	511.01	227.33	248.26	2.82
	120	delta	1.2	60x8 weeks	PCR90	M	VAC70	25	All	0.876223	0.00337917	0.108446	0.111825	0.0495604	0.0545208	0.000539583	420.587	1.622	52.054	53.676	23.789	26.17	0.259	4205.87	16.22	520.54	536.76	237.89	261.7	2.59
	120	original	0.6	60x8 weeks	PCR90	M	VAC70	50	All	0.994402	0.00546875	0.001425	0.00689375	0.00251667	0.00253542	0.00101667	477.313	2.625	0.684	3.309	1.208	1.217	0.488	4773.13	26.25	6.84	33.09	12.08	12.17	4.88
	120	original	1	60x8 weeks	PCR90	M	VAC70	50	All	0.993354	0.0054875	0.0026375	0.008125	0.00318333	0.00275208	0.000985417	476.81	2.634	1.266	3.9	1.528	1.321	0.473	4768.1	26.34	12.66	39	15.28	13.21	4.73
	120	original	1.2	60x8 weeks	PCR90	M	VAC70	50	All	0.992933	0.00530417	0.0033875	0.00869167	0.00330208	0.00305417	0.000995833	476.608	2.546	1.626	4.172	1.585	1.466	0.478	4766.08	25.46	16.26	41.72	15.85	14.66	4.78
	120	alpha	0.6	60x8 weeks	PCR90	M	VAC70	50	All	0.991083	0.005325	0.00427708	0.00960208	0.00374375	0.00447083	0.000970833	475.72	2.556	2.053	4.609	1.797	2.146	0.466	4757.2	25.56	20.53	46.09	17.97	21.46	4.66
	120	alpha	1	60x8 weeks	PCR90	M	VAC70	50	All	0.984598	0.00531875	0.0113333	0.0166521	0.00619375	0.0081625	0.000991667	472.607	2.553	5.44	7.993	2.973	3.918	0.476	4726.07	25.53	54.4	79.93	29.73	39.18	4.76
	120	alpha	1.2	60x8 weeks	PCR90	M	VAC70	50	All	0.978077	0.00506458	0.0180354	0.0231	0.00900417	0.0108625	0.000895833	469.477	2.431	8.657	11.088	4.322	5.214	0.43	4694.77	24.31	86.57	110.88	43.22	52.14	4.3
	120	delta	0.6	60x8 weeks	PCR90	M	VAC70	50	All	0.970677	0.00515833	0.0251313	0.0302896	0.0128104	0.0137667	0.000902083	465.925	2.476	12.063	14.539	6.149	6.608	0.433	4659.25	24.76	120.63	145.39	61.49	66.08	4.33
	120	delta	1	60x8 weeks	PCR90	M	VAC70	50	All	0.920125	0.00410833	0.0735688	0.0776771	0.03375	0.0362979	0.000752083	441.66	1.972	35.313	37.285	16.2	17.423	0.361	4416.6	19.72	353.13	372.85	162	174.23	3.61
	120	delta	1.2	60x8 weeks	PCR90	M	VAC70	50	All	0.904206	0.00362708	0.0870875	0.0907146	0.0397354	0.0427167	0.00060625	434.019	1.741	41.802	43.543	19.073	20.504	0.291	4340.19	17.41	418.02	435.43	190.73	205.04	2.91
	120	original	0.6	60x8 weeks	PCR90	M	VAC70	75	All	0.996554	0.003975	0.000435417	0.00441042	0.001775	0.00112917	0.000947917	478.346	1.908	0.209	2.117	0.852	0.542	0.455	4783.46	19.08	2.09	21.17	8.52	5.42	4.55
	120	original	1	60x8 weeks	PCR90	M	VAC70	75	All	0.99629	0.00400833	0.00083125	0.00483958	0.00199375	0.00128125	0.00100417	478.219	1.924	0.399	2.323	0.957	0.615	0.482	4782.19	19.24	3.99	23.23	9.57	6.15	4.82
	120	original	1.2	60x8 weeks	PCR90	M	VAC70	75	All	0.996204	0.00404167	0.00106667	0.00510833	0.00201458	0.00128333	0.000935417	478.178	1.94	0.512	2.452	0.967	0.616	0.449	4781.78	19.4	5.12	24.52	9.67	6.16	4.49
	120	alpha	0.6	60x8 weeks	PCR90	M	VAC70	75	All	0.994833	0.00399583	0.00165	0.00564583	0.00207292	0.00271458	0.00105	477.52	1.918	0.792	2.71	0.995	1.303	0.504	4775.2	19.18	7.92	27.1	9.95	13.03	5.04
	120	alpha	1	60x8 weeks	PCR90	M	VAC70	75	All	0.992838	0.00403333	0.00369792	0.00773125	0.00286875	0.00368542	0.00100625	476.562	1.936	1.775	3.711	1.377	1.769	0.483	4765.62	19.36	17.75	37.11	13.77	17.69	4.83
	120	alpha	1.2	60x8 weeks	PCR90	M	VAC70	75	All	0.991458	0.00383958	0.0051625	0.00900208	0.00347708	0.00422292	0.000995833	475.9	1.843	2.478	4.321	1.669	2.027	0.478	4759	18.43	24.78	43.21	16.69	20.27	4.78
	120	delta	0.6	60x8 weeks	PCR90	M	VAC70	75	All	0.988263	0.00428125	0.00795625	0.0122375	0.00514375	0.00550208	0.000975	474.366	2.055	3.819	5.874	2.469	2.641	0.468	4743.66	20.55	38.19	58.74	24.69	26.41	4.68
	120	delta	1	60x8 weeks	PCR90	M	VAC70	75	All	0.969742	0.00400417	0.0279417	0.0319458	0.0133583	0.0143333	0.000920833	465.476	1.922	13.412	15.334	6.412	6.88	0.442	4654.76	19.22	134.12	153.34	64.12	68.8	4.42
	120	delta	1.2	60x8 weeks	PCR90	M	VAC70	75	All	0.951656	0.00386458	0.0452542	0.0491188	0.0207396	0.0226542	0.000864583	456.795	1.855	21.722	23.577	9.955	10.874	0.415	4567.95	18.55	217.22	235.77	99.55	108.74	4.15
	120	original	0.6	60x8 weeks	PCR90	M	VAC70	100	All	0.998267	0.00270417	2.5e-05	0.00272917	0.00126875	0.000145833	0.000920833	479.168	1.298	0.012	1.31	0.609	0.07	0.442	4791.68	12.98	0.12	13.1	6.09	0.7	4.42
	120	original	1	60x8 weeks	PCR90	M	VAC70	100	All	0.998394	0.00263958	2.70833e-05	0.00266667	0.00119792	0.00011875	0.000960417	479.229	1.267	0.013	1.28	0.575	0.057	0.461	4792.29	12.67	0.13	12.8	5.75	0.57	4.61
	120	original	1.2	60x8 weeks	PCR90	M	VAC70	100	All	0.998279	0.00267083	5.625e-05	0.00272708	0.001275	0.00013125	0.00094375	479.174	1.282	0.027	1.309	0.612	0.063	0.453	4791.74	12.82	0.27	13.09	6.12	0.63	4.53
	120	alpha	0.6	60x8 weeks	PCR90	M	VAC70	100	All	0.997204	0.00265208	0.000435417	0.0030875	0.00115208	0.00140625	0.00100625	478.658	1.273	0.209	1.482	0.553	0.675	0.483	4786.58	12.73	2.09	14.82	5.53	6.75	4.83
	120	alpha	1	60x8 weeks	PCR90	M	VAC70	100	All	0.996904	0.0027	0.000829167	0.00352917	0.00127292	0.00157917	0.000979167	478.514	1.296	0.398	1.694	0.611	0.758	0.47	4785.14	12.96	3.98	16.94	6.11	7.58	4.7
	120	alpha	1.2	60x8 weeks	PCR90	M	VAC70	100	All	0.996429	0.00276875	0.00105208	0.00382083	0.00147292	0.00176042	0.000975	478.286	1.329	0.505	1.834	0.707	0.845	0.468	4782.86	13.29	5.05	18.34	7.07	8.45	4.68
	120	delta	0.6	60x8 weeks	PCR90	M	VAC70	100	All	0.994838	0.0033625	0.00203542	0.00539792	0.00231667	0.00237292	0.000935417	477.522	1.614	0.977	2.591	1.112	1.139	0.449	4775.22	16.14	9.77	25.91	11.12	11.39	4.49
	120	delta	1	60x8 weeks	PCR90	M	VAC70	100	All	0.992017	0.00343958	0.00511042	0.00855	0.00354583	0.00379167	0.00102917	476.168	1.651	2.453	4.104	1.702	1.82	0.494	4761.68	16.51	24.53	41.04	17.02	18.2	4.94
	120	delta	1.2	60x8 weeks	PCR90	M	VAC70	100	All	0.990213	0.00326458	0.00737917	0.0106438	0.00435833	0.00477083	0.000972917	475.302	1.567	3.542	5.109	2.092	2.29	0.467	4753.02	15.67	35.42	51.09	20.92	22.9	4.67
	120	original	0.6	60x8 weeks	PCR90	M	VAC50	25	All	0.991265	0.00735208	0.00325417	0.0106062	0.00375	0.00428125	0.00107292	475.807	3.529	1.562	5.091	1.8	2.055	0.515	4758.07	35.29	15.62	50.91	18	20.55	5.15
	120	original	1	60x8 weeks	PCR90	M	VAC50	25	All	0.987919	0.00737917	0.00700625	0.0143854	0.00534583	0.00560417	0.000985417	474.201	3.542	3.363	6.905	2.566	2.69	0.473	4742.01	35.42	33.63	69.05	25.66	26.9	4.73
	120	original	1.2	60x8 weeks	PCR90	M	VAC50	25	All	0.986529	0.00700208	0.00921458	0.0162167	0.00597292	0.00647708	0.0009375	473.534	3.361	4.423	7.784	2.867	3.109	0.45	4735.34	33.61	44.23	77.84	28.67	31.09	4.5
	120	alpha	0.6	60x8 weeks	PCR90	M	VAC50	25	All	0.982444	0.00703542	0.0117417	0.0187771	0.00716458	0.00905417	0.000875	471.573	3.377	5.636	9.013	3.439	4.346	0.42	4715.73	33.77	56.36	90.13	34.39	43.46	4.2
	120	alpha	1	60x8 weeks	PCR90	M	VAC50	25	All	0.959254	0.00600417	0.0370313	0.0430354	0.0166896	0.0206563	0.00088125	460.442	2.882	17.775	20.657	8.011	9.915	0.423	4604.42	28.82	177.75	206.57	80.11	99.15	4.23
	120	alpha	1.2	60x8 weeks	PCR90	M	VAC50	25	All	0.94076	0.00562917	0.0551792	0.0608083	0.0238042	0.0297375	0.000702083	451.565	2.702	26.486	29.188	11.426	14.274	0.337	4515.65	27.02	264.86	291.88	114.26	142.74	3.37
	120	delta	0.6	60x8 weeks	PCR90	M	VAC50	25	All	0.917452	0.00538542	0.0731979	0.0785833	0.0345188	0.03695	0.000664583	440.377	2.585	35.135	37.72	16.569	17.736	0.319	4403.77	25.85	351.35	377.2	165.69	177.36	3.19
	120	delta	1	60x8 weeks	PCR90	M	VAC50	25	All	0.874162	0.00373125	0.109188	0.112919	0.0508917	0.0546104	0.000527083	419.598	1.791	52.41	54.201	24.428	26.213	0.253	4195.98	17.91	524.1	542.01	244.28	262.13	2.53
	120	delta	1.2	60x8 weeks	PCR90	M	VAC50	25	All	0.871767	0.00346458	0.111206	0.114671	0.0510104	0.0562792	0.000479167	418.448	1.663	53.379	55.042	24.485	27.014	0.23	4184.48	16.63	533.79	550.42	244.85	270.14	2.3
	120	original	0.6	60x8 weeks	PCR90	M	VAC50	50	All	0.993923	0.00599375	0.00150208	0.00749583	0.002925	0.00240625	0.00102292	477.083	2.877	0.721	3.598	1.404	1.155	0.491	4770.83	28.77	7.21	35.98	14.04	11.55	4.91
	120	original	1	60x8 weeks	PCR90	M	VAC50	50	All	0.992596	0.00609583	0.0032375	0.00933333	0.00366667	0.00290625	0.000954167	476.446	2.926	1.554	4.48	1.76	1.395	0.458	4764.46	29.26	15.54	44.8	17.6	13.95	4.58
	120	original	1.2	60x8 weeks	PCR90	M	VAC50	50	All	0.992033	0.00609375	0.00378333	0.00987708	0.00388333	0.00320417	0.000985417	476.176	2.925	1.816	4.741	1.864	1.538	0.473	4761.76	29.25	18.16	47.41	18.64	15.38	4.73
	120	alpha	0.6	60x8 weeks	PCR90	M	VAC50	50	All	0.988721	0.00601875	0.00592708	0.0119458	0.004725	0.00553542	0.000970833	474.586	2.889	2.845	5.734	2.268	2.657	0.466	4745.86	28.89	28.45	57.34	22.68	26.57	4.66
	120	alpha	1	60x8 weeks	PCR90	M	VAC50	50	All	0.978779	0.00569167	0.0172437	0.0229354	0.00883958	0.0108417	0.00094375	469.814	2.732	8.277	11.009	4.243	5.204	0.453	4698.14	27.32	82.77	110.09	42.43	52.04	4.53
	120	alpha	1.2	60x8 weeks	PCR90	M	VAC50	50	All	0.970908	0.00572292	0.0259188	0.0316417	0.0123667	0.0148896	0.000885417	466.036	2.747	12.441	15.188	5.936	7.147	0.425	4660.36	27.47	124.41	151.88	59.36	71.47	4.25
	120	delta	0.6	60x8 weeks	PCR90	M	VAC50	50	All	0.951717	0.00560208	0.0429	0.0485021	0.0211021	0.0220375	0.000858333	456.824	2.689	20.592	23.281	10.129	10.578	0.412	4568.24	26.89	205.92	232.81	101.29	105.78	4.12
	120	delta	1	60x8 weeks	PCR90	M	VAC50	50	All	0.896902	0.0042375	0.0932646	0.0975021	0.0429417	0.0460458	0.000660417	430.513	2.034	44.767	46.801	20.612	22.102	0.317	4305.13	20.34	447.67	468.01	206.12	221.02	3.17
	120	delta	1.2	60x8 weeks	PCR90	M	VAC50	50	All	0.883813	0.00372083	0.103413	0.107133	0.0476979	0.0515125	0.000539583	424.23	1.786	49.638	51.424	22.895	24.726	0.259	4242.3	17.86	496.38	514.24	228.95	247.26	2.59
	120	original	0.6	60x8 weeks	PCR90	M	VAC50	75	All	0.995738	0.00524792	0.00063125	0.00587917	0.00257083	0.00120833	0.000954167	477.954	2.519	0.303	2.822	1.234	0.58	0.458	4779.54	25.19	3.03	28.22	12.34	5.8	4.58
	120	original	1	60x8 weeks	PCR90	M	VAC50	75	All	0.995267	0.00530417	0.00110625	0.00641042	0.0027375	0.00137083	0.000925	477.728	2.546	0.531	3.077	1.314	0.658	0.444	4777.28	25.46	5.31	30.77	13.14	6.58	4.44
	120	original	1.2	60x8 weeks	PCR90	M	VAC50	75	All	0.994971	0.00527292	0.00150833	0.00678125	0.00296458	0.00137708	0.000958333	477.586	2.531	0.724	3.255	1.423	0.661	0.46	4775.86	25.31	7.24	32.55	14.23	6.61	4.6
	120	alpha	0.6	60x8 weeks	PCR90	M	VAC50	75	All	0.992363	0.00509583	0.00294792	0.00804375	0.00311042	0.0037875	0.00104583	476.334	2.446	1.415	3.861	1.493	1.818	0.502	4763.34	24.46	14.15	38.61	14.93	18.18	5.02
	120	alpha	1	60x8 weeks	PCR90	M	VAC50	75	All	0.98914	0.00507917	0.00669583	0.011775	0.00451875	0.0055	0.00091875	474.787	2.438	3.214	5.652	2.169	2.64	0.441	4747.87	24.38	32.14	56.52	21.69	26.4	4.41
	120	alpha	1.2	60x8 weeks	PCR90	M	VAC50	75	All	0.985423	0.00523125	0.0101917	0.0154229	0.00594792	0.00727917	0.000933333	473.003	2.511	4.892	7.403	2.855	3.494	0.448	4730.03	25.11	48.92	74.03	28.55	34.94	4.48
	120	delta	0.6	60x8 weeks	PCR90	M	VAC50	75	All	0.976244	0.00579375	0.0191667	0.0249604	0.0107521	0.0109292	0.0009375	468.597	2.781	9.2	11.981	5.161	5.246	0.45	4685.97	27.81	92	119.81	51.61	52.46	4.5
	120	delta	1	60x8 weeks	PCR90	M	VAC50	75	All	0.93311	0.00468125	0.062275	0.0669562	0.0289208	0.0309375	0.0007875	447.893	2.247	29.892	32.139	13.882	14.85	0.378	4478.93	22.47	298.92	321.39	138.82	148.5	3.78
	120	delta	1.2	60x8 weeks	PCR90	M	VAC50	75	All	0.908419	0.00406667	0.0831438	0.0872104	0.0386125	0.0405042	0.000654167	436.041	1.952	39.909	41.861	18.534	19.442	0.314	4360.41	19.52	399.09	418.61	185.34	194.42	3.14
	120	original	0.6	60x8 weeks	PCR90	M	VAC50	100	All	0.996994	0.00429375	7.91667e-05	0.00437292	0.0021875	0.000179167	0.000954167	478.557	2.061	0.038	2.099	1.05	0.086	0.458	4785.57	20.61	0.38	20.99	10.5	0.86	4.58
	120	original	1	60x8 weeks	PCR90	M	VAC50	100	All	0.997073	0.00423333	9.375e-05	0.00432708	0.00216667	0.000216667	0.0008875	478.595	2.032	0.045	2.077	1.04	0.104	0.426	4785.95	20.32	0.45	20.77	10.4	1.04	4.26
	120	original	1.2	60x8 weeks	PCR90	M	VAC50	100	All	0.997179	0.00430208	9.58333e-05	0.00439792	0.00218958	0.000185417	0.00105625	478.646	2.065	0.046	2.111	1.051	0.089	0.507	4786.46	20.65	0.46	21.11	10.51	0.89	5.07
	120	alpha	0.6	60x8 weeks	PCR90	M	VAC50	100	All	0.994754	0.00434792	0.00122292	0.00557083	0.00220417	0.00252708	0.000977083	477.482	2.087	0.587	2.674	1.058	1.213	0.469	4774.82	20.87	5.87	26.74	10.58	12.13	4.69
	120	alpha	1	60x8 weeks	PCR90	M	VAC50	100	All	0.993881	0.00423542	0.00254583	0.00678125	0.00265417	0.00293125	0.00101042	477.063	2.033	1.222	3.255	1.274	1.407	0.485	4770.63	20.33	12.22	32.55	12.74	14.07	4.85
	120	alpha	1.2	60x8 weeks	PCR90	M	VAC50	100	All	0.993021	0.00424167	0.00320833	0.00745	0.00285	0.00343958	0.000958333	476.65	2.036	1.54	3.576	1.368	1.651	0.46	4766.5	20.36	15.4	35.76	13.68	16.51	4.6
	120	delta	0.6	60x8 weeks	PCR90	M	VAC50	100	All	0.987546	0.00561458	0.00758125	0.0131958	0.00562917	0.00583958	0.00088125	474.022	2.695	3.639	6.334	2.702	2.803	0.423	4740.22	26.95	36.39	63.34	27.02	28.03	4.23
	120	delta	1	60x8 weeks	PCR90	M	VAC50	100	All	0.969383	0.00498542	0.0270563	0.0320417	0.0137333	0.0142708	0.000902083	465.304	2.393	12.987	15.38	6.592	6.85	0.433	4653.04	23.93	129.87	153.8	65.92	68.5	4.33
	120	delta	1.2	60x8 weeks	PCR90	M	VAC50	100	All	0.95359	0.00479375	0.0433833	0.0481771	0.0208354	0.021575	0.000758333	457.723	2.301	20.824	23.125	10.001	10.356	0.364	4577.23	23.01	208.24	231.25	100.01	103.56	3.64
	120	original	0.6	60x8 weeks	Ag80	Daily	NOVAC	0	All	4.93866	0.00800208	0.00113125	0.00913333	0.00021875	0.00908125	0.0962062	2370.56	3.841	0.543	4.384	0.105	4.359	46.179	23705.6	38.41	5.43	43.84	1.05	43.59	461.79
	120	original	1	60x8 weeks	Ag80	Daily	NOVAC	0	All	4.93294	0.00800625	0.00191875	0.009925	0.000241667	0.00992917	0.0960896	2367.81	3.843	0.921	4.764	0.116	4.766	46.123	23678.1	38.43	9.21	47.64	1.16	47.66	461.23
	120	original	1.2	60x8 weeks	Ag80	Daily	NOVAC	0	All	4.92618	0.00811042	0.00255625	0.0106667	0.000291667	0.010825	0.0959437	2364.57	3.893	1.227	5.12	0.14	5.196	46.053	23645.7	38.93	12.27	51.2	1.4	51.96	460.53
	120	alpha	0.6	60x8 weeks	Ag80	Daily	NOVAC	0	All	4.93048	0.00803542	0.00192292	0.00995833	0.000264583	0.0102688	0.0964042	2366.63	3.857	0.923	4.78	0.127	4.929	46.274	23666.3	38.57	9.23	47.8	1.27	49.29	462.74
	120	alpha	1	60x8 weeks	Ag80	Daily	NOVAC	0	All	4.91857	0.00778125	0.00362083	0.0114021	0.00023125	0.0119562	0.0953604	2360.91	3.735	1.738	5.473	0.111	5.739	45.773	23609.2	37.35	17.38	54.73	1.11	57.39	457.73
	120	alpha	1.2	60x8 weeks	Ag80	Daily	NOVAC	0	All	4.9118	0.00797917	0.00451875	0.0124979	0.0003	0.0129896	0.0955542	2357.66	3.83	2.169	5.999	0.144	6.235	45.866	23576.6	38.3	21.69	59.99	1.44	62.35	458.66
	120	delta	0.6	60x8 weeks	Ag80	Daily	NOVAC	0	All	4.91133	0.00804583	0.0043875	0.0124333	0.000358333	0.0128729	0.0955896	2357.44	3.862	2.106	5.968	0.172	6.179	45.883	23574.4	38.62	21.06	59.68	1.72	61.79	458.83
	120	delta	1	60x8 weeks	Ag80	Daily	NOVAC	0	All	4.87504	0.00792083	0.00953958	0.0174604	0.000522917	0.0182125	0.0924604	2340.02	3.802	4.579	8.381	0.251	8.742	44.381	23400.2	38.02	45.79	83.81	2.51	87.42	443.81
	120	delta	1.2	60x8 weeks	Ag80	Daily	NOVAC	0	All	4.84336	0.00764792	0.0138542	0.0215021	0.000514583	0.0226417	0.0918104	2324.81	3.671	6.65	10.321	0.247	10.868	44.069	23248.1	36.71	66.5	103.21	2.47	108.68	440.69
	120	original	0.6	60x8 weeks	Ag80	Daily	VAC95	25	All	4.95534	0.0061375	0.000604167	0.00674167	0.0002375	0.00658125	0.0966875	2378.56	2.946	0.29	3.236	0.114	3.159	46.41	23785.6	29.46	2.9	32.36	1.14	31.59	464.1
	120	original	1	60x8 weeks	Ag80	Daily	VAC95	25	All	4.95234	0.00610625	0.0010875	0.00719375	0.000170833	0.00710833	0.097025	2377.12	2.931	0.522	3.453	0.082	3.412	46.572	23771.2	29.31	5.22	34.53	0.82	34.12	465.72
	120	original	1.2	60x8 weeks	Ag80	Daily	VAC95	25	All	4.94979	0.00608958	0.00138542	0.007475	0.000241667	0.00733958	0.0981167	2375.9	2.923	0.665	3.588	0.116	3.523	47.096	23759	29.23	6.65	35.88	1.16	35.23	470.96
	120	alpha	0.6	60x8 weeks	Ag80	Daily	VAC95	25	All	4.94672	0.00647917	0.00107292	0.00755208	0.000195833	0.00784792	0.0959021	2374.43	3.11	0.515	3.625	0.094	3.767	46.033	23744.2	31.1	5.15	36.25	0.94	37.67	460.33
	120	alpha	1	60x8 weeks	Ag80	Daily	VAC95	25	All	4.94137	0.00642083	0.00200208	0.00842292	0.000154167	0.008675	0.0966396	2371.86	3.082	0.961	4.043	0.074	4.164	46.387	23718.6	30.82	9.61	40.43	0.74	41.64	463.87
	120	alpha	1.2	60x8 weeks	Ag80	Daily	VAC95	25	All	4.94022	0.00607292	0.0023125	0.00838542	0.0001875	0.0087625	0.0963312	2371.31	2.915	1.11	4.025	0.09	4.206	46.239	23713.1	29.15	11.1	40.25	0.9	42.06	462.39
	120	delta	0.6	60x8 weeks	Ag80	Daily	VAC95	25	All	4.93536	0.00643958	0.00263542	0.009075	0.000247917	0.00933958	0.0965021	2368.97	3.091	1.265	4.356	0.119	4.483	46.321	23689.7	30.91	12.65	43.56	1.19	44.83	463.21
	120	delta	1	60x8 weeks	Ag80	Daily	VAC95	25	All	4.91932	0.00627708	0.00502917	0.0113063	0.00033125	0.0117542	0.0955917	2361.27	3.013	2.414	5.427	0.159	5.642	45.884	23612.7	30.13	24.14	54.27	1.59	56.42	458.84
	120	delta	1.2	60x8 weeks	Ag80	Daily	VAC95	25	All	4.90799	0.006025	0.00655417	0.0125792	0.00031875	0.0132	0.0950417	2355.84	2.892	3.146	6.038	0.153	6.336	45.62	23558.3	28.92	31.46	60.38	1.53	63.36	456.2
	120	original	0.6	60x8 weeks	Ag80	Daily	VAC95	50	All	4.96827	0.00451042	0.000335417	0.00484583	0.000210417	0.00457292	0.0978708	2384.77	2.165	0.161	2.326	0.101	2.195	46.978	23847.7	21.65	1.61	23.26	1.01	21.95	469.78
	120	original	1	60x8 weeks	Ag80	Daily	VAC95	50	All	4.96851	0.00431875	0.000516667	0.00483542	0.000195833	0.0046625	0.0979354	2384.89	2.073	0.248	2.321	0.094	2.238	47.009	23848.9	20.73	2.48	23.21	0.94	22.38	470.09
	120	original	1.2	60x8 weeks	Ag80	Daily	VAC95	50	All	4.96987	0.00410417	0.000508333	0.0046125	0.00021875	0.00436042	0.0978062	2385.54	1.97	0.244	2.214	0.105	2.093	46.947	23855.4	19.7	2.44	22.14	1.05	20.93	469.47
	120	alpha	0.6	60x8 weeks	Ag80	Daily	VAC95	50	All	4.96546	0.00445	0.000464583	0.00491458	0.000125	0.00505625	0.098825	2383.42	2.136	0.223	2.359	0.06	2.427	47.436	23834.2	21.36	2.23	23.59	0.6	24.27	474.36
	120	alpha	1	60x8 weeks	Ag80	Daily	VAC95	50	All	4.96391	0.00431875	0.000895833	0.00521458	0.000114583	0.00533333	0.0969542	2382.68	2.073	0.43	2.503	0.055	2.56	46.538	23826.8	20.73	4.3	25.03	0.55	25.6	465.38
	120	alpha	1.2	60x8 weeks	Ag80	Daily	VAC95	50	All	4.96359	0.00430417	0.0009875	0.00529167	0.000133333	0.00537708	0.0991104	2382.53	2.066	0.474	2.54	0.064	2.581	47.573	23825.2	20.66	4.74	25.4	0.64	25.81	475.73
	120	delta	0.6	60x8 weeks	Ag80	Daily	VAC95	50	All	4.95942	0.00457708	0.001175	0.00575208	0.000191667	0.00590625	0.0980687	2380.52	2.197	0.564	2.761	0.092	2.835	47.073	23805.2	21.97	5.64	27.61	0.92	28.35	470.73
	120	delta	1	60x8 weeks	Ag80	Daily	VAC95	50	All	4.95175	0.00463333	0.00216667	0.0068	0.0002	0.00701875	0.097375	2376.84	2.224	1.04	3.264	0.096	3.369	46.74	23768.4	22.24	10.4	32.64	0.96	33.69	467.4
	120	delta	1.2	60x8 weeks	Ag80	Daily	VAC95	50	All	4.9474	0.004525	0.00284792	0.00737292	0.00021875	0.00766667	0.0977771	2374.75	2.172	1.367	3.539	0.105	3.68	46.933	23747.5	21.72	13.67	35.39	1.05	36.8	469.33
	120	original	0.6	60x8 weeks	Ag80	Daily	VAC95	75	All	4.98413	0.00259167	6.875e-05	0.00266042	0.000202083	0.00220625	0.0983104	2392.38	1.244	0.033	1.277	0.097	1.059	47.189	23923.8	12.44	0.33	12.77	0.97	10.59	471.89
	120	original	1	60x8 weeks	Ag80	Daily	VAC95	75	All	4.98451	0.00240833	0.0001625	0.00257083	0.000189583	0.00218125	0.0982813	2392.57	1.156	0.078	1.234	0.091	1.047	47.175	23925.7	11.56	0.78	12.34	0.91	10.47	471.75
	120	original	1.2	60x8 weeks	Ag80	Daily	VAC95	75	All	4.98418	0.00241458	0.0001875	0.00260208	0.00016875	0.00228125	0.0985833	2392.41	1.159	0.09	1.249	0.081	1.095	47.32	23924	11.59	0.9	12.49	0.81	10.95	473.2
	120	alpha	0.6	60x8 weeks	Ag80	Daily	VAC95	75	All	4.98033	0.00269792	0.000154167	0.00285208	9.58333e-05	0.00288958	0.098875	2390.56	1.295	0.074	1.369	0.046	1.387	47.46	23905.6	12.95	0.74	13.69	0.46	13.87	474.6
	120	alpha	1	60x8 weeks	Ag80	Daily	VAC95	75	All	4.981	0.002475	0.000225	0.0027	4.58333e-05	0.00280208	0.09905	2390.88	1.188	0.108	1.296	0.022	1.345	47.544	23908.8	11.88	1.08	12.96	0.22	13.45	475.44
	120	alpha	1.2	60x8 weeks	Ag80	Daily	VAC95	75	All	4.97947	0.00257917	0.000341667	0.00292083	6.875e-05	0.00306875	0.0981667	2390.15	1.238	0.164	1.402	0.033	1.473	47.12	23901.5	12.38	1.64	14.02	0.33	14.73	471.2
	120	delta	0.6	60x8 weeks	Ag80	Daily	VAC95	75	All	4.97526	0.00310625	0.0004375	0.00354375	0.00010625	0.00361667	0.0991604	2388.12	1.491	0.21	1.701	0.051	1.736	47.597	23881.2	14.91	2.1	17.01	0.51	17.36	475.97
	120	delta	1	60x8 weeks	Ag80	Daily	VAC95	75	All	4.97381	0.00295208	0.000720833	0.00367292	0.000141667	0.00376042	0.0996771	2387.43	1.417	0.346	1.763	0.068	1.805	47.845	23874.3	14.17	3.46	17.63	0.68	18.05	478.45
	120	delta	1.2	60x8 weeks	Ag80	Daily	VAC95	75	All	4.97319	0.00297708	0.000833333	0.00381042	0.00011875	0.0039125	0.0989792	2387.13	1.429	0.4	1.829	0.057	1.878	47.51	23871.3	14.29	4	18.29	0.57	18.78	475.1
	120	original	0.6	60x8 weeks	Ag80	Daily	VAC95	100	All	4.99823	0.000583333	0	0.000583333	0.000179167	8.75e-05	0.099125	2399.15	0.28	0	0.28	0.086	0.042	47.58	23991.5	2.8	0	2.8	0.86	0.42	475.8
	120	original	1	60x8 weeks	Ag80	Daily	VAC95	100	All	4.99816	0.000575	0	0.000575	0.000179167	0.0001125	0.0993667	2399.12	0.276	0	0.276	0.086	0.054	47.696	23991.2	2.76	0	2.76	0.86	0.54	476.96
	120	original	1.2	60x8 weeks	Ag80	Daily	VAC95	100	All	4.99803	0.000610417	0	0.000610417	0.000204167	0.00011875	0.0994021	2399.05	0.293	0	0.293	0.098	0.057	47.713	23990.5	2.93	0	2.93	0.98	0.57	477.13
	120	alpha	0.6	60x8 weeks	Ag80	Daily	VAC95	100	All	4.99533	0.000716667	6.25e-06	0.000722917	1.875e-05	0.000695833	0.0990792	2397.76	0.344	0.003	0.347	0.009	0.334	47.558	23977.6	3.44	0.03	3.47	0.09	3.34	475.58
	120	alpha	1	60x8 weeks	Ag80	Daily	VAC95	100	All	4.99485	0.0007625	1.25e-05	0.000775	2.29167e-05	0.000760417	0.0995083	2397.53	0.366	0.006	0.372	0.011	0.365	47.764	23975.3	3.66	0.06	3.72	0.11	3.65	477.64
	120	alpha	1.2	60x8 weeks	Ag80	Daily	VAC95	100	All	4.99445	0.000835417	1.66667e-05	0.000852083	1.875e-05	0.00083125	0.0999833	2397.34	0.401	0.008	0.409	0.009	0.399	47.992	23973.4	4.01	0.08	4.09	0.09	3.99	479.92
	120	delta	0.6	60x8 weeks	Ag80	Daily	VAC95	100	All	4.99184	0.001175	3.33333e-05	0.00120833	4.375e-05	0.00119792	0.0993667	2396.09	0.564	0.016	0.58	0.021	0.575	47.696	23960.8	5.64	0.16	5.8	0.21	5.75	476.96
	120	delta	1	60x8 weeks	Ag80	Daily	VAC95	100	All	4.9913	0.00120833	6.66667e-05	0.001275	3.95833e-05	0.001275	0.0994375	2395.82	0.58	0.032	0.612	0.019	0.612	47.73	23958.2	5.8	0.32	6.12	0.19	6.12	477.3
	120	delta	1.2	60x8 weeks	Ag80	Daily	VAC95	100	All	4.99087	0.00122917	9.58333e-05	0.001325	3.125e-05	0.00133333	0.0997292	2395.62	0.59	0.046	0.636	0.015	0.64	47.87	23956.2	5.9	0.46	6.36	0.15	6.4	478.7
	120	original	0.6	60x8 weeks	Ag80	Daily	VAC70	25	All	4.95022	0.006875	0.000716667	0.00759167	0.000483333	0.00696458	0.0969875	2376.11	3.3	0.344	3.644	0.232	3.343	46.554	23761	33	3.44	36.44	2.32	33.43	465.54
	120	original	1	60x8 weeks	Ag80	Daily	VAC70	25	All	4.94894	0.00660625	0.00116875	0.007775	0.000485417	0.00718125	0.0973813	2375.49	3.171	0.561	3.732	0.233	3.447	46.743	23754.9	31.71	5.61	37.32	2.33	34.47	467.43
	120	original	1.2	60x8 weeks	Ag80	Daily	VAC70	25	All	4.94829	0.00657708	0.00145833	0.00803542	0.000491667	0.00728333	0.0966375	2375.18	3.157	0.7	3.857	0.236	3.496	46.386	23751.8	31.57	7	38.57	2.36	34.96	463.86
	120	alpha	0.6	60x8 weeks	Ag80	Daily	VAC70	25	All	4.94411	0.00681042	0.00114167	0.00795208	0.000216667	0.0082	0.0965562	2373.17	3.269	0.548	3.817	0.104	3.936	46.347	23731.7	32.69	5.48	38.17	1.04	39.36	463.47
	120	alpha	1	60x8 weeks	Ag80	Daily	VAC70	25	All	4.93884	0.00655208	0.002175	0.00872708	0.000245833	0.009	0.0968958	2370.64	3.145	1.044	4.189	0.118	4.32	46.51	23706.4	31.45	10.44	41.89	1.18	43.2	465.1
	120	alpha	1.2	60x8 weeks	Ag80	Daily	VAC70	25	All	4.93243	0.00668125	0.00286875	0.00955	0.000245833	0.00986667	0.0962542	2367.57	3.207	1.377	4.584	0.118	4.736	46.202	23675.7	32.07	13.77	45.84	1.18	47.36	462.02
	120	delta	0.6	60x8 weeks	Ag80	Daily	VAC70	25	All	4.92798	0.00702708	0.003175	0.0102021	0.00030625	0.0104979	0.096275	2365.43	3.373	1.524	4.897	0.147	5.039	46.212	23654.3	33.73	15.24	48.97	1.47	50.39	462.12
	120	delta	1	60x8 weeks	Ag80	Daily	VAC70	25	All	4.90834	0.00671042	0.00598333	0.0126938	0.000341667	0.0131854	0.093975	2356	3.221	2.872	6.093	0.164	6.329	45.108	23560	32.21	28.72	60.93	1.64	63.29	451.08
	120	delta	1.2	60x8 weeks	Ag80	Daily	VAC70	25	All	4.89786	0.00672083	0.00750625	0.0142271	0.000389583	0.0148208	0.0946917	2350.97	3.226	3.603	6.829	0.187	7.114	45.452	23509.7	32.26	36.03	68.29	1.87	71.14	454.52
	120	original	0.6	60x8 weeks	Ag80	Daily	VAC70	50	All	4.96532	0.00532917	0.000408333	0.0057375	0.0006875	0.00457917	0.0971146	2383.35	2.558	0.196	2.754	0.33	2.198	46.615	23833.5	25.58	1.96	27.54	3.3	21.98	466.15
	120	original	1	60x8 weeks	Ag80	Daily	VAC70	50	All	4.96406	0.00541042	0.00065625	0.00606667	0.000666667	0.00477917	0.0975354	2382.75	2.597	0.315	2.912	0.32	2.294	46.817	23827.5	25.97	3.15	29.12	3.2	22.94	468.17
	120	original	1.2	60x8 weeks	Ag80	Daily	VAC70	50	All	4.96235	0.00541042	0.000820833	0.00623125	0.000729167	0.00501458	0.0980063	2381.93	2.597	0.394	2.991	0.35	2.407	47.043	23819.3	25.97	3.94	29.91	3.5	24.07	470.43
	120	alpha	0.6	60x8 weeks	Ag80	Daily	VAC70	50	All	4.95678	0.00554583	0.000679167	0.006225	0.000172917	0.00641875	0.0975083	2379.26	2.662	0.326	2.988	0.083	3.081	46.804	23792.6	26.62	3.26	29.88	0.83	30.81	468.04
	120	alpha	1	60x8 weeks	Ag80	Daily	VAC70	50	All	4.95298	0.00532292	0.00135417	0.00667708	0.00014375	0.006925	0.0973229	2377.43	2.555	0.65	3.205	0.069	3.324	46.715	23774.3	25.55	6.5	32.05	0.69	33.24	467.15
	120	alpha	1.2	60x8 weeks	Ag80	Daily	VAC70	50	All	4.9506	0.00544167	0.0016	0.00704167	0.000179167	0.00721458	0.0975167	2376.29	2.612	0.768	3.38	0.086	3.463	46.808	23762.9	26.12	7.68	33.8	0.86	34.63	468.08
	120	delta	0.6	60x8 weeks	Ag80	Daily	VAC70	50	All	4.94518	0.00608958	0.00171667	0.00780625	0.000247917	0.00798125	0.0966708	2373.69	2.923	0.824	3.747	0.119	3.831	46.402	23736.9	29.23	8.24	37.47	1.19	38.31	464.02
	120	delta	1	60x8 weeks	Ag80	Daily	VAC70	50	All	4.93789	0.00567083	0.00311458	0.00878542	0.0002625	0.00907917	0.0963021	2370.18	2.722	1.495	4.217	0.126	4.358	46.225	23701.8	27.22	14.95	42.17	1.26	43.58	462.25
	120	delta	1.2	60x8 weeks	Ag80	Daily	VAC70	50	All	4.92945	0.00560833	0.00419375	0.00980208	0.000325	0.01015	0.0966937	2366.14	2.692	2.013	4.705	0.156	4.872	46.413	23661.4	26.92	20.13	47.05	1.56	48.72	464.13
	120	original	0.6	60x8 weeks	Ag80	Daily	VAC70	75	All	4.97845	0.00411042	0.000133333	0.00424375	0.000864583	0.00244583	0.0990667	2389.66	1.973	0.064	2.037	0.415	1.174	47.552	23896.6	19.73	0.64	20.37	4.15	11.74	475.52
	120	original	1	60x8 weeks	Ag80	Daily	VAC70	75	All	4.9772	0.00411875	0.000260417	0.00437917	0.000889583	0.00257292	0.0972271	2389.05	1.977	0.125	2.102	0.427	1.235	46.669	23890.5	19.77	1.25	21.02	4.27	12.35	466.69
	120	original	1.2	60x8 weeks	Ag80	Daily	VAC70	75	All	4.97711	0.0041875	0.000275	0.0044625	0.000889583	0.00257917	0.0982917	2389.01	2.01	0.132	2.142	0.427	1.238	47.18	23890.1	20.1	1.32	21.42	4.27	12.38	471.8
[truncated: 42,414 more rows]
